# Supplementary material for: Transcriptome analysis of differentially expressed genes in rice seedling leaves under different nitrate treatments on resistance to bacterial leaf blight
Source: Front Plant Sci. 2024 Jul 4;15:1436912. doi: 10.3389/fpls.2024.1436912 (PMC11254694; doi:10.3389/fpls.2024.1436912)
Supplement: Supplementary Table 6 — GO enrichment results. [file Table_6.xlsx]

## Sheet: Sheet1
Group	ID	Gene ontology term	Term_name	P-value		FDR	Up_Gene	Down_Gene	Up_Count	Down_Count	Total_Count
LNin-HNin	GO:0009507	CC	chloroplast	4.32414e-33	chloroplast(GO:0009507,CC)	1.41832e-30	gene-LOC107277102(LOC107277102);gene-LOC4324666(LOC4324666);gene-LOC4324817(LOC4324817);gene-LOC4326442(LOC4326442);gene-LOC4326862(LOC4326862);gene-LOC4328992(LOC4328992);gene-LOC4333144(LOC4333144);gene-LOC4333985(LOC4333985);gene-LOC4334968(LOC4334968);gene-LOC4336376(LOC4336376);gene-LOC4342106(LOC4342106);gene-LOC4342395(LOC4342395);gene-LOC4347534(LOC4347534);gene-LOC4351304(LOC4351304);gen…	gene-LOC107275792(LOC107275792);gene-LOC107276535(LOC107276535);gene-LOC4324275(LOC4324275);gene-LOC4324367(LOC4324367);gene-LOC4324472(LOC4324472);gene-LOC4324565(LOC4324565);gene-LOC4324700(LOC4324700);gene-LOC4324744(LOC4324744);gene-LOC4324908(LOC4324908);gene-LOC4324998(LOC4324998);gene-LOC4325010(LOC4325010);gene-LOC4325238(LOC4325238);gene-LOC4325465(LOC4325465);gene-LOC4325486(LOC4325486)…	18	184	202
LNin-HNin	GO:0009536	CC	plastid	1.54946e-27	plastid(GO:0009536,CC)	2.54111e-25	gene-LOC107276047(LOC107276047);gene-LOC107277102(LOC107277102);gene-LOC107278221(LOC107278221);gene-LOC112936899(LOC112936899);gene-LOC4324059(LOC4324059);gene-LOC4324175(LOC4324175);gene-LOC4324666(LOC4324666);gene-LOC4324817(LOC4324817);gene-LOC4326442(LOC4326442);gene-LOC4326862(LOC4326862);gene-LOC4328202(LOC4328202);gene-LOC4328636(LOC4328636);gene-LOC4328771(LOC4328771);gene-LOC4328992(LOC…	gene-LOC107275792(LOC107275792);gene-LOC107275829(LOC107275829);gene-LOC107276234(LOC107276234);gene-LOC107276535(LOC107276535);gene-LOC107276792(LOC107276792);gene-LOC107276970(LOC107276970);gene-LOC107277045(LOC107277045);gene-LOC107278175(LOC107278175);gene-LOC107278192(LOC107278192);gene-LOC107278247(LOC107278247);gene-LOC4323832(LOC4323832);gene-LOC4324026(LOC4324026);gene-LOC4324051(LOC4324…	62	392	454
LNin-HNin	GO:0044435	CC	plastid part	3.53768e-25	plastid part(GO:0044435,CC)	3.86786e-23	gene-LOC107277102(LOC107277102);gene-LOC4324666(LOC4324666);gene-LOC4324817(LOC4324817);gene-LOC4326862(LOC4326862);gene-LOC4328992(LOC4328992);gene-LOC4333985(LOC4333985);gene-LOC4334968(LOC4334968);gene-LOC4336376(LOC4336376);gene-LOC4342395(LOC4342395);gene-LOC4347534(LOC4347534);gene-OrsajCp022(atpA);gene-OrsajCp030(ndhC)	gene-LOC107275792(LOC107275792);gene-LOC107276535(LOC107276535);gene-LOC4324275(LOC4324275);gene-LOC4324472(LOC4324472);gene-LOC4324565(LOC4324565);gene-LOC4324700(LOC4324700);gene-LOC4324744(LOC4324744);gene-LOC4324908(LOC4324908);gene-LOC4324998(LOC4324998);gene-LOC4325010(LOC4325010);gene-LOC4325238(LOC4325238);gene-LOC4325465(LOC4325465);gene-LOC4325486(LOC4325486);gene-LOC4326365(LOC4326365)…	12	108	120
LNin-HNin	GO:0044434	CC	chloroplast part	4.65301e-24	chloroplast part(GO:0044434,CC)	3.81547e-22	gene-LOC107277102(LOC107277102);gene-LOC4324666(LOC4324666);gene-LOC4324817(LOC4324817);gene-LOC4326862(LOC4326862);gene-LOC4328992(LOC4328992);gene-LOC4333985(LOC4333985);gene-LOC4334968(LOC4334968);gene-LOC4336376(LOC4336376);gene-LOC4342395(LOC4342395);gene-LOC4347534(LOC4347534);gene-OrsajCp022(atpA);gene-OrsajCp030(ndhC)	gene-LOC107275792(LOC107275792);gene-LOC107276535(LOC107276535);gene-LOC4324275(LOC4324275);gene-LOC4324472(LOC4324472);gene-LOC4324565(LOC4324565);gene-LOC4324700(LOC4324700);gene-LOC4324744(LOC4324744);gene-LOC4324908(LOC4324908);gene-LOC4324998(LOC4324998);gene-LOC4325010(LOC4325010);gene-LOC4325238(LOC4325238);gene-LOC4325465(LOC4325465);gene-LOC4325486(LOC4325486);gene-LOC4326365(LOC4326365)…	12	105	117
LNin-HNin	GO:0009579	CC	thylakoid	6.49398e-20	thylakoid(GO:0009579,CC)	4.26005e-18	gene-LOC107276047(LOC107276047);gene-LOC4324817(LOC4324817);gene-LOC4326862(LOC4326862);gene-LOC4342395(LOC4342395);gene-OrsajCp022(atpA);gene-OrsajCp030(ndhC)	gene-LOC107275792(LOC107275792);gene-LOC4324275(LOC4324275);gene-LOC4324472(LOC4324472);gene-LOC4324744(LOC4324744);gene-LOC4324908(LOC4324908);gene-LOC4324998(LOC4324998);gene-LOC4325238(LOC4325238);gene-LOC4325465(LOC4325465);gene-LOC4325486(LOC4325486);gene-LOC4326517(LOC4326517);gene-LOC4326537(LOC4326537);gene-LOC4326784(LOC4326784);gene-LOC4327479(LOC4327479);gene-LOC4327627(LOC4327627);gen…	6	68	74
LNin-HNin	GO:0044436	CC	thylakoid part	5.21986e-17	thylakoid part(GO:0044436,CC)	2.85352e-15	gene-LOC107276047(LOC107276047);gene-LOC4324817(LOC4324817);gene-LOC4326862(LOC4326862);gene-LOC4342395(LOC4342395);gene-OrsajCp022(atpA);gene-OrsajCp030(ndhC)	gene-LOC107275792(LOC107275792);gene-LOC4324275(LOC4324275);gene-LOC4324472(LOC4324472);gene-LOC4324744(LOC4324744);gene-LOC4324908(LOC4324908);gene-LOC4324998(LOC4324998);gene-LOC4325238(LOC4325238);gene-LOC4325465(LOC4325465);gene-LOC4325486(LOC4325486);gene-LOC4326517(LOC4326517);gene-LOC4326537(LOC4326537);gene-LOC4326784(LOC4326784);gene-LOC4327479(LOC4327479);gene-LOC4327627(LOC4327627);gen…	6	55	61
LNin-HNin	GO:0009532	CC	plastid stroma	8.9151e-16	plastid stroma(GO:0009532,CC)	4.17736e-14	gene-LOC4328992(LOC4328992);gene-LOC4334968(LOC4334968);gene-LOC4347534(LOC4347534)	gene-LOC4324565(LOC4324565);gene-LOC4324700(LOC4324700);gene-LOC4324744(LOC4324744);gene-LOC4325010(LOC4325010);gene-LOC4326439(LOC4326439);gene-LOC4326994(LOC4326994);gene-LOC4327529(LOC4327529);gene-LOC4328085(LOC4328085);gene-LOC4328118(LOC4328118);gene-LOC4328586(LOC4328586);gene-LOC4328932(LOC4328932);gene-LOC4329580(LOC4329580);gene-LOC4330320(LOC4330320);gene-LOC4331459(LOC4331459);gene-LO…	3	58	61
LNin-HNin	GO:0009534	CC	chloroplast thylakoid	6.32652e-15	chloroplast thylakoid(GO:0009534,CC)	2.30566e-13	gene-LOC4324817(LOC4324817);gene-LOC4326862(LOC4326862);gene-LOC4342395(LOC4342395);gene-OrsajCp022(atpA);gene-OrsajCp030(ndhC)	gene-LOC107275792(LOC107275792);gene-LOC4324275(LOC4324275);gene-LOC4324472(LOC4324472);gene-LOC4324744(LOC4324744);gene-LOC4324908(LOC4324908);gene-LOC4324998(LOC4324998);gene-LOC4325238(LOC4325238);gene-LOC4325465(LOC4325465);gene-LOC4325486(LOC4325486);gene-LOC4326537(LOC4326537);gene-LOC4327627(LOC4327627);gene-LOC4327755(LOC4327755);gene-LOC4327918(LOC4327918);gene-LOC4328965(LOC4328965);gen…	5	50	55
LNin-HNin	GO:0031976	CC	plastid thylakoid	6.32652e-15	plastid thylakoid(GO:0031976,CC)	2.30566e-13	gene-LOC4324817(LOC4324817);gene-LOC4326862(LOC4326862);gene-LOC4342395(LOC4342395);gene-OrsajCp022(atpA);gene-OrsajCp030(ndhC)	gene-LOC107275792(LOC107275792);gene-LOC4324275(LOC4324275);gene-LOC4324472(LOC4324472);gene-LOC4324744(LOC4324744);gene-LOC4324908(LOC4324908);gene-LOC4324998(LOC4324998);gene-LOC4325238(LOC4325238);gene-LOC4325465(LOC4325465);gene-LOC4325486(LOC4325486);gene-LOC4326537(LOC4326537);gene-LOC4327627(LOC4327627);gene-LOC4327755(LOC4327755);gene-LOC4327918(LOC4327918);gene-LOC4328965(LOC4328965);gen…	5	50	55
LNin-HNin	GO:0055114	BP	oxidation-reduction process	7.08768e-15	oxidation-reduction process(GO:0055114,BP)	1.36083e-11	gene-LOC107279853(LOC107279853);gene-LOC112935986(LOC112935986);gene-LOC4324554(LOC4324554);gene-LOC4324793(LOC4324793);gene-LOC4324880(LOC4324880);gene-LOC4326659(LOC4326659);gene-LOC4327183(LOC4327183);gene-LOC4327329(LOC4327329);gene-LOC4330940(LOC4330940);gene-LOC4331893(LOC4331893);gene-LOC4332196(LOC4332196);gene-LOC4333144(LOC4333144);gene-LOC4333605(LOC4333605);gene-LOC4334182(LOC4334182)…	gene-LOC107275849(LOC107275849);gene-LOC107275925(LOC107275925);gene-LOC107276062(LOC107276062);gene-LOC107276196(LOC107276196);gene-LOC107276446(LOC107276446);gene-LOC107277360(LOC107277360);gene-LOC107277781(LOC107277781);gene-LOC4324690(LOC4324690);gene-LOC4324998(LOC4324998);gene-LOC4325238(LOC4325238);gene-LOC4325537(LOC4325537);gene-LOC4325564(LOC4325564);gene-LOC4326375(LOC4326375);gene-LO…	54	179	233
LNin-HNin	GO:0009570	CC	chloroplast stroma	6.10175e-14	chloroplast stroma(GO:0009570,CC)	2.00137e-12	gene-LOC4328992(LOC4328992);gene-LOC4334968(LOC4334968);gene-LOC4347534(LOC4347534)	gene-LOC4324565(LOC4324565);gene-LOC4324700(LOC4324700);gene-LOC4324744(LOC4324744);gene-LOC4325010(LOC4325010);gene-LOC4326439(LOC4326439);gene-LOC4326994(LOC4326994);gene-LOC4327529(LOC4327529);gene-LOC4328085(LOC4328085);gene-LOC4328118(LOC4328118);gene-LOC4328586(LOC4328586);gene-LOC4328932(LOC4328932);gene-LOC4329580(LOC4329580);gene-LOC4330320(LOC4330320);gene-LOC4331459(LOC4331459);gene-LO…	3	54	57
LNin-HNin	GO:0042651	CC	thylakoid membrane	1.2202e-13	thylakoid membrane(GO:0042651,CC)	3.63843e-12	gene-LOC107276047(LOC107276047);gene-LOC4324817(LOC4324817);gene-LOC4326862(LOC4326862);gene-LOC4342395(LOC4342395);gene-OrsajCp022(atpA);gene-OrsajCp030(ndhC)	gene-LOC107275792(LOC107275792);gene-LOC4324275(LOC4324275);gene-LOC4324472(LOC4324472);gene-LOC4324744(LOC4324744);gene-LOC4324908(LOC4324908);gene-LOC4324998(LOC4324998);gene-LOC4325238(LOC4325238);gene-LOC4325465(LOC4325465);gene-LOC4325486(LOC4325486);gene-LOC4326517(LOC4326517);gene-LOC4326537(LOC4326537);gene-LOC4326784(LOC4326784);gene-LOC4327627(LOC4327627);gene-LOC4327755(LOC4327755);gen…	6	46	52
LNin-HNin	GO:0016491	MF	oxidoreductase activity	1.30675e-13	oxidoreductase activity(GO:0016491,MF)	1.12773e-10	gene-LOC107279853(LOC107279853);gene-LOC112935986(LOC112935986);gene-LOC4324554(LOC4324554);gene-LOC4324793(LOC4324793);gene-LOC4324880(LOC4324880);gene-LOC4326659(LOC4326659);gene-LOC4327183(LOC4327183);gene-LOC4327329(LOC4327329);gene-LOC4330623(LOC4330623);gene-LOC4330940(LOC4330940);gene-LOC4331893(LOC4331893);gene-LOC4332196(LOC4332196);gene-LOC4333144(LOC4333144);gene-LOC4333605(LOC4333605)…	gene-LOC107275849(LOC107275849);gene-LOC107275925(LOC107275925);gene-LOC107276062(LOC107276062);gene-LOC107276196(LOC107276196);gene-LOC107276446(LOC107276446);gene-LOC107277360(LOC107277360);gene-LOC107277781(LOC107277781);gene-LOC4324690(LOC4324690);gene-LOC4324998(LOC4324998);gene-LOC4325238(LOC4325238);gene-LOC4325537(LOC4325537);gene-LOC4325564(LOC4325564);gene-LOC4326375(LOC4326375);gene-LO…	55	173	228
LNin-HNin	GO:0034357	CC	photosynthetic membrane	3.06347e-13	photosynthetic membrane(GO:0034357,CC)	8.37347e-12	gene-LOC107276047(LOC107276047);gene-LOC4324817(LOC4324817);gene-LOC4326862(LOC4326862);gene-LOC4342395(LOC4342395);gene-OrsajCp022(atpA);gene-OrsajCp030(ndhC)	gene-LOC107275792(LOC107275792);gene-LOC4324275(LOC4324275);gene-LOC4324472(LOC4324472);gene-LOC4324744(LOC4324744);gene-LOC4324908(LOC4324908);gene-LOC4324998(LOC4324998);gene-LOC4325238(LOC4325238);gene-LOC4325465(LOC4325465);gene-LOC4325486(LOC4325486);gene-LOC4326517(LOC4326517);gene-LOC4326537(LOC4326537);gene-LOC4326784(LOC4326784);gene-LOC4327627(LOC4327627);gene-LOC4327755(LOC4327755);gen…	6	47	53
LNin-HNin	GO:0009535	CC	chloroplast thylakoid membrane	1.56647e-12	chloroplast thylakoid membrane(GO:0009535,CC)	3.67002e-11	gene-LOC4324817(LOC4324817);gene-LOC4326862(LOC4326862);gene-LOC4342395(LOC4342395);gene-OrsajCp022(atpA);gene-OrsajCp030(ndhC)	gene-LOC107275792(LOC107275792);gene-LOC4324275(LOC4324275);gene-LOC4324472(LOC4324472);gene-LOC4324744(LOC4324744);gene-LOC4324908(LOC4324908);gene-LOC4324998(LOC4324998);gene-LOC4325238(LOC4325238);gene-LOC4325465(LOC4325465);gene-LOC4325486(LOC4325486);gene-LOC4326537(LOC4326537);gene-LOC4327627(LOC4327627);gene-LOC4327755(LOC4327755);gene-LOC4328965(LOC4328965);gene-LOC4330131(LOC4330131);gen…	5	42	47
LNin-HNin	GO:0055035	CC	plastid thylakoid membrane	1.56647e-12	plastid thylakoid membrane(GO:0055035,CC)	3.67002e-11	gene-LOC4324817(LOC4324817);gene-LOC4326862(LOC4326862);gene-LOC4342395(LOC4342395);gene-OrsajCp022(atpA);gene-OrsajCp030(ndhC)	gene-LOC107275792(LOC107275792);gene-LOC4324275(LOC4324275);gene-LOC4324472(LOC4324472);gene-LOC4324744(LOC4324744);gene-LOC4324908(LOC4324908);gene-LOC4324998(LOC4324998);gene-LOC4325238(LOC4325238);gene-LOC4325465(LOC4325465);gene-LOC4325486(LOC4325486);gene-LOC4326537(LOC4326537);gene-LOC4327627(LOC4327627);gene-LOC4327755(LOC4327755);gene-LOC4328965(LOC4328965);gene-LOC4330131(LOC4330131);gen…	5	42	47
LNin-HNin	GO:0006091	BP	generation of precursor metabolites and energy	2.50255e-12	generation of precursor metabolites and energy(GO:0006091,BP)	2.40245e-09	gene-LOC107279853(LOC107279853);gene-LOC4324666(LOC4324666);gene-LOC4324880(LOC4324880);gene-LOC4327329(LOC4327329);gene-LOC4333605(LOC4333605);gene-LOC4334182(LOC4334182);gene-LOC4334968(LOC4334968);gene-LOC4339793(LOC4339793);gene-LOC4343113(LOC4343113);gene-LOC4345985(LOC4345985);gene-LOC4345986(LOC4345986);gene-LOC4352829(LOC4352829);gene-LOC9267730(LOC9267730);gene-LOC9268154(LOC9268154);gen…	gene-LOC107277051(LOC107277051);gene-LOC4325564(LOC4325564);gene-LOC4326515(LOC4326515);gene-LOC4326516(LOC4326516);gene-LOC4327196(LOC4327196);gene-LOC4327333(LOC4327333);gene-LOC4327453(LOC4327453);gene-LOC4327887(LOC4327887);gene-LOC4328085(LOC4328085);gene-LOC4328932(LOC4328932);gene-LOC4330440(LOC4330440);gene-LOC4331897(LOC4331897);gene-LOC4332227(LOC4332227);gene-LOC4332745(LOC4332745);gen…	15	59	74
LNin-HNin	GO:0015979	BP	photosynthesis	1.36137e-10	photosynthesis(GO:0015979,BP)	8.71274e-08	gene-LOC107276047(LOC107276047);gene-LOC4342395(LOC4342395);gene-OrsajCp030(ndhC)	gene-LOC107275792(LOC107275792);gene-LOC4326537(LOC4326537);gene-LOC4326784(LOC4326784);gene-LOC4327479(LOC4327479);gene-LOC4328085(LOC4328085);gene-LOC4328932(LOC4328932);gene-LOC4330440(LOC4330440);gene-LOC4331897(LOC4331897);gene-LOC4332227(LOC4332227);gene-LOC4332745(LOC4332745);gene-LOC4332805(LOC4332805);gene-LOC4333259(LOC4333259);gene-LOC4334100(LOC4334100);gene-LOC4334106(LOC4334106);gen…	3	38	41
LNin-HNin	GO:0006040	BP	amino sugar metabolic process	5.63549e-10	amino sugar metabolic process(GO:0006040,BP)	2.70503e-07	gene-LOC4324117(LOC4324117);gene-LOC4336977(LOC4336977);gene-LOC4337749(LOC4337749);gene-LOC4338208(LOC4338208);gene-LOC4342115(LOC4342115);gene-LOC4346051(LOC4346051);gene-LOC4348634(LOC4348634);gene-LOC4351185(LOC4351185);gene-LOC4351190(LOC4351190);gene-LOC4351191(LOC4351191);gene-LOC4351197(LOC4351197)	gene-LOC4325066(LOC4325066);gene-LOC4325067(LOC4325067);gene-LOC4328925(LOC4328925);gene-LOC4329920(LOC4329920);gene-LOC4336265(LOC4336265);gene-LOC4336700(LOC4336700);gene-LOC4338211(LOC4338211);gene-LOC4339632(LOC4339632);gene-LOC4340994(LOC4340994);gene-LOC4342114(LOC4342114);gene-LOC4351192(LOC4351192)	11	11	22
LNin-HNin	GO:0006026	BP	aminoglycan catabolic process	3.04589e-09	aminoglycan catabolic process(GO:0006026,BP)	6.49791e-07	gene-LOC4324117(LOC4324117);gene-LOC4337749(LOC4337749);gene-LOC4338208(LOC4338208);gene-LOC4342115(LOC4342115);gene-LOC4346051(LOC4346051);gene-LOC4348634(LOC4348634);gene-LOC4351185(LOC4351185);gene-LOC4351190(LOC4351190);gene-LOC4351191(LOC4351191);gene-LOC4351197(LOC4351197)	gene-LOC4325066(LOC4325066);gene-LOC4325067(LOC4325067);gene-LOC4328925(LOC4328925);gene-LOC4329920(LOC4329920);gene-LOC4336265(LOC4336265);gene-LOC4338211(LOC4338211);gene-LOC4340994(LOC4340994);gene-LOC4342114(LOC4342114);gene-LOC4351192(LOC4351192)	10	9	19
LNin-HNin	GO:0006030	BP	chitin metabolic process	3.04589e-09	chitin metabolic process(GO:0006030,BP)	6.49791e-07	gene-LOC4324117(LOC4324117);gene-LOC4337749(LOC4337749);gene-LOC4338208(LOC4338208);gene-LOC4342115(LOC4342115);gene-LOC4346051(LOC4346051);gene-LOC4348634(LOC4348634);gene-LOC4351185(LOC4351185);gene-LOC4351190(LOC4351190);gene-LOC4351191(LOC4351191);gene-LOC4351197(LOC4351197)	gene-LOC4325066(LOC4325066);gene-LOC4325067(LOC4325067);gene-LOC4328925(LOC4328925);gene-LOC4329920(LOC4329920);gene-LOC4336265(LOC4336265);gene-LOC4338211(LOC4338211);gene-LOC4340994(LOC4340994);gene-LOC4342114(LOC4342114);gene-LOC4351192(LOC4351192)	10	9	19
LNin-HNin	GO:0006032	BP	chitin catabolic process	3.04589e-09	chitin catabolic process(GO:0006032,BP)	6.49791e-07	gene-LOC4324117(LOC4324117);gene-LOC4337749(LOC4337749);gene-LOC4338208(LOC4338208);gene-LOC4342115(LOC4342115);gene-LOC4346051(LOC4346051);gene-LOC4348634(LOC4348634);gene-LOC4351185(LOC4351185);gene-LOC4351190(LOC4351190);gene-LOC4351191(LOC4351191);gene-LOC4351197(LOC4351197)	gene-LOC4325066(LOC4325066);gene-LOC4325067(LOC4325067);gene-LOC4328925(LOC4328925);gene-LOC4329920(LOC4329920);gene-LOC4336265(LOC4336265);gene-LOC4338211(LOC4338211);gene-LOC4340994(LOC4340994);gene-LOC4342114(LOC4342114);gene-LOC4351192(LOC4351192)	10	9	19
LNin-HNin	GO:0046348	BP	amino sugar catabolic process	3.04589e-09	amino sugar catabolic process(GO:0046348,BP)	6.49791e-07	gene-LOC4324117(LOC4324117);gene-LOC4337749(LOC4337749);gene-LOC4338208(LOC4338208);gene-LOC4342115(LOC4342115);gene-LOC4346051(LOC4346051);gene-LOC4348634(LOC4348634);gene-LOC4351185(LOC4351185);gene-LOC4351190(LOC4351190);gene-LOC4351191(LOC4351191);gene-LOC4351197(LOC4351197)	gene-LOC4325066(LOC4325066);gene-LOC4325067(LOC4325067);gene-LOC4328925(LOC4328925);gene-LOC4329920(LOC4329920);gene-LOC4336265(LOC4336265);gene-LOC4338211(LOC4338211);gene-LOC4340994(LOC4340994);gene-LOC4342114(LOC4342114);gene-LOC4351192(LOC4351192)	10	9	19
LNin-HNin	GO:1901072	BP	glucosamine-containing compound catabolic process	3.04589e-09	glucosamine-containing compound catabolic process(GO:1901072,BP)	6.49791e-07	gene-LOC4324117(LOC4324117);gene-LOC4337749(LOC4337749);gene-LOC4338208(LOC4338208);gene-LOC4342115(LOC4342115);gene-LOC4346051(LOC4346051);gene-LOC4348634(LOC4348634);gene-LOC4351185(LOC4351185);gene-LOC4351190(LOC4351190);gene-LOC4351191(LOC4351191);gene-LOC4351197(LOC4351197)	gene-LOC4325066(LOC4325066);gene-LOC4325067(LOC4325067);gene-LOC4328925(LOC4328925);gene-LOC4329920(LOC4329920);gene-LOC4336265(LOC4336265);gene-LOC4338211(LOC4338211);gene-LOC4340994(LOC4340994);gene-LOC4342114(LOC4342114);gene-LOC4351192(LOC4351192)	10	9	19
LNin-HNin	GO:0016705	MF	oxidoreductase activity, acting on paired donors, with incorporation or reduction of molecular oxygen	3.7208e-09	oxidoreductase activity, acting on paired donors, with incorporation or reduction of molecular oxygen(GO:0016705,MF)	1.2177e-06	gene-LOC107279853(LOC107279853);gene-LOC4326659(LOC4326659);gene-LOC4327183(LOC4327183);gene-LOC4327329(LOC4327329);gene-LOC4332196(LOC4332196);gene-LOC4333144(LOC4333144);gene-LOC4334182(LOC4334182);gene-LOC4335063(LOC4335063);gene-LOC4335203(LOC4335203);gene-LOC4336179(LOC4336179);gene-LOC4340800(LOC4340800);gene-LOC4342505(LOC4342505);gene-LOC4343395(LOC4343395);gene-LOC4345985(LOC4345985);gen…	gene-LOC4324690(LOC4324690);gene-LOC4325537(LOC4325537);gene-LOC4325564(LOC4325564);gene-LOC4326663(LOC4326663);gene-LOC4328533(LOC4328533);gene-LOC4329427(LOC4329427);gene-LOC4329432(LOC4329432);gene-LOC4329721(LOC4329721);gene-LOC4330523(LOC4330523);gene-LOC4331202(LOC4331202);gene-LOC4332107(LOC4332107);gene-LOC4332121(LOC4332121);gene-LOC4332134(LOC4332134);gene-LOC4332252(LOC4332252);gene-LO…	18	51	69
LNin-HNin	GO:0004568	MF	chitinase activity	4.23304e-09	chitinase activity(GO:0004568,MF)	1.2177e-06	gene-LOC4324117(LOC4324117);gene-LOC4337749(LOC4337749);gene-LOC4338208(LOC4338208);gene-LOC4342115(LOC4342115);gene-LOC4346051(LOC4346051);gene-LOC4348634(LOC4348634);gene-LOC4351185(LOC4351185);gene-LOC4351190(LOC4351190);gene-LOC4351191(LOC4351191);gene-LOC4351197(LOC4351197)	gene-LOC4325066(LOC4325066);gene-LOC4325067(LOC4325067);gene-LOC4328925(LOC4328925);gene-LOC4329920(LOC4329920);gene-LOC4336265(LOC4336265);gene-LOC4338211(LOC4338211);gene-LOC4340994(LOC4340994);gene-LOC4342114(LOC4342114);gene-LOC4351192(LOC4351192)	10	9	19
LNin-HNin	GO:1901071	BP	glucosamine-containing compound metabolic process	4.49538e-09	glucosamine-containing compound metabolic process(GO:1901071,BP)	8.63113e-07	gene-LOC4324117(LOC4324117);gene-LOC4337749(LOC4337749);gene-LOC4338208(LOC4338208);gene-LOC4342115(LOC4342115);gene-LOC4346051(LOC4346051);gene-LOC4348634(LOC4348634);gene-LOC4351185(LOC4351185);gene-LOC4351190(LOC4351190);gene-LOC4351191(LOC4351191);gene-LOC4351197(LOC4351197)	gene-LOC4325066(LOC4325066);gene-LOC4325067(LOC4325067);gene-LOC4328925(LOC4328925);gene-LOC4329920(LOC4329920);gene-LOC4336265(LOC4336265);gene-LOC4338211(LOC4338211);gene-LOC4340994(LOC4340994);gene-LOC4342114(LOC4342114);gene-LOC4351192(LOC4351192)	10	9	19
LNin-HNin	GO:0009941	CC	chloroplast envelope	8.99909e-09	chloroplast envelope(GO:0009941,CC)	1.9678e-07	gene-LOC107277102(LOC107277102);gene-LOC4324666(LOC4324666);gene-LOC4333985(LOC4333985);gene-LOC4334968(LOC4334968);gene-LOC4336376(LOC4336376)	gene-LOC107276535(LOC107276535);gene-LOC4324275(LOC4324275);gene-LOC4324998(LOC4324998);gene-LOC4325486(LOC4325486);gene-LOC4326365(LOC4326365);gene-LOC4327146(LOC4327146);gene-LOC4327755(LOC4327755);gene-LOC4327918(LOC4327918);gene-LOC4328932(LOC4328932);gene-LOC4329356(LOC4329356);gene-LOC4331045(LOC4331045);gene-LOC4331459(LOC4331459);gene-LOC4331514(LOC4331514);gene-LOC4334233(LOC4334233);gen…	5	39	44
LNin-HNin	GO:0008061	MF	chitin binding	9.58746e-09	chitin binding(GO:0008061,MF)	2.06849e-06	gene-LOC4324117(LOC4324117);gene-LOC4338208(LOC4338208);gene-LOC4342115(LOC4342115);gene-LOC4346051(LOC4346051);gene-LOC4348634(LOC4348634);gene-LOC4351185(LOC4351185);gene-LOC4351190(LOC4351190);gene-LOC4351191(LOC4351191);gene-LOC4351197(LOC4351197)	gene-LOC4325066(LOC4325066);gene-LOC4325067(LOC4325067);gene-LOC4328925(LOC4328925);gene-LOC4329920(LOC4329920);gene-LOC4336265(LOC4336265);gene-LOC4338211(LOC4338211);gene-LOC4340994(LOC4340994);gene-LOC4342114(LOC4342114);gene-LOC4351192(LOC4351192)	9	9	18
LNin-HNin	GO:0009526	CC	plastid envelope	1.17893e-08	plastid envelope(GO:0009526,CC)	2.41681e-07	gene-LOC107277102(LOC107277102);gene-LOC4324666(LOC4324666);gene-LOC4333985(LOC4333985);gene-LOC4334968(LOC4334968);gene-LOC4336376(LOC4336376)	gene-LOC107276535(LOC107276535);gene-LOC4324275(LOC4324275);gene-LOC4324998(LOC4324998);gene-LOC4325486(LOC4325486);gene-LOC4326365(LOC4326365);gene-LOC4327146(LOC4327146);gene-LOC4327755(LOC4327755);gene-LOC4327918(LOC4327918);gene-LOC4328932(LOC4328932);gene-LOC4328965(LOC4328965);gene-LOC4329356(LOC4329356);gene-LOC4331045(LOC4331045);gene-LOC4331459(LOC4331459);gene-LOC4331514(LOC4331514);gen…	5	40	45
LNin-HNin	GO:0006022	BP	aminoglycan metabolic process	1.63514e-08	aminoglycan metabolic process(GO:0006022,BP)	2.85407e-06	gene-LOC4324117(LOC4324117);gene-LOC4337749(LOC4337749);gene-LOC4338208(LOC4338208);gene-LOC4342115(LOC4342115);gene-LOC4346051(LOC4346051);gene-LOC4348634(LOC4348634);gene-LOC4351185(LOC4351185);gene-LOC4351190(LOC4351190);gene-LOC4351191(LOC4351191);gene-LOC4351197(LOC4351197)	gene-LOC4325066(LOC4325066);gene-LOC4325067(LOC4325067);gene-LOC4328925(LOC4328925);gene-LOC4329920(LOC4329920);gene-LOC4336265(LOC4336265);gene-LOC4338211(LOC4338211);gene-LOC4340994(LOC4340994);gene-LOC4342114(LOC4342114);gene-LOC4351192(LOC4351192);gene-LOC4352146(LOC4352146)	10	10	20
LNin-HNin	GO:0048037	MF	cofactor binding	1.88323e-08	cofactor binding(GO:0048037,MF)	3.25045e-06	gene-LOC107279853(LOC107279853);gene-LOC4324554(LOC4324554);gene-LOC4324880(LOC4324880);gene-LOC4326659(LOC4326659);gene-LOC4327183(LOC4327183);gene-LOC4327307(LOC4327307);gene-LOC4327329(LOC4327329);gene-LOC4328930(LOC4328930);gene-LOC4332196(LOC4332196);gene-LOC4334182(LOC4334182);gene-LOC4335063(LOC4335063);gene-LOC4335203(LOC4335203);gene-LOC4336179(LOC4336179);gene-LOC4337486(LOC4337486);gen…	gene-LOC107275849(LOC107275849);gene-LOC107275925(LOC107275925);gene-LOC107277781(LOC107277781);gene-LOC4324066(LOC4324066);gene-LOC4324690(LOC4324690);gene-LOC4324700(LOC4324700);gene-LOC4325564(LOC4325564);gene-LOC4326515(LOC4326515);gene-LOC4326663(LOC4326663);gene-LOC4327052(LOC4327052);gene-LOC4327316(LOC4327316);gene-LOC4327333(LOC4327333);gene-LOC4327479(LOC4327479);gene-LOC4327887(LOC4327…	33	116	149
LNin-HNin	GO:0031977	CC	thylakoid lumen	8.56999e-08	thylakoid lumen(GO:0031977,CC)	1.6535e-06	-	gene-LOC4325465(LOC4325465);gene-LOC4327479(LOC4327479);gene-LOC4332745(LOC4332745);gene-LOC4334100(LOC4334100);gene-LOC4335625(LOC4335625);gene-LOC4336886(LOC4336886);gene-LOC4342001(LOC4342001);gene-LOC4343267(LOC4343267);gene-LOC4343463(LOC4343463);gene-LOC4345443(LOC4345443);gene-LOC4352801(LOC4352801)	0	11	11
LNin-HNin	GO:0015995	BP	chlorophyll biosynthetic process	1.55203e-07	chlorophyll biosynthetic process(GO:0015995,BP)	2.48324e-05	-	gene-LOC4327918(LOC4327918);gene-LOC4328432(LOC4328432);gene-LOC4330320(LOC4330320);gene-LOC4333259(LOC4333259);gene-LOC4334537(LOC4334537);gene-LOC4336951(LOC4336951);gene-LOC4338498(LOC4338498);gene-LOC4340015(LOC4340015);gene-LOC4342497(LOC4342497);gene-LOC4342714(LOC4342714);gene-LOC4345439(LOC4345439);gene-LOC4346136(LOC4346136);gene-LOC4349004(LOC4349004)	0	13	13
LNin-HNin	GO:0004497	MF	monooxygenase activity	1.81511e-07	monooxygenase activity(GO:0004497,MF)	2.61074e-05	gene-LOC107279853(LOC107279853);gene-LOC4326659(LOC4326659);gene-LOC4327183(LOC4327183);gene-LOC4327329(LOC4327329);gene-LOC4334182(LOC4334182);gene-LOC4335063(LOC4335063);gene-LOC4335203(LOC4335203);gene-LOC4336179(LOC4336179);gene-LOC4340800(LOC4340800);gene-LOC4343395(LOC4343395);gene-LOC4345985(LOC4345985);gene-LOC4345986(LOC4345986);gene-LOC4347775(LOC4347775);gene-LOC4350483(LOC4350483)	gene-LOC4324690(LOC4324690);gene-LOC4325564(LOC4325564);gene-LOC4326663(LOC4326663);gene-LOC4328533(LOC4328533);gene-LOC4329427(LOC4329427);gene-LOC4329721(LOC4329721);gene-LOC4331202(LOC4331202);gene-LOC4332107(LOC4332107);gene-LOC4332121(LOC4332121);gene-LOC4332134(LOC4332134);gene-LOC4332252(LOC4332252);gene-LOC4333365(LOC4333365);gene-LOC4333399(LOC4333399);gene-LOC4334184(LOC4334184);gene-LO…	14	47	61
LNin-HNin	GO:2000022	BP	regulation of jasmonic acid mediated signaling pathway	2.32056e-07	regulation of jasmonic acid mediated signaling pathway(GO:2000022,BP)	3.42729e-05	-	gene-LOC107276583(LOC107276583);gene-LOC4331832(LOC4331832);gene-LOC4331833(LOC4331833);gene-LOC4331834(LOC4331834);gene-LOC4333065(LOC4333065);gene-LOC4335698(LOC4335698);gene-LOC4342421(LOC4342421);gene-LOC4343899(LOC4343899);gene-LOC4348531(LOC4348531);gene-LOC4348533(LOC4348533)	0	10	10
LNin-HNin	GO:1901136	BP	carbohydrate derivative catabolic process	3.77599e-07	carbohydrate derivative catabolic process(GO:1901136,BP)	5.1785e-05	gene-LOC4324117(LOC4324117);gene-LOC4337749(LOC4337749);gene-LOC4338208(LOC4338208);gene-LOC4338757(LOC4338757);gene-LOC4342115(LOC4342115);gene-LOC4346051(LOC4346051);gene-LOC4348634(LOC4348634);gene-LOC4351185(LOC4351185);gene-LOC4351190(LOC4351190);gene-LOC4351191(LOC4351191);gene-LOC4351197(LOC4351197)	gene-LOC4325066(LOC4325066);gene-LOC4325067(LOC4325067);gene-LOC4328925(LOC4328925);gene-LOC4329920(LOC4329920);gene-LOC4336265(LOC4336265);gene-LOC4338211(LOC4338211);gene-LOC4340994(LOC4340994);gene-LOC4342114(LOC4342114);gene-LOC4351192(LOC4351192)	11	9	20
LNin-HNin	GO:0019684	BP	photosynthesis, light reaction	5.65072e-07	photosynthesis, light reaction(GO:0019684,BP)	7.23292e-05	gene-OrsajCp030(ndhC)	gene-LOC4328085(LOC4328085);gene-LOC4328932(LOC4328932);gene-LOC4330440(LOC4330440);gene-LOC4331897(LOC4331897);gene-LOC4332227(LOC4332227);gene-LOC4332745(LOC4332745);gene-LOC4334100(LOC4334100);gene-LOC4334106(LOC4334106);gene-LOC4334225(LOC4334225);gene-LOC4336028(LOC4336028);gene-LOC4342192(LOC4342192);gene-LOC4342714(LOC4342714);gene-LOC4343262(LOC4343262);gene-LOC4343267(LOC4343267);gene-LO…	1	20	21
LNin-HNin	GO:0015706	BP	nitrate transport	6.09664e-07	nitrate transport(GO:0015706,BP)	7.31597e-05	-	gene-LOC107277478(LOC107277478);gene-LOC4324249(LOC4324249);gene-LOC4328051(LOC4328051);gene-LOC4328052(LOC4328052);gene-LOC4329861(LOC4329861);gene-LOC4336175(LOC4336175);gene-LOC4352160(LOC4352160)	0	7	7
LNin-HNin	GO:0006779	BP	porphyrin-containing compound biosynthetic process	8.3387e-07	porphyrin-containing compound biosynthetic process(GO:0006779,BP)	9.41783e-05	-	gene-LOC4326671(LOC4326671);gene-LOC4327918(LOC4327918);gene-LOC4328432(LOC4328432);gene-LOC4330320(LOC4330320);gene-LOC4333259(LOC4333259);gene-LOC4334537(LOC4334537);gene-LOC4336951(LOC4336951);gene-LOC4338498(LOC4338498);gene-LOC4340015(LOC4340015);gene-LOC4342497(LOC4342497);gene-LOC4342714(LOC4342714);gene-LOC4345439(LOC4345439);gene-LOC4346136(LOC4346136);gene-LOC4349004(LOC4349004)	0	14	14
LNin-HNin	GO:0005506	MF	iron ion binding	1.02148e-06	iron ion binding(GO:0005506,MF)	0.000125934	gene-LOC107279853(LOC107279853);gene-LOC4326659(LOC4326659);gene-LOC4327183(LOC4327183);gene-LOC4327329(LOC4327329);gene-LOC4332196(LOC4332196);gene-LOC4334182(LOC4334182);gene-LOC4335063(LOC4335063);gene-LOC4336179(LOC4336179);gene-LOC4340800(LOC4340800);gene-LOC4342505(LOC4342505);gene-LOC4343395(LOC4343395);gene-LOC4345985(LOC4345985);gene-LOC4345986(LOC4345986);gene-LOC4350483(LOC4350483)	gene-LOC4324565(LOC4324565);gene-LOC4324690(LOC4324690);gene-LOC4325537(LOC4325537);gene-LOC4325564(LOC4325564);gene-LOC4326663(LOC4326663);gene-LOC4328533(LOC4328533);gene-LOC4329427(LOC4329427);gene-LOC4329721(LOC4329721);gene-LOC4331202(LOC4331202);gene-LOC4332107(LOC4332107);gene-LOC4332121(LOC4332121);gene-LOC4332134(LOC4332134);gene-LOC4332252(LOC4332252);gene-LOC4332499(LOC4332499);gene-LO…	14	53	67
LNin-HNin	GO:0046906	MF	tetrapyrrole binding	1.41235e-06	tetrapyrrole binding(GO:0046906,MF)	0.000132085	gene-LOC107279853(LOC107279853);gene-LOC4324554(LOC4324554);gene-LOC4324880(LOC4324880);gene-LOC4326659(LOC4326659);gene-LOC4327183(LOC4327183);gene-LOC4327329(LOC4327329);gene-LOC4334182(LOC4334182);gene-LOC4335063(LOC4335063);gene-LOC4336179(LOC4336179);gene-LOC4337486(LOC4337486);gene-LOC4340800(LOC4340800);gene-LOC4340843(LOC4340843);gene-LOC4341249(LOC4341249);gene-LOC4341934(LOC4341934);gen…	gene-LOC107275849(LOC107275849);gene-LOC4324690(LOC4324690);gene-LOC4325564(LOC4325564);gene-LOC4326663(LOC4326663);gene-LOC4327052(LOC4327052);gene-LOC4328533(LOC4328533);gene-LOC4329427(LOC4329427);gene-LOC4329721(LOC4329721);gene-LOC4330867(LOC4330867);gene-LOC4331202(LOC4331202);gene-LOC4332107(LOC4332107);gene-LOC4332121(LOC4332121);gene-LOC4332134(LOC4332134);gene-LOC4332252(LOC4332252);gen…	20	57	77
LNin-HNin	GO:0020037	MF	heme binding	1.48322e-06	heme binding(GO:0020037,MF)	0.000132085	gene-LOC107279853(LOC107279853);gene-LOC4324554(LOC4324554);gene-LOC4324880(LOC4324880);gene-LOC4326659(LOC4326659);gene-LOC4327183(LOC4327183);gene-LOC4327329(LOC4327329);gene-LOC4334182(LOC4334182);gene-LOC4335063(LOC4335063);gene-LOC4336179(LOC4336179);gene-LOC4337486(LOC4337486);gene-LOC4340800(LOC4340800);gene-LOC4340843(LOC4340843);gene-LOC4341249(LOC4341249);gene-LOC4341934(LOC4341934);gen…	gene-LOC107275849(LOC107275849);gene-LOC4324690(LOC4324690);gene-LOC4325564(LOC4325564);gene-LOC4326663(LOC4326663);gene-LOC4327052(LOC4327052);gene-LOC4328533(LOC4328533);gene-LOC4329427(LOC4329427);gene-LOC4329721(LOC4329721);gene-LOC4330867(LOC4330867);gene-LOC4331202(LOC4331202);gene-LOC4332107(LOC4332107);gene-LOC4332121(LOC4332121);gene-LOC4332134(LOC4332134);gene-LOC4332252(LOC4332252);gen…	20	54	74
LNin-HNin	GO:0003824	MF	catalytic activity	1.53053e-06	catalytic activity(GO:0003824,MF)	0.000132085	gene-LOC107276401(LOC107276401);gene-LOC107276557(LOC107276557);gene-LOC107276774(LOC107276774);gene-LOC107277102(LOC107277102);gene-LOC107278492(LOC107278492);gene-LOC107279291(LOC107279291);gene-LOC107279853(LOC107279853);gene-LOC107281520(LOC107281520);gene-LOC112935986(LOC112935986);gene-LOC112935989(LOC112935989);gene-LOC112936042(LOC112936042);gene-LOC112936998(LOC112936998);gene-LOC1129392…	gene-LOC107275259(LOC107275259);gene-LOC107275616(LOC107275616);gene-LOC107275669(LOC107275669);gene-LOC107275672(LOC107275672);gene-LOC107275782(LOC107275782);gene-LOC107275814(LOC107275814);gene-LOC107275823(LOC107275823);gene-LOC107275829(LOC107275829);gene-LOC107275849(LOC107275849);gene-LOC107275925(LOC107275925);gene-LOC107276055(LOC107276055);gene-LOC107276062(LOC107276062);gene-LOC1072760…	229	665	894
LNin-HNin	GO:0032544	BP	plastid translation	1.61379e-06	plastid translation(GO:0032544,BP)	0.000172137	-	gene-LOC4324275(LOC4324275);gene-LOC4337506(LOC4337506);gene-LOC4338005(LOC4338005);gene-LOC4341869(LOC4341869);gene-LOC4342714(LOC4342714);gene-LOC4343662(LOC4343662)	0	6	6
LNin-HNin	GO:0033014	BP	tetrapyrrole biosynthetic process	2.33026e-06	tetrapyrrole biosynthetic process(GO:0033014,BP)	0.000235479	-	gene-LOC4326671(LOC4326671);gene-LOC4327918(LOC4327918);gene-LOC4328432(LOC4328432);gene-LOC4330320(LOC4330320);gene-LOC4333259(LOC4333259);gene-LOC4334537(LOC4334537);gene-LOC4336951(LOC4336951);gene-LOC4338498(LOC4338498);gene-LOC4340015(LOC4340015);gene-LOC4342497(LOC4342497);gene-LOC4342714(LOC4342714);gene-LOC4345439(LOC4345439);gene-LOC4346136(LOC4346136);gene-LOC4349004(LOC4349004)	0	14	14
LNin-HNin	GO:0003714	MF	transcription corepressor activity	2.46266e-06	transcription corepressor activity(GO:0003714,MF)	0.000193207	-	gene-LOC107276583(LOC107276583);gene-LOC4331832(LOC4331832);gene-LOC4331833(LOC4331833);gene-LOC4331834(LOC4331834);gene-LOC4333065(LOC4333065);gene-LOC4335698(LOC4335698);gene-LOC4342421(LOC4342421);gene-LOC4343899(LOC4343899);gene-LOC4348531(LOC4348531);gene-LOC4348533(LOC4348533)	0	10	10
LNin-HNin	GO:0009543	CC	chloroplast thylakoid lumen	2.58538e-06	chloroplast thylakoid lumen(GO:0009543,CC)	4.46318e-05	-	gene-LOC4325465(LOC4325465);gene-LOC4332745(LOC4332745);gene-LOC4334100(LOC4334100);gene-LOC4336886(LOC4336886);gene-LOC4352801(LOC4352801)	0	5	5
LNin-HNin	GO:0031978	CC	plastid thylakoid lumen	2.58538e-06	plastid thylakoid lumen(GO:0031978,CC)	4.46318e-05	-	gene-LOC4325465(LOC4325465);gene-LOC4332745(LOC4332745);gene-LOC4334100(LOC4334100);gene-LOC4336886(LOC4336886);gene-LOC4352801(LOC4352801)	0	5	5
LNin-HNin	GO:0009867	BP	jasmonic acid mediated signaling pathway	2.9953e-06	jasmonic acid mediated signaling pathway(GO:0009867,BP)	0.000287549	-	gene-LOC107276583(LOC107276583);gene-LOC4327651(LOC4327651);gene-LOC4331832(LOC4331832);gene-LOC4331833(LOC4331833);gene-LOC4331834(LOC4331834);gene-LOC4332134(LOC4332134);gene-LOC4333065(LOC4333065);gene-LOC4335698(LOC4335698);gene-LOC4342421(LOC4342421);gene-LOC4343899(LOC4343899);gene-LOC4348531(LOC4348531);gene-LOC4348533(LOC4348533)	0	12	12
LNin-HNin	GO:0009657	BP	plastid organization	3.81094e-06	plastid organization(GO:0009657,BP)	0.000335657	-	gene-LOC4324275(LOC4324275);gene-LOC4326439(LOC4326439);gene-LOC4327529(LOC4327529);gene-LOC4327627(LOC4327627);gene-LOC4328932(LOC4328932);gene-LOC4328965(LOC4328965);gene-LOC4329862(LOC4329862);gene-LOC4333402(LOC4333402);gene-LOC4337506(LOC4337506);gene-LOC4338005(LOC4338005);gene-LOC4338694(LOC4338694);gene-LOC4339686(LOC4339686);gene-LOC4341869(LOC4341869);gene-LOC4342714(LOC4342714);gene-LO…	0	22	22
LNin-HNin	GO:0009753	BP	response to jasmonic acid	3.84607e-06	response to jasmonic acid(GO:0009753,BP)	0.000335657	-	gene-LOC107276583(LOC107276583);gene-LOC4327651(LOC4327651);gene-LOC4331832(LOC4331832);gene-LOC4331833(LOC4331833);gene-LOC4331834(LOC4331834);gene-LOC4332134(LOC4332134);gene-LOC4333065(LOC4333065);gene-LOC4334233(LOC4334233);gene-LOC4335698(LOC4335698);gene-LOC4342421(LOC4342421);gene-LOC4343899(LOC4343899);gene-LOC4348531(LOC4348531);gene-LOC4348533(LOC4348533)	0	13	13
LNin-HNin	GO:0009295	CC	nucleoid	4.75655e-06	nucleoid(GO:0009295,CC)	7.80075e-05	-	gene-LOC4325010(LOC4325010);gene-LOC4326261(LOC4326261);gene-LOC4327529(LOC4327529);gene-LOC4333402(LOC4333402);gene-LOC4334546(LOC4334546);gene-LOC4338302(LOC4338302);gene-LOC4339764(LOC4339764);gene-LOC4345435(LOC4345435);gene-LOC4346938(LOC4346938);gene-LOC4349304(LOC4349304)	0	10	10
LNin-HNin	GO:0015994	BP	chlorophyll metabolic process	5.86794e-06	chlorophyll metabolic process(GO:0015994,BP)	0.000441349	-	gene-LOC4327918(LOC4327918);gene-LOC4328432(LOC4328432);gene-LOC4330320(LOC4330320);gene-LOC4333259(LOC4333259);gene-LOC4334537(LOC4334537);gene-LOC4335625(LOC4335625);gene-LOC4336951(LOC4336951);gene-LOC4338498(LOC4338498);gene-LOC4340015(LOC4340015);gene-LOC4342497(LOC4342497);gene-LOC4342714(LOC4342714);gene-LOC4345439(LOC4345439);gene-LOC4346136(LOC4346136);gene-LOC4349004(LOC4349004)	0	14	14
LNin-HNin	GO:0042126	BP	nitrate metabolic process	5.97661e-06	nitrate metabolic process(GO:0042126,BP)	0.000441349	-	gene-LOC107277478(LOC107277478);gene-LOC4324249(LOC4324249);gene-LOC4328051(LOC4328051);gene-LOC4328052(LOC4328052);gene-LOC4329861(LOC4329861);gene-LOC4330867(LOC4330867);gene-LOC4336175(LOC4336175);gene-LOC4345795(LOC4345795)	0	8	8
LNin-HNin	GO:0042128	BP	nitrate assimilation	5.97661e-06	nitrate assimilation(GO:0042128,BP)	0.000441349	-	gene-LOC107277478(LOC107277478);gene-LOC4324249(LOC4324249);gene-LOC4328051(LOC4328051);gene-LOC4328052(LOC4328052);gene-LOC4329861(LOC4329861);gene-LOC4330867(LOC4330867);gene-LOC4336175(LOC4336175);gene-LOC4345795(LOC4345795)	0	8	8
LNin-HNin	GO:2001057	BP	reactive nitrogen species metabolic process	5.97661e-06	reactive nitrogen species metabolic process(GO:2001057,BP)	0.000441349	-	gene-LOC107277478(LOC107277478);gene-LOC4324249(LOC4324249);gene-LOC4328051(LOC4328051);gene-LOC4328052(LOC4328052);gene-LOC4329861(LOC4329861);gene-LOC4330867(LOC4330867);gene-LOC4336175(LOC4336175);gene-LOC4345795(LOC4345795)	0	8	8
LNin-HNin	GO:0071395	BP	cellular response to jasmonic acid stimulus	6.2654e-06	cellular response to jasmonic acid stimulus(GO:0071395,BP)	0.000445539	-	gene-LOC107276583(LOC107276583);gene-LOC4327651(LOC4327651);gene-LOC4331832(LOC4331832);gene-LOC4331833(LOC4331833);gene-LOC4331834(LOC4331834);gene-LOC4332134(LOC4332134);gene-LOC4333065(LOC4333065);gene-LOC4335698(LOC4335698);gene-LOC4342421(LOC4342421);gene-LOC4343899(LOC4343899);gene-LOC4348531(LOC4348531);gene-LOC4348533(LOC4348533)	0	12	12
LNin-HNin	GO:0022900	BP	electron transport chain	6.71648e-06	electron transport chain(GO:0022900,BP)	0.000452587	gene-LOC107279853(LOC107279853);gene-LOC4324880(LOC4324880);gene-LOC4327329(LOC4327329);gene-LOC4334182(LOC4334182);gene-LOC4345985(LOC4345985);gene-LOC4345986(LOC4345986)	gene-LOC4325564(LOC4325564);gene-LOC4326515(LOC4326515);gene-LOC4327333(LOC4327333);gene-LOC4327453(LOC4327453);gene-LOC4327887(LOC4327887);gene-LOC4331897(LOC4331897);gene-LOC4333399(LOC4333399);gene-LOC4333624(LOC4333624);gene-LOC4333746(LOC4333746);gene-LOC4334106(LOC4334106);gene-LOC4334174(LOC4334174);gene-LOC4334184(LOC4334184);gene-LOC4334338(LOC4334338);gene-LOC4338930(LOC4338930);gene-LO…	6	27	33
LNin-HNin	GO:0009611	BP	response to wounding	6.83594e-06	response to wounding(GO:0009611,BP)	0.000452587	-	gene-LOC107276583(LOC107276583);gene-LOC4331832(LOC4331832);gene-LOC4331833(LOC4331833);gene-LOC4331834(LOC4331834);gene-LOC4333065(LOC4333065);gene-LOC4334233(LOC4334233);gene-LOC4335698(LOC4335698);gene-LOC4342421(LOC4342421);gene-LOC4343899(LOC4343899);gene-LOC4348531(LOC4348531);gene-LOC4348533(LOC4348533)	0	11	11
LNin-HNin	GO:0008152	BP	metabolic process	9.09491e-06	metabolic process(GO:0008152,BP)	0.000582075	gene-LOC107275461(LOC107275461);gene-LOC107276047(LOC107276047);gene-LOC107276190(LOC107276190);gene-LOC107276241(LOC107276241);gene-LOC107276401(LOC107276401);gene-LOC107276557(LOC107276557);gene-LOC107276774(LOC107276774);gene-LOC107277102(LOC107277102);gene-LOC107278492(LOC107278492);gene-LOC107279291(LOC107279291);gene-LOC107279853(LOC107279853);gene-LOC107281130(LOC107281130);gene-LOC1072815…	gene-LOC107275259(LOC107275259);gene-LOC107275616(LOC107275616);gene-LOC107275669(LOC107275669);gene-LOC107275672(LOC107275672);gene-LOC107275782(LOC107275782);gene-LOC107275792(LOC107275792);gene-LOC107275814(LOC107275814);gene-LOC107275823(LOC107275823);gene-LOC107275829(LOC107275829);gene-LOC107275849(LOC107275849);gene-LOC107275925(LOC107275925);gene-LOC107276055(LOC107276055);gene-LOC1072760…	240	781	1021
LNin-HNin	GO:0010598	CC	NAD(P)H dehydrogenase complex (plastoquinone)	1.4528e-05	NAD(P)H dehydrogenase complex (plastoquinone)(GO:0010598,CC)	0.000226914	-	gene-LOC4330704(LOC4330704);gene-LOC4343262(LOC4343262);gene-LOC4345153(LOC4345153);gene-LOC4352264(LOC4352264);gene-LOC9269617(LOC9269617)	0	5	5
LNin-HNin	GO:0010207	BP	photosystem II assembly	1.95428e-05	photosystem II assembly(GO:0010207,BP)	0.00121039	-	gene-LOC4328085(LOC4328085);gene-LOC4328932(LOC4328932);gene-LOC4332745(LOC4332745);gene-LOC4334100(LOC4334100);gene-LOC4334225(LOC4334225);gene-LOC4342714(LOC4342714);gene-LOC4343267(LOC4343267);gene-LOC4346272(LOC4346272)	0	8	8
LNin-HNin	GO:0006778	BP	porphyrin-containing compound metabolic process	2.08579e-05	porphyrin-containing compound metabolic process(GO:0006778,BP)	0.00125148	-	gene-LOC4326671(LOC4326671);gene-LOC4327918(LOC4327918);gene-LOC4328432(LOC4328432);gene-LOC4330320(LOC4330320);gene-LOC4333259(LOC4333259);gene-LOC4334537(LOC4334537);gene-LOC4335625(LOC4335625);gene-LOC4336951(LOC4336951);gene-LOC4338498(LOC4338498);gene-LOC4340015(LOC4340015);gene-LOC4342497(LOC4342497);gene-LOC4342714(LOC4342714);gene-LOC4345439(LOC4345439);gene-LOC4346136(LOC4346136);gene-LO…	0	15	15
LNin-HNin	GO:0046148	BP	pigment biosynthetic process	2.4404e-05	pigment biosynthetic process(GO:0046148,BP)	0.00141987	gene-LOC4343246(LOC4343246)	gene-LOC4326671(LOC4326671);gene-LOC4327918(LOC4327918);gene-LOC4328432(LOC4328432);gene-LOC4329972(LOC4329972);gene-LOC4330320(LOC4330320);gene-LOC4333259(LOC4333259);gene-LOC4334537(LOC4334537);gene-LOC4336951(LOC4336951);gene-LOC4338498(LOC4338498);gene-LOC4338879(LOC4338879);gene-LOC4340015(LOC4340015);gene-LOC4342497(LOC4342497);gene-LOC4342714(LOC4342714);gene-LOC4345439(LOC4345439);gene-LO…	1	16	17
LNck-HNck	GO:0015979	BP	photosynthesis	1.0282e-09	photosynthesis(GO:0015979,BP)	1.44874e-06	gene-LOC4340563(LOC4340563)	gene-LOC112937008(LOC112937008);gene-LOC4324599(LOC4324599);gene-LOC4324705(LOC4324705);gene-LOC4325309(LOC4325309);gene-LOC4327479(LOC4327479);gene-LOC4332745(LOC4332745);gene-LOC4332805(LOC4332805);gene-LOC4333259(LOC4333259);gene-LOC4334106(LOC4334106);gene-LOC4336028(LOC4336028);gene-LOC4336044(LOC4336044);gene-LOC4340892(LOC4340892);gene-LOC4342192(LOC4342192);gene-LOC4342714(LOC4342714);gen…	1	29	30
LNck-HNck	GO:0055114	BP	oxidation-reduction process	2.41584e-09	oxidation-reduction process(GO:0055114,BP)	1.70196e-06	gene-LOC107275925(LOC107275925);gene-LOC107279853(LOC107279853);gene-LOC112935987(LOC112935987);gene-LOC4326273(LOC4326273);gene-LOC4326552(LOC4326552);gene-LOC4326659(LOC4326659);gene-LOC4327401(LOC4327401);gene-LOC4327933(LOC4327933);gene-LOC4330530(LOC4330530);gene-LOC4330657(LOC4330657);gene-LOC4330940(LOC4330940);gene-LOC4331658(LOC4331658);gene-LOC4332515(LOC4332515);gene-LOC4333144(LOC4333…	gene-LOC107275849(LOC107275849);gene-LOC107276062(LOC107276062);gene-LOC107276167(LOC107276167);gene-LOC107276196(LOC107276196);gene-LOC107278348(LOC107278348);gene-LOC107280532(LOC107280532);gene-LOC112937008(LOC112937008);gene-LOC112937433(LOC112937433);gene-LOC4324556(LOC4324556);gene-LOC4324690(LOC4324690);gene-LOC4324802(LOC4324802);gene-LOC4324998(LOC4324998);gene-LOC4325178(LOC4325178);gen…	43	99	142
LNck-HNck	GO:0019253	BP	reductive pentose-phosphate cycle	6.46075e-08	reductive pentose-phosphate cycle(GO:0019253,BP)	2.2758e-05	-	gene-LOC112937008(LOC112937008);gene-LOC4336044(LOC4336044);gene-LOC4351966(LOC4351966);gene-LOC4352014(LOC4352014);gene-LOC4352016(LOC4352016);gene-LOC4352021(LOC4352021);gene-OrsajCp033(rbcL)	0	7	7
LNck-HNck	GO:0019685	BP	photosynthesis, dark reaction	6.46075e-08	photosynthesis, dark reaction(GO:0019685,BP)	2.2758e-05	-	gene-LOC112937008(LOC112937008);gene-LOC4336044(LOC4336044);gene-LOC4351966(LOC4351966);gene-LOC4352014(LOC4352014);gene-LOC4352016(LOC4352016);gene-LOC4352021(LOC4352021);gene-OrsajCp033(rbcL)	0	7	7
LNck-HNck	GO:0009765	BP	photosynthesis, light harvesting	6.23393e-07	photosynthesis, light harvesting(GO:0009765,BP)	0.000175672	gene-LOC4340563(LOC4340563)	gene-LOC4324599(LOC4324599);gene-LOC4324705(LOC4324705);gene-LOC4332745(LOC4332745);gene-LOC4336028(LOC4336028);gene-LOC4340892(LOC4340892);gene-LOC4343583(LOC4343583);gene-LOC4347166(LOC4347166);gene-LOC4350176(LOC4350176)	1	8	9
LNck-HNck	GO:0015977	BP	carbon fixation	8.33434e-07	carbon fixation(GO:0015977,BP)	0.000195718	-	gene-LOC112937008(LOC112937008);gene-LOC4325309(LOC4325309);gene-LOC4336044(LOC4336044);gene-LOC4351966(LOC4351966);gene-LOC4352014(LOC4352014);gene-LOC4352016(LOC4352016);gene-LOC4352021(LOC4352021);gene-OrsajCp033(rbcL)	0	8	8
LNck-HNck	GO:0019684	BP	photosynthesis, light reaction	9.75446e-07	photosynthesis, light reaction(GO:0019684,BP)	0.000196343	gene-LOC4340563(LOC4340563)	gene-LOC4324599(LOC4324599);gene-LOC4324705(LOC4324705);gene-LOC4332745(LOC4332745);gene-LOC4334106(LOC4334106);gene-LOC4336028(LOC4336028);gene-LOC4340892(LOC4340892);gene-LOC4342192(LOC4342192);gene-LOC4342714(LOC4342714);gene-LOC4343262(LOC4343262);gene-LOC4343583(LOC4343583);gene-LOC4345153(LOC4345153);gene-LOC4347166(LOC4347166);gene-LOC4350176(LOC4350176);gene-OrsajCp002(psbA);gene-OrsajCp0…	1	15	16
LNck-HNck	GO:0018298	BP	protein-chromophore linkage	2.25984e-06	protein-chromophore linkage(GO:0018298,BP)	0.000398014	gene-LOC4350698(LOC4350698)	gene-LOC4324599(LOC4324599);gene-LOC4324705(LOC4324705);gene-LOC4336028(LOC4336028);gene-LOC4340892(LOC4340892);gene-LOC4343583(LOC4343583);gene-LOC4347166(LOC4347166);gene-LOC4350176(LOC4350176);gene-OrsajCp002(psbA);gene-OrsajCp053(psbB)	1	9	10
LNck-HNck	GO:0009768	BP	photosynthesis, light harvesting in photosystem I	2.79704e-06	photosynthesis, light harvesting in photosystem I(GO:0009768,BP)	0.000437892	-	gene-LOC4324599(LOC4324599);gene-LOC4324705(LOC4324705);gene-LOC4336028(LOC4336028);gene-LOC4340892(LOC4340892);gene-LOC4343583(LOC4343583);gene-LOC4347166(LOC4347166);gene-LOC4350176(LOC4350176)	0	7	7
LNck-HNck	GO:0009416	BP	response to light stimulus	3.62627e-05	response to light stimulus(GO:0009416,BP)	0.00510942	gene-LOC4326893(LOC4326893);gene-LOC4329967(LOC4329967);gene-LOC4340563(LOC4340563);gene-LOC4340661(LOC4340661);gene-LOC4340746(LOC4340746);gene-LOC4342505(LOC4342505)	gene-LOC4324599(LOC4324599);gene-LOC4324650(LOC4324650);gene-LOC4324705(LOC4324705);gene-LOC4327479(LOC4327479);gene-LOC4329648(LOC4329648);gene-LOC4329720(LOC4329720);gene-LOC4331514(LOC4331514);gene-LOC4333181(LOC4333181);gene-LOC4334380(LOC4334380);gene-LOC4334841(LOC4334841);gene-LOC4336028(LOC4336028);gene-LOC4340892(LOC4340892);gene-LOC4342714(LOC4342714);gene-LOC4343583(LOC4343583);gene-LO…	6	16	22
LNck-HNck	GO:0009404	BP	toxin metabolic process	4.95319e-05	toxin metabolic process(GO:0009404,BP)	0.00634459	gene-LOC4324574(LOC4324574);gene-LOC4325764(LOC4325764)	gene-LOC4324690(LOC4324690);gene-LOC4325765(LOC4325765);gene-LOC4329013(LOC4329013);gene-LOC4329728(LOC4329728);gene-LOC4329729(LOC4329729);gene-LOC4346877(LOC4346877);gene-LOC4349167(LOC4349167);gene-LOC4349169(LOC4349169);gene-LOC4349181(LOC4349181);gene-LOC4349203(LOC4349203)	2	10	12
LNck-HNck	GO:0009853	BP	photorespiration	9.93392e-05	photorespiration(GO:0009853,BP)	0.0112532	-	gene-LOC112937008(LOC112937008);gene-LOC4351966(LOC4351966);gene-LOC4352014(LOC4352014);gene-LOC4352016(LOC4352016);gene-LOC4352021(LOC4352021);gene-OrsajCp033(rbcL)	0	6	6
LNck-HNck	GO:0006091	BP	generation of precursor metabolites and energy	0.000103827	generation of precursor metabolites and energy(GO:0006091,BP)	0.0112532	gene-LOC107279853(LOC107279853);gene-LOC4333605(LOC4333605);gene-LOC4340563(LOC4340563);gene-LOC4343441(LOC4343441);gene-LOC9268154(LOC9268154)	gene-LOC112937433(LOC112937433);gene-LOC4324599(LOC4324599);gene-LOC4324705(LOC4324705);gene-LOC4325309(LOC4325309);gene-LOC4325564(LOC4325564);gene-LOC4332745(LOC4332745);gene-LOC4333284(LOC4333284);gene-LOC4333694(LOC4333694);gene-LOC4333746(LOC4333746);gene-LOC4334106(LOC4334106);gene-LOC4336028(LOC4336028);gene-LOC4339204(LOC4339204);gene-LOC4340892(LOC4340892);gene-LOC4342192(LOC4342192);gen…	5	32	37
LNck-HNck	GO:0005975	BP	carbohydrate metabolic process	0.000117351	carbohydrate metabolic process(GO:0005975,BP)	0.0118105	gene-LOC4324736(LOC4324736);gene-LOC4325861(LOC4325861);gene-LOC4327203(LOC4327203);gene-LOC4328018(LOC4328018);gene-LOC4330672(LOC4330672);gene-LOC4330775(LOC4330775);gene-LOC4332041(LOC4332041);gene-LOC4332289(LOC4332289);gene-LOC4332788(LOC4332788);gene-LOC4332950(LOC4332950);gene-LOC4333681(LOC4333681);gene-LOC4333835(LOC4333835);gene-LOC4334167(LOC4334167);gene-LOC4334169(LOC4334169);gene-LO…	gene-LOC107276804(LOC107276804);gene-LOC112936005(LOC112936005);gene-LOC112937008(LOC112937008);gene-LOC4324167(LOC4324167);gene-LOC4326579(LOC4326579);gene-LOC4327593(LOC4327593);gene-LOC4330750(LOC4330750);gene-LOC4330874(LOC4330874);gene-LOC4331042(LOC4331042);gene-LOC4331681(LOC4331681);gene-LOC4333062(LOC4333062);gene-LOC4333181(LOC4333181);gene-LOC4333694(LOC4333694);gene-LOC4334106(LOC4334…	36	46	82
LNck-HNck	GO:0019748	BP	secondary metabolic process	0.000126315	secondary metabolic process(GO:0019748,BP)	0.0118651	gene-LOC112935987(LOC112935987);gene-LOC4324574(LOC4324574);gene-LOC4325764(LOC4325764);gene-LOC4328499(LOC4328499);gene-LOC4331658(LOC4331658);gene-LOC4333585(LOC4333585)	gene-LOC107276196(LOC107276196);gene-LOC4324690(LOC4324690);gene-LOC4324802(LOC4324802);gene-LOC4325765(LOC4325765);gene-LOC4329013(LOC4329013);gene-LOC4329728(LOC4329728);gene-LOC4329729(LOC4329729);gene-LOC4330407(LOC4330407);gene-LOC4333118(LOC4333118);gene-LOC4333284(LOC4333284);gene-LOC4339836(LOC4339836);gene-LOC4341101(LOC4341101);gene-LOC4341631(LOC4341631);gene-LOC4342734(LOC4342734);gen…	6	30	36
LNck-HNck	GO:0009631	BP	cold acclimation	0.000157283	cold acclimation(GO:0009631,BP)	0.0138507	gene-LOC4330265(LOC4330265);gene-LOC4350448(LOC4350448);gene-LOC4350452(LOC4350452);gene-LOC4350453(LOC4350453);gene-LOC4350454(LOC4350454)	-	5	0	5
LNck-HNck	GO:0006826	BP	iron ion transport	0.000231653	iron ion transport(GO:0006826,BP)	0.0191999	gene-LOC4351264(LOC4351264);gene-LOC9269178(LOC9269178);gene-LOC9272622(LOC9272622)	gene-LOC107276535(LOC107276535);gene-LOC4332608(LOC4332608);gene-LOC4336754(LOC4336754);gene-LOC4352160(LOC4352160)	3	4	7
LNck-HNck	GO:0009314	BP	response to radiation	0.000247982	response to radiation(GO:0009314,BP)	0.0194115	gene-LOC4326893(LOC4326893);gene-LOC4329967(LOC4329967);gene-LOC4340563(LOC4340563);gene-LOC4340661(LOC4340661);gene-LOC4340746(LOC4340746);gene-LOC4342505(LOC4342505)	gene-LOC4324599(LOC4324599);gene-LOC4324650(LOC4324650);gene-LOC4324705(LOC4324705);gene-LOC4327479(LOC4327479);gene-LOC4329648(LOC4329648);gene-LOC4329720(LOC4329720);gene-LOC4331514(LOC4331514);gene-LOC4333181(LOC4333181);gene-LOC4334380(LOC4334380);gene-LOC4334841(LOC4334841);gene-LOC4336028(LOC4336028);gene-LOC4340892(LOC4340892);gene-LOC4342714(LOC4342714);gene-LOC4343583(LOC4343583);gene-LO…	6	16	22
LNck-HNck	GO:0009407	BP	toxin catabolic process	0.000265106	toxin catabolic process(GO:0009407,BP)	0.0196597	gene-LOC4324574(LOC4324574);gene-LOC4325764(LOC4325764)	gene-LOC4325765(LOC4325765);gene-LOC4346877(LOC4346877);gene-LOC4349167(LOC4349167);gene-LOC4349169(LOC4349169);gene-LOC4349181(LOC4349181);gene-LOC4349203(LOC4349203)	2	6	8
LNck-HNck	GO:0009767	BP	photosynthetic electron transport chain	0.000296066	photosynthetic electron transport chain(GO:0009767,BP)	0.0208578	gene-LOC4340563(LOC4340563)	gene-LOC4334106(LOC4334106);gene-LOC4342192(LOC4342192);gene-LOC4343262(LOC4343262);gene-LOC4345153(LOC4345153);gene-OrsajCp002(psbA);gene-OrsajCp053(psbB)	1	6	7
LNck-HNck	GO:0016101	BP	diterpenoid metabolic process	0.000505006	diterpenoid metabolic process(GO:0016101,BP)	0.0338835	gene-LOC4342182(LOC4342182);gene-LOC4342505(LOC4342505);gene-LOC4347534(LOC4347534)	gene-LOC4324690(LOC4324690);gene-LOC4329013(LOC4329013);gene-LOC4329728(LOC4329728);gene-LOC4329729(LOC4329729);gene-LOC4334841(LOC4334841);gene-LOC4339885(LOC4339885)	3	6	9
LNck-HNck	GO:0022900	BP	electron transport chain	0.000577307	electron transport chain(GO:0022900,BP)	0.0369739	gene-LOC107279853(LOC107279853);gene-LOC4340563(LOC4340563)	gene-LOC112937433(LOC112937433);gene-LOC4325564(LOC4325564);gene-LOC4333284(LOC4333284);gene-LOC4333746(LOC4333746);gene-LOC4334106(LOC4334106);gene-LOC4342192(LOC4342192);gene-LOC4343262(LOC4343262);gene-LOC4345153(LOC4345153);gene-LOC4349164(LOC4349164);gene-LOC4349166(LOC4349166);gene-LOC9266352(LOC9266352);gene-OrsajCp002(psbA);gene-OrsajCp053(psbB);gene-OrsajM_p02(cox3);gene-OrsajM_p05(nad5)…	2	18	20
LNck-LNin	GO:0031224	CC	intrinsic component of membrane	3.2863e-23	intrinsic component of membrane(GO:0031224,CC)	7.90352e-21	gene-LOC107275616(LOC107275616);gene-LOC107275669(LOC107275669);gene-LOC107275744(LOC107275744);gene-LOC107275782(LOC107275782);gene-LOC107275816(LOC107275816);gene-LOC107276008(LOC107276008);gene-LOC107276054(LOC107276054);gene-LOC107276055(LOC107276055);gene-LOC107276159(LOC107276159);gene-LOC107276261(LOC107276261);gene-LOC107276391(LOC107276391);gene-LOC107276549(LOC107276549);gene-LOC1072766…	gene-LOC107275703(LOC107275703);gene-LOC107275705(LOC107275705);gene-LOC107275932(LOC107275932);gene-LOC107276012(LOC107276012);gene-LOC107276047(LOC107276047);gene-LOC107276167(LOC107276167);gene-LOC107276245(LOC107276245);gene-LOC107276262(LOC107276262);gene-LOC107276324(LOC107276324);gene-LOC107276400(LOC107276400);gene-LOC107276522(LOC107276522);gene-LOC107276737(LOC107276737);gene-LOC1072767…	537	410	947
LNck-LNin	GO:0016021	CC	integral component of membrane	4.77554e-23	integral component of membrane(GO:0016021,CC)	7.90352e-21	gene-LOC107275616(LOC107275616);gene-LOC107275669(LOC107275669);gene-LOC107275744(LOC107275744);gene-LOC107275782(LOC107275782);gene-LOC107275816(LOC107275816);gene-LOC107276008(LOC107276008);gene-LOC107276054(LOC107276054);gene-LOC107276055(LOC107276055);gene-LOC107276159(LOC107276159);gene-LOC107276261(LOC107276261);gene-LOC107276391(LOC107276391);gene-LOC107276549(LOC107276549);gene-LOC1072766…	gene-LOC107275703(LOC107275703);gene-LOC107275705(LOC107275705);gene-LOC107275932(LOC107275932);gene-LOC107276012(LOC107276012);gene-LOC107276047(LOC107276047);gene-LOC107276167(LOC107276167);gene-LOC107276245(LOC107276245);gene-LOC107276262(LOC107276262);gene-LOC107276324(LOC107276324);gene-LOC107276400(LOC107276400);gene-LOC107276522(LOC107276522);gene-LOC107276737(LOC107276737);gene-LOC1072767…	530	403	933
LNck-LNin	GO:0044425	CC	membrane part	2.47862e-20	membrane part(GO:0044425,CC)	2.73475e-18	gene-LOC107275616(LOC107275616);gene-LOC107275669(LOC107275669);gene-LOC107275744(LOC107275744);gene-LOC107275782(LOC107275782);gene-LOC107275816(LOC107275816);gene-LOC107276008(LOC107276008);gene-LOC107276054(LOC107276054);gene-LOC107276055(LOC107276055);gene-LOC107276159(LOC107276159);gene-LOC107276261(LOC107276261);gene-LOC107276391(LOC107276391);gene-LOC107276549(LOC107276549);gene-LOC1072766…	gene-LOC107275703(LOC107275703);gene-LOC107275705(LOC107275705);gene-LOC107275932(LOC107275932);gene-LOC107276012(LOC107276012);gene-LOC107276047(LOC107276047);gene-LOC107276167(LOC107276167);gene-LOC107276245(LOC107276245);gene-LOC107276262(LOC107276262);gene-LOC107276324(LOC107276324);gene-LOC107276400(LOC107276400);gene-LOC107276522(LOC107276522);gene-LOC107276737(LOC107276737);gene-LOC1072767…	541	424	965
LNck-LNin	GO:0016020	CC	membrane	5.56318e-19	membrane(GO:0016020,CC)	4.60353e-17	gene-LOC107275616(LOC107275616);gene-LOC107275669(LOC107275669);gene-LOC107275744(LOC107275744);gene-LOC107275782(LOC107275782);gene-LOC107275816(LOC107275816);gene-LOC107276008(LOC107276008);gene-LOC107276054(LOC107276054);gene-LOC107276055(LOC107276055);gene-LOC107276159(LOC107276159);gene-LOC107276261(LOC107276261);gene-LOC107276391(LOC107276391);gene-LOC107276549(LOC107276549);gene-LOC1072766…	gene-LOC107275703(LOC107275703);gene-LOC107275705(LOC107275705);gene-LOC107275932(LOC107275932);gene-LOC107276012(LOC107276012);gene-LOC107276047(LOC107276047);gene-LOC107276167(LOC107276167);gene-LOC107276245(LOC107276245);gene-LOC107276262(LOC107276262);gene-LOC107276324(LOC107276324);gene-LOC107276400(LOC107276400);gene-LOC107276522(LOC107276522);gene-LOC107276737(LOC107276737);gene-LOC1072767…	594	469	1063
LNck-LNin	GO:0004674	MF	protein serine/threonine kinase activity	4.70207e-14	protein serine/threonine kinase activity(GO:0004674,MF)	4.23656e-11	gene-LOC107275616(LOC107275616);gene-LOC107275669(LOC107275669);gene-LOC107275782(LOC107275782);gene-LOC107276008(LOC107276008);gene-LOC107276055(LOC107276055);gene-LOC107276391(LOC107276391);gene-LOC107277118(LOC107277118);gene-LOC107277300(LOC107277300);gene-LOC107277517(LOC107277517);gene-LOC107281186(LOC107281186);gene-LOC107281517(LOC107281517);gene-LOC112936011(LOC112936011);gene-LOC1129361…	gene-LOC107275705(LOC107275705);gene-LOC107276012(LOC107276012);gene-LOC107276737(LOC107276737);gene-LOC107276774(LOC107276774);gene-LOC107276842(LOC107276842);gene-LOC107278104(LOC107278104);gene-LOC107278492(LOC107278492);gene-LOC107278803(LOC107278803);gene-LOC112936180(LOC112936180);gene-LOC4323882(LOC4323882);gene-LOC4324355(LOC4324355);gene-LOC4324909(LOC4324909);gene-LOC4324911(LOC4324911)…	132	87	219
LNck-LNin	GO:0009522	CC	photosystem I	7.80715e-13	photosystem I(GO:0009522,CC)	5.16833e-11	-	gene-LOC4324599(LOC4324599);gene-LOC4324705(LOC4324705);gene-LOC4328623(LOC4328623);gene-LOC4333359(LOC4333359);gene-LOC4339593(LOC4339593);gene-LOC4340892(LOC4340892);gene-LOC4342404(LOC4342404);gene-LOC4343070(LOC4343070);gene-LOC4343189(LOC4343189);gene-LOC4343583(LOC4343583);gene-LOC4343604(LOC4343604);gene-LOC4343709(LOC4343709);gene-LOC4346326(LOC4346326);gene-LOC4346803(LOC4346803);gene-LO…	0	20	20
LNck-LNin	GO:0005886	CC	plasma membrane	1.04767e-12	plasma membrane(GO:0005886,CC)	5.77964e-11	gene-LOC107275616(LOC107275616);gene-LOC107275669(LOC107275669);gene-LOC107275744(LOC107275744);gene-LOC107276054(LOC107276054);gene-LOC107276055(LOC107276055);gene-LOC107276159(LOC107276159);gene-LOC107277118(LOC107277118);gene-LOC107277478(LOC107277478);gene-LOC107281517(LOC107281517);gene-LOC112936011(LOC112936011);gene-LOC112936134(LOC112936134);gene-LOC4324220(LOC4324220);gene-LOC4324249(LOC…	gene-LOC107275705(LOC107275705);gene-LOC107276012(LOC107276012);gene-LOC107276400(LOC107276400);gene-LOC107276737(LOC107276737);gene-LOC107276774(LOC107276774);gene-LOC107276842(LOC107276842);gene-LOC107277390(LOC107277390);gene-LOC107278715(LOC107278715);gene-LOC107279124(LOC107279124);gene-LOC112936180(LOC112936180);gene-LOC4324276(LOC4324276);gene-LOC4324355(LOC4324355);gene-LOC4324648(LOC4324…	152	98	250
LNck-LNin	GO:0009521	CC	photosystem	4.78831e-12	photosystem(GO:0009521,CC)	2.26419e-10	gene-LOC4326784(LOC4326784)	gene-LOC107276047(LOC107276047);gene-LOC4324479(LOC4324479);gene-LOC4324599(LOC4324599);gene-LOC4324705(LOC4324705);gene-LOC4327544(LOC4327544);gene-LOC4328623(LOC4328623);gene-LOC4332805(LOC4332805);gene-LOC4333359(LOC4333359);gene-LOC4339593(LOC4339593);gene-LOC4340892(LOC4340892);gene-LOC4342370(LOC4342370);gene-LOC4342395(LOC4342395);gene-LOC4342404(LOC4342404);gene-LOC4343070(LOC4343070);gen…	1	31	32
LNck-LNin	GO:0004672	MF	protein kinase activity	2.85587e-11	protein kinase activity(GO:0004672,MF)	1.28657e-08	gene-LOC107275616(LOC107275616);gene-LOC107275669(LOC107275669);gene-LOC107275782(LOC107275782);gene-LOC107276008(LOC107276008);gene-LOC107276055(LOC107276055);gene-LOC107276391(LOC107276391);gene-LOC107276549(LOC107276549);gene-LOC107277118(LOC107277118);gene-LOC107277300(LOC107277300);gene-LOC107277517(LOC107277517);gene-LOC107277664(LOC107277664);gene-LOC107280637(LOC107280637);gene-LOC1072811…	gene-LOC107275705(LOC107275705);gene-LOC107276012(LOC107276012);gene-LOC107276737(LOC107276737);gene-LOC107276774(LOC107276774);gene-LOC107276842(LOC107276842);gene-LOC107277390(LOC107277390);gene-LOC107278104(LOC107278104);gene-LOC107278492(LOC107278492);gene-LOC107278650(LOC107278650);gene-LOC107278803(LOC107278803);gene-LOC112936180(LOC112936180);gene-LOC4323882(LOC4323882);gene-LOC4324179(LOC…	160	101	261
LNck-LNin	GO:0006468	BP	protein phosphorylation	1.08172e-10	protein phosphorylation(GO:0006468,BP)	2.12991e-07	gene-LOC107275616(LOC107275616);gene-LOC107275669(LOC107275669);gene-LOC107275782(LOC107275782);gene-LOC107276008(LOC107276008);gene-LOC107276055(LOC107276055);gene-LOC107276391(LOC107276391);gene-LOC107276549(LOC107276549);gene-LOC107277300(LOC107277300);gene-LOC107277517(LOC107277517);gene-LOC107277664(LOC107277664);gene-LOC107280637(LOC107280637);gene-LOC107281186(LOC107281186);gene-LOC1072815…	gene-LOC107275705(LOC107275705);gene-LOC107276012(LOC107276012);gene-LOC107276737(LOC107276737);gene-LOC107276774(LOC107276774);gene-LOC107276842(LOC107276842);gene-LOC107277390(LOC107277390);gene-LOC107278104(LOC107278104);gene-LOC107278492(LOC107278492);gene-LOC107278803(LOC107278803);gene-LOC112936180(LOC112936180);gene-LOC4323882(LOC4323882);gene-LOC4324179(LOC4324179);gene-LOC4324355(LOC4324…	169	100	269
LNck-LNin	GO:0071944	CC	cell periphery	1.15197e-10	cell periphery(GO:0071944,CC)	4.76627e-09	gene-LOC107275616(LOC107275616);gene-LOC107275669(LOC107275669);gene-LOC107275744(LOC107275744);gene-LOC107275834(LOC107275834);gene-LOC107276054(LOC107276054);gene-LOC107276055(LOC107276055);gene-LOC107276159(LOC107276159);gene-LOC107277118(LOC107277118);gene-LOC107277137(LOC107277137);gene-LOC107277478(LOC107277478);gene-LOC107281517(LOC107281517);gene-LOC112936011(LOC112936011);gene-LOC1129361…	gene-LOC107275705(LOC107275705);gene-LOC107276012(LOC107276012);gene-LOC107276400(LOC107276400);gene-LOC107276737(LOC107276737);gene-LOC107276774(LOC107276774);gene-LOC107276842(LOC107276842);gene-LOC107277390(LOC107277390);gene-LOC107278715(LOC107278715);gene-LOC107279124(LOC107279124);gene-LOC112936180(LOC112936180);gene-LOC4323916(LOC4323916);gene-LOC4324276(LOC4324276);gene-LOC4324355(LOC4324…	177	124	301
LNck-LNin	GO:0046906	MF	tetrapyrrole binding	5.41832e-10	tetrapyrrole binding(GO:0046906,MF)	1.6273e-07	gene-LOC107275849(LOC107275849);gene-LOC4326664(LOC4326664);gene-LOC4327001(LOC4327001);gene-LOC4327052(LOC4327052);gene-LOC4327537(LOC4327537);gene-LOC4328531(LOC4328531);gene-LOC4328533(LOC4328533);gene-LOC4328742(LOC4328742);gene-LOC4329427(LOC4329427);gene-LOC4329721(LOC4329721);gene-LOC4329722(LOC4329722);gene-LOC4330110(LOC4330110);gene-LOC4330835(LOC4330835);gene-LOC4330867(LOC4330867);gen…	gene-LOC107276522(LOC107276522);gene-LOC4324557(LOC4324557);gene-LOC4324599(LOC4324599);gene-LOC4324705(LOC4324705);gene-LOC4325222(LOC4325222);gene-LOC4326716(LOC4326716);gene-LOC4327002(LOC4327002);gene-LOC4327184(LOC4327184);gene-LOC4328040(LOC4328040);gene-LOC4328623(LOC4328623);gene-LOC4328833(LOC4328833);gene-LOC4328841(LOC4328841);gene-LOC4328842(LOC4328842);gene-LOC4329175(LOC4329175);gen…	53	63	116
LNck-LNin	GO:0006952	BP	defense response	9.6735e-10	defense response(GO:0006952,BP)	9.52356e-07	gene-LOC107275669(LOC107275669);gene-LOC107277123(LOC107277123);gene-LOC107281517(LOC107281517);gene-LOC112936011(LOC112936011);gene-LOC112936094(LOC112936094);gene-LOC112936134(LOC112936134);gene-LOC4324051(LOC4324051);gene-LOC4324799(LOC4324799);gene-LOC4324829(LOC4324829);gene-LOC4325552(LOC4325552);gene-LOC4325726(LOC4325726);gene-LOC4327651(LOC4327651);gene-LOC4328512(LOC4328512);gene-LOC432…	gene-LOC107275461(LOC107275461);gene-LOC4325115(LOC4325115);gene-LOC4325182(LOC4325182);gene-LOC4325879(LOC4325879);gene-LOC4327038(LOC4327038);gene-LOC4328620(LOC4328620);gene-LOC4329728(LOC4329728);gene-LOC4329729(LOC4329729);gene-LOC4331698(LOC4331698);gene-LOC4335140(LOC4335140);gene-LOC4335811(LOC4335811);gene-LOC4337118(LOC4337118);gene-LOC4343475(LOC4343475);gene-LOC4343479(LOC4343479);gen…	69	29	98
LNck-LNin	GO:0034357	CC	photosynthetic membrane	1.97174e-09	photosynthetic membrane(GO:0034357,CC)	7.25161e-08	gene-LOC107280215(LOC107280215);gene-LOC4326784(LOC4326784);gene-LOC4327178(LOC4327178);gene-LOC4334233(LOC4334233)	gene-LOC107276047(LOC107276047);gene-LOC107279124(LOC107279124);gene-LOC4324479(LOC4324479);gene-LOC4324599(LOC4324599);gene-LOC4324705(LOC4324705);gene-LOC4326862(LOC4326862);gene-LOC4327502(LOC4327502);gene-LOC4327544(LOC4327544);gene-LOC4328623(LOC4328623);gene-LOC4331128(LOC4331128);gene-LOC4331129(LOC4331129);gene-LOC4332227(LOC4332227);gene-LOC4332805(LOC4332805);gene-LOC4333359(LOC4333359)…	4	54	58
LNck-LNin	GO:0031409	MF	pigment binding	2.07466e-09	pigment binding(GO:0031409,MF)	4.06014e-07	-	gene-LOC4324599(LOC4324599);gene-LOC4324705(LOC4324705);gene-LOC4328623(LOC4328623);gene-LOC4333359(LOC4333359);gene-LOC4336028(LOC4336028);gene-LOC4340892(LOC4340892);gene-LOC4343583(LOC4343583);gene-LOC4343604(LOC4343604);gene-LOC4343709(LOC4343709);gene-LOC4345663(LOC4345663);gene-LOC4346803(LOC4346803);gene-LOC4350176(LOC4350176)	0	12	12
LNck-LNin	GO:0016773	MF	phosphotransferase activity, alcohol group as acceptor	2.25313e-09	phosphotransferase activity, alcohol group as acceptor(GO:0016773,MF)	4.06014e-07	gene-LOC107275616(LOC107275616);gene-LOC107275669(LOC107275669);gene-LOC107275782(LOC107275782);gene-LOC107276008(LOC107276008);gene-LOC107276055(LOC107276055);gene-LOC107276391(LOC107276391);gene-LOC107276549(LOC107276549);gene-LOC107277118(LOC107277118);gene-LOC107277300(LOC107277300);gene-LOC107277517(LOC107277517);gene-LOC107277664(LOC107277664);gene-LOC107280637(LOC107280637);gene-LOC1072811…	gene-LOC107275705(LOC107275705);gene-LOC107276012(LOC107276012);gene-LOC107276737(LOC107276737);gene-LOC107276774(LOC107276774);gene-LOC107276842(LOC107276842);gene-LOC107277390(LOC107277390);gene-LOC107278104(LOC107278104);gene-LOC107278492(LOC107278492);gene-LOC107278650(LOC107278650);gene-LOC107278803(LOC107278803);gene-LOC112936180(LOC112936180);gene-LOC4323882(LOC4323882);gene-LOC4324179(LOC…	166	105	271
LNck-LNin	GO:0009768	BP	photosynthesis, light harvesting in photosystem I	2.41174e-09	photosynthesis, light harvesting in photosystem I(GO:0009768,BP)	1.55415e-06	-	gene-LOC4324599(LOC4324599);gene-LOC4324705(LOC4324705);gene-LOC4328623(LOC4328623);gene-LOC4333359(LOC4333359);gene-LOC4336028(LOC4336028);gene-LOC4340892(LOC4340892);gene-LOC4343583(LOC4343583);gene-LOC4343604(LOC4343604);gene-LOC4343709(LOC4343709);gene-LOC4345663(LOC4345663);gene-LOC4346803(LOC4346803);gene-LOC4350176(LOC4350176)	0	12	12
LNck-LNin	GO:0015979	BP	photosynthesis	3.15724e-09	photosynthesis(GO:0015979,BP)	1.55415e-06	gene-LOC4326784(LOC4326784);gene-LOC4334338(LOC4334338)	gene-LOC107276047(LOC107276047);gene-LOC4324479(LOC4324479);gene-LOC4324599(LOC4324599);gene-LOC4324705(LOC4324705);gene-LOC4326901(LOC4326901);gene-LOC4327544(LOC4327544);gene-LOC4328623(LOC4328623);gene-LOC4330711(LOC4330711);gene-LOC4331417(LOC4331417);gene-LOC4332227(LOC4332227);gene-LOC4332690(LOC4332690);gene-LOC4332745(LOC4332745);gene-LOC4332805(LOC4332805);gene-LOC4333359(LOC4333359);gen…	2	47	49
LNck-LNin	GO:0044436	CC	thylakoid part	5.52863e-09	thylakoid part(GO:0044436,CC)	1.82998e-07	gene-LOC107280215(LOC107280215);gene-LOC4326784(LOC4326784);gene-LOC4327178(LOC4327178);gene-LOC4334233(LOC4334233)	gene-LOC107276047(LOC107276047);gene-LOC107279124(LOC107279124);gene-LOC4324479(LOC4324479);gene-LOC4324599(LOC4324599);gene-LOC4324705(LOC4324705);gene-LOC4326862(LOC4326862);gene-LOC4327502(LOC4327502);gene-LOC4327544(LOC4327544);gene-LOC4328623(LOC4328623);gene-LOC4331128(LOC4331128);gene-LOC4331129(LOC4331129);gene-LOC4332227(LOC4332227);gene-LOC4332745(LOC4332745);gene-LOC4332805(LOC4332805)…	4	55	59
LNck-LNin	GO:0140110	MF	transcription regulator activity	6.63077e-09	transcription regulator activity(GO:0140110,MF)	9.9572e-07	gene-LOC107275829(LOC107275829);gene-LOC107276056(LOC107276056);gene-LOC107276211(LOC107276211);gene-LOC107276337(LOC107276337);gene-LOC107276354(LOC107276354);gene-LOC107278604(LOC107278604);gene-LOC107278717(LOC107278717);gene-LOC107278754(LOC107278754);gene-LOC4323832(LOC4323832);gene-LOC4324161(LOC4324161);gene-LOC4324418(LOC4324418);gene-LOC4324426(LOC4324426);gene-LOC4325050(LOC4325050);gen…	gene-LOC107275382(LOC107275382);gene-LOC107276241(LOC107276241);gene-LOC107277582(LOC107277582);gene-LOC107278523(LOC107278523);gene-LOC4325274(LOC4325274);gene-LOC4325750(LOC4325750);gene-LOC4326162(LOC4326162);gene-LOC4327590(LOC4327590);gene-LOC4328205(LOC4328205);gene-LOC4328751(LOC4328751);gene-LOC4331847(LOC4331847);gene-LOC4332792(LOC4332792);gene-LOC4333621(LOC4333621);gene-LOC4334783(LOC…	125	27	152
LNck-LNin	GO:0016491	MF	oxidoreductase activity	7.84786e-09	oxidoreductase activity(GO:0016491,MF)	1.01013e-06	gene-LOC107275849(LOC107275849);gene-LOC107275925(LOC107275925);gene-LOC107276062(LOC107276062);gene-LOC107278754(LOC107278754);gene-LOC107280215(LOC107280215);gene-LOC107281123(LOC107281123);gene-LOC107281167(LOC107281167);gene-LOC112936094(LOC112936094);gene-LOC112936589(LOC112936589);gene-LOC4325668(LOC4325668);gene-LOC4326324(LOC4326324);gene-LOC4326515(LOC4326515);gene-LOC4326664(LOC4326664)…	gene-LOC107276167(LOC107276167);gene-LOC107276522(LOC107276522);gene-LOC107280532(LOC107280532);gene-LOC4324196(LOC4324196);gene-LOC4324425(LOC4324425);gene-LOC4324493(LOC4324493);gene-LOC4324557(LOC4324557);gene-LOC4324802(LOC4324802);gene-LOC4325003(LOC4325003);gene-LOC4325222(LOC4325222);gene-LOC4325705(LOC4325705);gene-LOC4325734(LOC4325734);gene-LOC4326011(LOC4326011);gene-LOC4326027(LOC4326…	149	139	288
LNck-LNin	GO:0003700	MF	DNA-binding transcription factor activity	9.63301e-09	DNA-binding transcription factor activity(GO:0003700,MF)	1.08492e-06	gene-LOC107275829(LOC107275829);gene-LOC107276056(LOC107276056);gene-LOC107276211(LOC107276211);gene-LOC107276337(LOC107276337);gene-LOC107276354(LOC107276354);gene-LOC107278604(LOC107278604);gene-LOC107278717(LOC107278717);gene-LOC107278754(LOC107278754);gene-LOC4323832(LOC4323832);gene-LOC4324161(LOC4324161);gene-LOC4324418(LOC4324418);gene-LOC4324426(LOC4324426);gene-LOC4325050(LOC4325050);gen…	gene-LOC107275382(LOC107275382);gene-LOC107276241(LOC107276241);gene-LOC107277582(LOC107277582);gene-LOC107278523(LOC107278523);gene-LOC4325274(LOC4325274);gene-LOC4325750(LOC4325750);gene-LOC4326162(LOC4326162);gene-LOC4327590(LOC4327590);gene-LOC4328205(LOC4328205);gene-LOC4328751(LOC4328751);gene-LOC4331847(LOC4331847);gene-LOC4332792(LOC4332792);gene-LOC4333621(LOC4333621);gene-LOC4334783(LOC…	117	26	143
LNck-LNin	GO:0016168	MF	chlorophyll binding	2.19961e-08	chlorophyll binding(GO:0016168,MF)	2.20206e-06	-	gene-LOC4324599(LOC4324599);gene-LOC4324705(LOC4324705);gene-LOC4328623(LOC4328623);gene-LOC4333359(LOC4333359);gene-LOC4336028(LOC4336028);gene-LOC4340892(LOC4340892);gene-LOC4342404(LOC4342404);gene-LOC4343583(LOC4343583);gene-LOC4343604(LOC4343604);gene-LOC4343709(LOC4343709);gene-LOC4345663(LOC4345663);gene-LOC4346803(LOC4346803);gene-LOC4347395(LOC4347395);gene-LOC4350176(LOC4350176);gene-Or…	0	15	15
LNck-LNin	GO:0009765	BP	photosynthesis, light harvesting	2.98706e-08	photosynthesis, light harvesting(GO:0009765,BP)	1.17631e-05	-	gene-LOC4324599(LOC4324599);gene-LOC4324705(LOC4324705);gene-LOC4328623(LOC4328623);gene-LOC4332227(LOC4332227);gene-LOC4332745(LOC4332745);gene-LOC4333359(LOC4333359);gene-LOC4336028(LOC4336028);gene-LOC4340892(LOC4340892);gene-LOC4343583(LOC4343583);gene-LOC4343604(LOC4343604);gene-LOC4343709(LOC4343709);gene-LOC4345663(LOC4345663);gene-LOC4346803(LOC4346803);gene-LOC4350176(LOC4350176)	0	14	14
LNck-LNin	GO:0008037	BP	cell recognition	6.0126e-08	cell recognition(GO:0008037,BP)	1.47985e-05	gene-LOC107275669(LOC107275669);gene-LOC107277300(LOC107277300);gene-LOC112936011(LOC112936011);gene-LOC112936134(LOC112936134);gene-LOC4324885(LOC4324885);gene-LOC4326333(LOC4326333);gene-LOC4333240(LOC4333240);gene-LOC4335826(LOC4335826);gene-LOC4337108(LOC4337108);gene-LOC4337116(LOC4337116);gene-LOC4337119(LOC4337119);gene-LOC4337919(LOC4337919);gene-LOC4339237(LOC4339237);gene-LOC4343546(LOC…	gene-LOC107276012(LOC107276012);gene-LOC107276737(LOC107276737);gene-LOC4324909(LOC4324909);gene-LOC4324911(LOC4324911);gene-LOC4326329(LOC4326329);gene-LOC4326332(LOC4326332);gene-LOC4327038(LOC4327038);gene-LOC4332099(LOC4332099);gene-LOC4334899(LOC4334899);gene-LOC4335824(LOC4335824);gene-LOC4337118(LOC4337118);gene-LOC4340238(LOC4340238);gene-LOC4352385(LOC4352385);gene-LOC9268730(LOC9268730)…	17	16	33
LNck-LNin	GO:0009875	BP	pollen-pistil interaction	6.0126e-08	pollen-pistil interaction(GO:0009875,BP)	1.47985e-05	gene-LOC107275669(LOC107275669);gene-LOC107277300(LOC107277300);gene-LOC112936011(LOC112936011);gene-LOC112936134(LOC112936134);gene-LOC4324885(LOC4324885);gene-LOC4326333(LOC4326333);gene-LOC4333240(LOC4333240);gene-LOC4335826(LOC4335826);gene-LOC4337108(LOC4337108);gene-LOC4337116(LOC4337116);gene-LOC4337119(LOC4337119);gene-LOC4337919(LOC4337919);gene-LOC4339237(LOC4339237);gene-LOC4343546(LOC…	gene-LOC107276012(LOC107276012);gene-LOC107276737(LOC107276737);gene-LOC4324909(LOC4324909);gene-LOC4324911(LOC4324911);gene-LOC4326329(LOC4326329);gene-LOC4326332(LOC4326332);gene-LOC4327038(LOC4327038);gene-LOC4332099(LOC4332099);gene-LOC4334899(LOC4334899);gene-LOC4335824(LOC4335824);gene-LOC4337118(LOC4337118);gene-LOC4340238(LOC4340238);gene-LOC4352385(LOC4352385);gene-LOC9268730(LOC9268730)…	17	16	33
LNck-LNin	GO:0048544	BP	recognition of pollen	6.0126e-08	recognition of pollen(GO:0048544,BP)	1.47985e-05	gene-LOC107275669(LOC107275669);gene-LOC107277300(LOC107277300);gene-LOC112936011(LOC112936011);gene-LOC112936134(LOC112936134);gene-LOC4324885(LOC4324885);gene-LOC4326333(LOC4326333);gene-LOC4333240(LOC4333240);gene-LOC4335826(LOC4335826);gene-LOC4337108(LOC4337108);gene-LOC4337116(LOC4337116);gene-LOC4337119(LOC4337119);gene-LOC4337919(LOC4337919);gene-LOC4339237(LOC4339237);gene-LOC4343546(LOC…	gene-LOC107276012(LOC107276012);gene-LOC107276737(LOC107276737);gene-LOC4324909(LOC4324909);gene-LOC4324911(LOC4324911);gene-LOC4326329(LOC4326329);gene-LOC4326332(LOC4326332);gene-LOC4327038(LOC4327038);gene-LOC4332099(LOC4332099);gene-LOC4334899(LOC4334899);gene-LOC4335824(LOC4335824);gene-LOC4337118(LOC4337118);gene-LOC4340238(LOC4340238);gene-LOC4352385(LOC4352385);gene-LOC9268730(LOC9268730)…	17	16	33
LNck-LNin	GO:0004497	MF	monooxygenase activity	2.8612e-07	monooxygenase activity(GO:0004497,MF)	2.57794e-05	gene-LOC4326664(LOC4326664);gene-LOC4327537(LOC4327537);gene-LOC4328531(LOC4328531);gene-LOC4328533(LOC4328533);gene-LOC4328742(LOC4328742);gene-LOC4329427(LOC4329427);gene-LOC4329721(LOC4329721);gene-LOC4329722(LOC4329722);gene-LOC4331202(LOC4331202);gene-LOC4331658(LOC4331658);gene-LOC4332121(LOC4332121);gene-LOC4332251(LOC4332251);gene-LOC4332252(LOC4332252);gene-LOC4333365(LOC4333365);gene-LO…	gene-LOC107276522(LOC107276522);gene-LOC4324196(LOC4324196);gene-LOC4325222(LOC4325222);gene-LOC4326734(LOC4326734);gene-LOC4326901(LOC4326901);gene-LOC4327184(LOC4327184);gene-LOC4328040(LOC4328040);gene-LOC4329175(LOC4329175);gene-LOC4329346(LOC4329346);gene-LOC4329725(LOC4329725);gene-LOC4332153(LOC4332153);gene-LOC4332734(LOC4332734);gene-LOC4333118(LOC4333118);gene-LOC4333368(LOC4333368);gen…	38	42	80
LNck-LNin	GO:0016301	MF	kinase activity	3.38204e-07	kinase activity(GO:0016301,MF)	2.7702e-05	gene-LOC107275616(LOC107275616);gene-LOC107275669(LOC107275669);gene-LOC107275782(LOC107275782);gene-LOC107276008(LOC107276008);gene-LOC107276055(LOC107276055);gene-LOC107276391(LOC107276391);gene-LOC107276549(LOC107276549);gene-LOC107277118(LOC107277118);gene-LOC107277300(LOC107277300);gene-LOC107277517(LOC107277517);gene-LOC107277664(LOC107277664);gene-LOC107280637(LOC107280637);gene-LOC1072811…	gene-LOC107275705(LOC107275705);gene-LOC107276012(LOC107276012);gene-LOC107276737(LOC107276737);gene-LOC107276774(LOC107276774);gene-LOC107276842(LOC107276842);gene-LOC107277390(LOC107277390);gene-LOC107278104(LOC107278104);gene-LOC107278492(LOC107278492);gene-LOC107278650(LOC107278650);gene-LOC107278803(LOC107278803);gene-LOC112936180(LOC112936180);gene-LOC4323882(LOC4323882);gene-LOC4324179(LOC…	173	113	286
LNck-LNin	GO:0006826	BP	iron ion transport	4.61427e-07	iron ion transport(GO:0006826,BP)	0.00010095	gene-LOC4336526(LOC4336526);gene-LOC4344361(LOC4344361);gene-LOC4346978(LOC4346978);gene-LOC4351264(LOC4351264);gene-LOC9269178(LOC9269178);gene-LOC9272622(LOC9272622)	gene-LOC107276663(LOC107276663);gene-LOC4332607(LOC4332607);gene-LOC4332608(LOC4332608);gene-LOC4333667(LOC4333667);gene-LOC4333669(LOC4333669);gene-LOC4336754(LOC4336754);gene-LOC4341302(LOC4341302);gene-LOC4342862(LOC4342862)	6	8	14
LNck-LNin	GO:0042651	CC	thylakoid membrane	6.05302e-07	thylakoid membrane(GO:0042651,CC)	1.82141e-05	gene-LOC107280215(LOC107280215);gene-LOC4326784(LOC4326784);gene-LOC4327178(LOC4327178);gene-LOC4334233(LOC4334233)	gene-LOC107276047(LOC107276047);gene-LOC107279124(LOC107279124);gene-LOC4324479(LOC4324479);gene-LOC4324599(LOC4324599);gene-LOC4324705(LOC4324705);gene-LOC4326862(LOC4326862);gene-LOC4327502(LOC4327502);gene-LOC4327544(LOC4327544);gene-LOC4328623(LOC4328623);gene-LOC4331128(LOC4331128);gene-LOC4331129(LOC4331129);gene-LOC4332227(LOC4332227);gene-LOC4333359(LOC4333359);gene-LOC4336028(LOC4336028)…	4	46	50
LNck-LNin	GO:0006820	BP	anion transport	6.24792e-07	anion transport(GO:0006820,BP)	0.000123022	gene-LOC107276054(LOC107276054);gene-LOC107277478(LOC107277478);gene-LOC4324220(LOC4324220);gene-LOC4324249(LOC4324249);gene-LOC4324757(LOC4324757);gene-LOC4324999(LOC4324999);gene-LOC4325538(LOC4325538);gene-LOC4325824(LOC4325824);gene-LOC4325919(LOC4325919);gene-LOC4325959(LOC4325959);gene-LOC4326066(LOC4326066);gene-LOC4326677(LOC4326677);gene-LOC4326735(LOC4326735);gene-LOC4328051(LOC4328051)…	gene-LOC4324653(LOC4324653);gene-LOC4325348(LOC4325348);gene-LOC4325823(LOC4325823);gene-LOC4327987(LOC4327987);gene-LOC4329844(LOC4329844);gene-LOC4331414(LOC4331414);gene-LOC4336468(LOC4336468);gene-LOC4340559(LOC4340559);gene-LOC4349102(LOC4349102);gene-LOC4352873(LOC4352873)	48	10	58
LNck-LNin	GO:0055114	BP	oxidation-reduction process	8.54338e-07	oxidation-reduction process(GO:0055114,BP)	0.000152927	gene-LOC107275849(LOC107275849);gene-LOC107275925(LOC107275925);gene-LOC107276062(LOC107276062);gene-LOC107280215(LOC107280215);gene-LOC107281123(LOC107281123);gene-LOC107281167(LOC107281167);gene-LOC112936094(LOC112936094);gene-LOC112936589(LOC112936589);gene-LOC4325668(LOC4325668);gene-LOC4326324(LOC4326324);gene-LOC4326515(LOC4326515);gene-LOC4326664(LOC4326664);gene-LOC4326671(LOC4326671);gen…	gene-LOC107276167(LOC107276167);gene-LOC107276522(LOC107276522);gene-LOC107280532(LOC107280532);gene-LOC4324196(LOC4324196);gene-LOC4324557(LOC4324557);gene-LOC4324802(LOC4324802);gene-LOC4325003(LOC4325003);gene-LOC4325222(LOC4325222);gene-LOC4325705(LOC4325705);gene-LOC4325734(LOC4325734);gene-LOC4326011(LOC4326011);gene-LOC4326027(LOC4326027);gene-LOC4326481(LOC4326481);gene-LOC4326716(LOC4326…	146	133	279
LNck-LNin	GO:0020037	MF	heme binding	1.17239e-06	heme binding(GO:0020037,MF)	8.80269e-05	gene-LOC107275849(LOC107275849);gene-LOC4326664(LOC4326664);gene-LOC4327001(LOC4327001);gene-LOC4327052(LOC4327052);gene-LOC4327537(LOC4327537);gene-LOC4328531(LOC4328531);gene-LOC4328533(LOC4328533);gene-LOC4328742(LOC4328742);gene-LOC4329427(LOC4329427);gene-LOC4329721(LOC4329721);gene-LOC4329722(LOC4329722);gene-LOC4330110(LOC4330110);gene-LOC4330835(LOC4330835);gene-LOC4330867(LOC4330867);gen…	gene-LOC107276522(LOC107276522);gene-LOC4324557(LOC4324557);gene-LOC4325222(LOC4325222);gene-LOC4326716(LOC4326716);gene-LOC4327002(LOC4327002);gene-LOC4327184(LOC4327184);gene-LOC4328040(LOC4328040);gene-LOC4328833(LOC4328833);gene-LOC4328841(LOC4328841);gene-LOC4328842(LOC4328842);gene-LOC4329175(LOC4329175);gene-LOC4329643(LOC4329643);gene-LOC4329725(LOC4329725);gene-LOC4331119(LOC4331119);gen…	53	47	100
LNck-LNin	GO:0006865	BP	amino acid transport	1.52199e-06	amino acid transport(GO:0006865,BP)	0.000202429	gene-LOC107276054(LOC107276054);gene-LOC4324220(LOC4324220);gene-LOC4324757(LOC4324757);gene-LOC4324999(LOC4324999);gene-LOC4325538(LOC4325538);gene-LOC4325824(LOC4325824);gene-LOC4325959(LOC4325959);gene-LOC4326066(LOC4326066);gene-LOC4326735(LOC4326735);gene-LOC4328577(LOC4328577);gene-LOC4332283(LOC4332283);gene-LOC4332954(LOC4332954);gene-LOC4335899(LOC4335899);gene-LOC4336049(LOC4336049);gen…	gene-LOC4325348(LOC4325348);gene-LOC4325823(LOC4325823);gene-LOC4327987(LOC4327987);gene-LOC4340559(LOC4340559)	24	4	28
LNck-LNin	GO:0003333	BP	amino acid transmembrane transport	1.52703e-06	amino acid transmembrane transport(GO:0003333,BP)	0.000202429	gene-LOC107276054(LOC107276054);gene-LOC4324220(LOC4324220);gene-LOC4324757(LOC4324757);gene-LOC4324999(LOC4324999);gene-LOC4325538(LOC4325538);gene-LOC4325824(LOC4325824);gene-LOC4325959(LOC4325959);gene-LOC4326066(LOC4326066);gene-LOC4326735(LOC4326735);gene-LOC4328577(LOC4328577);gene-LOC4332283(LOC4332283);gene-LOC4332954(LOC4332954);gene-LOC4335899(LOC4335899);gene-LOC4336049(LOC4336049);gen…	gene-LOC4325823(LOC4325823);gene-LOC4327987(LOC4327987);gene-LOC4340559(LOC4340559)	24	3	27
LNck-LNin	GO:0006026	BP	aminoglycan catabolic process	1.85055e-06	aminoglycan catabolic process(GO:0006026,BP)	0.000202429	gene-LOC4325066(LOC4325066);gene-LOC4325067(LOC4325067);gene-LOC4325148(LOC4325148);gene-LOC4329920(LOC4329920);gene-LOC4336263(LOC4336263);gene-LOC4336265(LOC4336265);gene-LOC4338211(LOC4338211);gene-LOC4338718(LOC4338718);gene-LOC4340994(LOC4340994);gene-LOC4348634(LOC4348634);gene-LOC4351185(LOC4351185);gene-LOC4351192(LOC4351192);gene-LOC4351197(LOC4351197)	gene-LOC107279727(LOC107279727);gene-LOC4324117(LOC4324117);gene-LOC4327172(LOC4327172);gene-LOC4328925(LOC4328925);gene-LOC4331519(LOC4331519);gene-LOC4338208(LOC4338208)	13	6	19
LNck-LNin	GO:0006030	BP	chitin metabolic process	1.85055e-06	chitin metabolic process(GO:0006030,BP)	0.000202429	gene-LOC4325066(LOC4325066);gene-LOC4325067(LOC4325067);gene-LOC4325148(LOC4325148);gene-LOC4329920(LOC4329920);gene-LOC4336263(LOC4336263);gene-LOC4336265(LOC4336265);gene-LOC4338211(LOC4338211);gene-LOC4338718(LOC4338718);gene-LOC4340994(LOC4340994);gene-LOC4348634(LOC4348634);gene-LOC4351185(LOC4351185);gene-LOC4351192(LOC4351192);gene-LOC4351197(LOC4351197)	gene-LOC107279727(LOC107279727);gene-LOC4324117(LOC4324117);gene-LOC4327172(LOC4327172);gene-LOC4328925(LOC4328925);gene-LOC4331519(LOC4331519);gene-LOC4338208(LOC4338208)	13	6	19
LNck-LNin	GO:0006032	BP	chitin catabolic process	1.85055e-06	chitin catabolic process(GO:0006032,BP)	0.000202429	gene-LOC4325066(LOC4325066);gene-LOC4325067(LOC4325067);gene-LOC4325148(LOC4325148);gene-LOC4329920(LOC4329920);gene-LOC4336263(LOC4336263);gene-LOC4336265(LOC4336265);gene-LOC4338211(LOC4338211);gene-LOC4338718(LOC4338718);gene-LOC4340994(LOC4340994);gene-LOC4348634(LOC4348634);gene-LOC4351185(LOC4351185);gene-LOC4351192(LOC4351192);gene-LOC4351197(LOC4351197)	gene-LOC107279727(LOC107279727);gene-LOC4324117(LOC4324117);gene-LOC4327172(LOC4327172);gene-LOC4328925(LOC4328925);gene-LOC4331519(LOC4331519);gene-LOC4338208(LOC4338208)	13	6	19
LNck-LNin	GO:0046348	BP	amino sugar catabolic process	1.85055e-06	amino sugar catabolic process(GO:0046348,BP)	0.000202429	gene-LOC4325066(LOC4325066);gene-LOC4325067(LOC4325067);gene-LOC4325148(LOC4325148);gene-LOC4329920(LOC4329920);gene-LOC4336263(LOC4336263);gene-LOC4336265(LOC4336265);gene-LOC4338211(LOC4338211);gene-LOC4338718(LOC4338718);gene-LOC4340994(LOC4340994);gene-LOC4348634(LOC4348634);gene-LOC4351185(LOC4351185);gene-LOC4351192(LOC4351192);gene-LOC4351197(LOC4351197)	gene-LOC107279727(LOC107279727);gene-LOC4324117(LOC4324117);gene-LOC4327172(LOC4327172);gene-LOC4328925(LOC4328925);gene-LOC4331519(LOC4331519);gene-LOC4338208(LOC4338208)	13	6	19
LNck-LNin	GO:1901072	BP	glucosamine-containing compound catabolic process	1.85055e-06	glucosamine-containing compound catabolic process(GO:1901072,BP)	0.000202429	gene-LOC4325066(LOC4325066);gene-LOC4325067(LOC4325067);gene-LOC4325148(LOC4325148);gene-LOC4329920(LOC4329920);gene-LOC4336263(LOC4336263);gene-LOC4336265(LOC4336265);gene-LOC4338211(LOC4338211);gene-LOC4338718(LOC4338718);gene-LOC4340994(LOC4340994);gene-LOC4348634(LOC4348634);gene-LOC4351185(LOC4351185);gene-LOC4351192(LOC4351192);gene-LOC4351197(LOC4351197)	gene-LOC107279727(LOC107279727);gene-LOC4324117(LOC4324117);gene-LOC4327172(LOC4327172);gene-LOC4328925(LOC4328925);gene-LOC4331519(LOC4331519);gene-LOC4338208(LOC4338208)	13	6	19
LNck-LNin	GO:0015171	MF	amino acid transmembrane transporter activity	1.95045e-06	amino acid transmembrane transporter activity(GO:0015171,MF)	0.000135181	gene-LOC107276054(LOC107276054);gene-LOC4324220(LOC4324220);gene-LOC4324757(LOC4324757);gene-LOC4324999(LOC4324999);gene-LOC4325538(LOC4325538);gene-LOC4325824(LOC4325824);gene-LOC4325959(LOC4325959);gene-LOC4326066(LOC4326066);gene-LOC4326735(LOC4326735);gene-LOC4328577(LOC4328577);gene-LOC4332954(LOC4332954);gene-LOC4335899(LOC4335899);gene-LOC4336049(LOC4336049);gene-LOC4336552(LOC4336552);gen…	gene-LOC4325348(LOC4325348);gene-LOC4325823(LOC4325823);gene-LOC4327987(LOC4327987);gene-LOC4340559(LOC4340559)	23	4	27
LNck-LNin	GO:0004568	MF	chitinase activity	2.16134e-06	chitinase activity(GO:0004568,MF)	0.000139098	gene-LOC4325066(LOC4325066);gene-LOC4325067(LOC4325067);gene-LOC4325148(LOC4325148);gene-LOC4329920(LOC4329920);gene-LOC4336263(LOC4336263);gene-LOC4336265(LOC4336265);gene-LOC4338211(LOC4338211);gene-LOC4338718(LOC4338718);gene-LOC4340994(LOC4340994);gene-LOC4348634(LOC4348634);gene-LOC4351185(LOC4351185);gene-LOC4351192(LOC4351192);gene-LOC4351197(LOC4351197)	gene-LOC107279727(LOC107279727);gene-LOC4324117(LOC4324117);gene-LOC4327172(LOC4327172);gene-LOC4328925(LOC4328925);gene-LOC4331519(LOC4331519);gene-LOC4338208(LOC4338208)	13	6	19
LNck-LNin	GO:0006022	BP	aminoglycan metabolic process	2.56664e-06	aminoglycan metabolic process(GO:0006022,BP)	0.000258264	gene-LOC4325066(LOC4325066);gene-LOC4325067(LOC4325067);gene-LOC4325148(LOC4325148);gene-LOC4329920(LOC4329920);gene-LOC4334169(LOC4334169);gene-LOC4336263(LOC4336263);gene-LOC4336265(LOC4336265);gene-LOC4338211(LOC4338211);gene-LOC4338718(LOC4338718);gene-LOC4340994(LOC4340994);gene-LOC4348634(LOC4348634);gene-LOC4351185(LOC4351185);gene-LOC4351192(LOC4351192);gene-LOC4351197(LOC4351197);gene-LO…	gene-LOC107279727(LOC107279727);gene-LOC4324117(LOC4324117);gene-LOC4327172(LOC4327172);gene-LOC4328925(LOC4328925);gene-LOC4331519(LOC4331519);gene-LOC4338208(LOC4338208)	15	6	21
LNck-LNin	GO:1901071	BP	glucosamine-containing compound metabolic process	2.62331e-06	glucosamine-containing compound metabolic process(GO:1901071,BP)	0.000258264	gene-LOC4325066(LOC4325066);gene-LOC4325067(LOC4325067);gene-LOC4325148(LOC4325148);gene-LOC4329920(LOC4329920);gene-LOC4336263(LOC4336263);gene-LOC4336265(LOC4336265);gene-LOC4338211(LOC4338211);gene-LOC4338718(LOC4338718);gene-LOC4340994(LOC4340994);gene-LOC4348634(LOC4348634);gene-LOC4351185(LOC4351185);gene-LOC4351192(LOC4351192);gene-LOC4351197(LOC4351197)	gene-LOC107279727(LOC107279727);gene-LOC4324117(LOC4324117);gene-LOC4327172(LOC4327172);gene-LOC4328925(LOC4328925);gene-LOC4331519(LOC4331519);gene-LOC4338208(LOC4338208)	13	6	19
LNck-LNin	GO:0005506	MF	iron ion binding	2.77281e-06	iron ion binding(GO:0005506,MF)	0.000166554	gene-LOC4326664(LOC4326664);gene-LOC4327401(LOC4327401);gene-LOC4327537(LOC4327537);gene-LOC4328531(LOC4328531);gene-LOC4328533(LOC4328533);gene-LOC4328742(LOC4328742);gene-LOC4329427(LOC4329427);gene-LOC4329721(LOC4329721);gene-LOC4329722(LOC4329722);gene-LOC4330012(LOC4330012);gene-LOC4331202(LOC4331202);gene-LOC4331460(LOC4331460);gene-LOC4332121(LOC4332121);gene-LOC4332251(LOC4332251);gene-LO…	gene-LOC107276522(LOC107276522);gene-LOC4324425(LOC4324425);gene-LOC4325003(LOC4325003);gene-LOC4325222(LOC4325222);gene-LOC4326901(LOC4326901);gene-LOC4327184(LOC4327184);gene-LOC4328040(LOC4328040);gene-LOC4328496(LOC4328496);gene-LOC4329175(LOC4329175);gene-LOC4329725(LOC4329725);gene-LOC4332734(LOC4332734);gene-LOC4333118(LOC4333118);gene-LOC4333368(LOC4333368);gene-LOC4334049(LOC4334049);gen…	45	43	88
LNck-LNin	GO:0009579	CC	thylakoid	4.99591e-06	thylakoid(GO:0009579,CC)	0.000123594	gene-LOC107280215(LOC107280215);gene-LOC4326784(LOC4326784);gene-LOC4327178(LOC4327178);gene-LOC4334233(LOC4334233)	gene-LOC107276047(LOC107276047);gene-LOC107279124(LOC107279124);gene-LOC4324479(LOC4324479);gene-LOC4324599(LOC4324599);gene-LOC4324705(LOC4324705);gene-LOC4326862(LOC4326862);gene-LOC4327502(LOC4327502);gene-LOC4327544(LOC4327544);gene-LOC4328623(LOC4328623);gene-LOC4331128(LOC4331128);gene-LOC4331129(LOC4331129);gene-LOC4332227(LOC4332227);gene-LOC4332745(LOC4332745);gene-LOC4332805(LOC4332805)…	4	56	60
LNck-LNin	GO:0009535	CC	chloroplast thylakoid membrane	5.22753e-06	chloroplast thylakoid membrane(GO:0009535,CC)	0.000123594	gene-LOC107280215(LOC107280215);gene-LOC4327178(LOC4327178);gene-LOC4334233(LOC4334233)	gene-LOC107279124(LOC107279124);gene-LOC4324599(LOC4324599);gene-LOC4324705(LOC4324705);gene-LOC4326862(LOC4326862);gene-LOC4327502(LOC4327502);gene-LOC4328623(LOC4328623);gene-LOC4331128(LOC4331128);gene-LOC4331129(LOC4331129);gene-LOC4332227(LOC4332227);gene-LOC4333359(LOC4333359);gene-LOC4336028(LOC4336028);gene-LOC4338302(LOC4338302);gene-LOC4338729(LOC4338729);gene-LOC4339593(LOC4339593);gen…	3	41	44
LNck-LNin	GO:0055035	CC	plastid thylakoid membrane	5.22753e-06	plastid thylakoid membrane(GO:0055035,CC)	0.000123594	gene-LOC107280215(LOC107280215);gene-LOC4327178(LOC4327178);gene-LOC4334233(LOC4334233)	gene-LOC107279124(LOC107279124);gene-LOC4324599(LOC4324599);gene-LOC4324705(LOC4324705);gene-LOC4326862(LOC4326862);gene-LOC4327502(LOC4327502);gene-LOC4328623(LOC4328623);gene-LOC4331128(LOC4331128);gene-LOC4331129(LOC4331129);gene-LOC4332227(LOC4332227);gene-LOC4333359(LOC4333359);gene-LOC4336028(LOC4336028);gene-LOC4338302(LOC4338302);gene-LOC4338729(LOC4338729);gene-LOC4339593(LOC4339593);gen…	3	41	44
LNck-LNin	GO:0009856	BP	pollination	5.58522e-06	pollination(GO:0009856,BP)	0.000499877	gene-LOC107275669(LOC107275669);gene-LOC107277300(LOC107277300);gene-LOC112936011(LOC112936011);gene-LOC112936134(LOC112936134);gene-LOC4324885(LOC4324885);gene-LOC4326333(LOC4326333);gene-LOC4332475(LOC4332475);gene-LOC4333240(LOC4333240);gene-LOC4335826(LOC4335826);gene-LOC4337108(LOC4337108);gene-LOC4337116(LOC4337116);gene-LOC4337119(LOC4337119);gene-LOC4337919(LOC4337919);gene-LOC4339237(LOC…	gene-LOC107276012(LOC107276012);gene-LOC107276737(LOC107276737);gene-LOC4324909(LOC4324909);gene-LOC4324911(LOC4324911);gene-LOC4326329(LOC4326329);gene-LOC4326332(LOC4326332);gene-LOC4327038(LOC4327038);gene-LOC4332099(LOC4332099);gene-LOC4334899(LOC4334899);gene-LOC4335824(LOC4335824);gene-LOC4337118(LOC4337118);gene-LOC4340238(LOC4340238);gene-LOC4352385(LOC4352385);gene-LOC9268730(LOC9268730)…	18	16	34
LNck-LNin	GO:0044706	BP	multi-multicellular organism process	5.58522e-06	multi-multicellular organism process(GO:0044706,BP)	0.000499877	gene-LOC107275669(LOC107275669);gene-LOC107277300(LOC107277300);gene-LOC112936011(LOC112936011);gene-LOC112936134(LOC112936134);gene-LOC4324885(LOC4324885);gene-LOC4326333(LOC4326333);gene-LOC4332475(LOC4332475);gene-LOC4333240(LOC4333240);gene-LOC4335826(LOC4335826);gene-LOC4337108(LOC4337108);gene-LOC4337116(LOC4337116);gene-LOC4337119(LOC4337119);gene-LOC4337919(LOC4337919);gene-LOC4339237(LOC…	gene-LOC107276012(LOC107276012);gene-LOC107276737(LOC107276737);gene-LOC4324909(LOC4324909);gene-LOC4324911(LOC4324911);gene-LOC4326329(LOC4326329);gene-LOC4326332(LOC4326332);gene-LOC4327038(LOC4327038);gene-LOC4332099(LOC4332099);gene-LOC4334899(LOC4334899);gene-LOC4335824(LOC4335824);gene-LOC4337118(LOC4337118);gene-LOC4340238(LOC4340238);gene-LOC4352385(LOC4352385);gene-LOC9268730(LOC9268730)…	18	16	34
LNck-LNin	GO:0055076	BP	transition metal ion homeostasis	7.21266e-06	transition metal ion homeostasis(GO:0055076,BP)	0.000596414	gene-LOC4324307(LOC4324307);gene-LOC4325974(LOC4325974);gene-LOC4327517(LOC4327517);gene-LOC4331363(LOC4331363);gene-LOC4331647(LOC4331647);gene-LOC4336080(LOC4336080);gene-LOC4336526(LOC4336526);gene-LOC4337329(LOC4337329);gene-LOC4339646(LOC4339646);gene-LOC4343177(LOC4343177);gene-LOC4345520(LOC4345520);gene-LOC4346978(LOC4346978);gene-LOC4348724(LOC4348724);gene-LOC4349064(LOC4349064);gene-LO…	gene-LOC107278046(LOC107278046);gene-LOC107280571(LOC107280571);gene-LOC4324486(LOC4324486);gene-LOC4325750(LOC4325750);gene-LOC4329453(LOC4329453);gene-LOC4329806(LOC4329806);gene-LOC4330161(LOC4330161);gene-LOC4333667(LOC4333667);gene-LOC4333669(LOC4333669);gene-LOC4334586(LOC4334586);gene-LOC4335725(LOC4335725);gene-LOC4336754(LOC4336754);gene-LOC4341233(LOC4341233);gene-LOC4342862(LOC4342862)…	17	18	35
LNck-LNin	GO:0016310	BP	phosphorylation	7.53037e-06	phosphorylation(GO:0016310,BP)	0.000596414	gene-LOC107275616(LOC107275616);gene-LOC107275669(LOC107275669);gene-LOC107275782(LOC107275782);gene-LOC107276008(LOC107276008);gene-LOC107276055(LOC107276055);gene-LOC107276391(LOC107276391);gene-LOC107276549(LOC107276549);gene-LOC107277300(LOC107277300);gene-LOC107277517(LOC107277517);gene-LOC107277664(LOC107277664);gene-LOC107280637(LOC107280637);gene-LOC107281186(LOC107281186);gene-LOC1072815…	gene-LOC107275705(LOC107275705);gene-LOC107276012(LOC107276012);gene-LOC107276737(LOC107276737);gene-LOC107276774(LOC107276774);gene-LOC107276842(LOC107276842);gene-LOC107277390(LOC107277390);gene-LOC107278104(LOC107278104);gene-LOC107278492(LOC107278492);gene-LOC107278650(LOC107278650);gene-LOC107278803(LOC107278803);gene-LOC112936180(LOC112936180);gene-LOC4323882(LOC4323882);gene-LOC4324179(LOC…	183	117	300
LNck-LNin	GO:0048878	BP	chemical homeostasis	7.57255e-06	chemical homeostasis(GO:0048878,BP)	0.000596414	gene-LOC107276159(LOC107276159);gene-LOC4324307(LOC4324307);gene-LOC4325974(LOC4325974);gene-LOC4326677(LOC4326677);gene-LOC4327517(LOC4327517);gene-LOC4330713(LOC4330713);gene-LOC4331194(LOC4331194);gene-LOC4331363(LOC4331363);gene-LOC4331647(LOC4331647);gene-LOC4332449(LOC4332449);gene-LOC4333770(LOC4333770);gene-LOC4336080(LOC4336080);gene-LOC4336424(LOC4336424);gene-LOC4336526(LOC4336526);gen…	gene-LOC107278046(LOC107278046);gene-LOC107280571(LOC107280571);gene-LOC4324276(LOC4324276);gene-LOC4324486(LOC4324486);gene-LOC4325222(LOC4325222);gene-LOC4325750(LOC4325750);gene-LOC4329453(LOC4329453);gene-LOC4329806(LOC4329806);gene-LOC4330161(LOC4330161);gene-LOC4333667(LOC4333667);gene-LOC4333669(LOC4333669);gene-LOC4334586(LOC4334586);gene-LOC4335725(LOC4335725);gene-LOC4336754(LOC4336754)…	37	28	65
LNck-LNin	GO:0018298	BP	protein-chromophore linkage	9.42504e-06	protein-chromophore linkage(GO:0018298,BP)	0.000688869	gene-LOC4350698(LOC4350698)	gene-LOC4324599(LOC4324599);gene-LOC4324705(LOC4324705);gene-LOC4328623(LOC4328623);gene-LOC4333359(LOC4333359);gene-LOC4336028(LOC4336028);gene-LOC4340892(LOC4340892);gene-LOC4343583(LOC4343583);gene-LOC4343604(LOC4343604);gene-LOC4343709(LOC4343709);gene-LOC4345663(LOC4345663);gene-LOC4346803(LOC4346803);gene-LOC4350176(LOC4350176);gene-OrsajCp053(psbB)	1	13	14
LNck-LNin	GO:0015706	BP	nitrate transport	9.44615e-06	nitrate transport(GO:0015706,BP)	0.000688869	gene-LOC107277478(LOC107277478);gene-LOC4324249(LOC4324249);gene-LOC4328051(LOC4328051);gene-LOC4328052(LOC4328052);gene-LOC4329861(LOC4329861);gene-LOC4336175(LOC4336175)	gene-LOC4352873(LOC4352873)	6	1	7
LNck-LNin	GO:0016705	MF	oxidoreductase activity, acting on paired donors, with incorporation or reduction of molecular oxygen	1.10376e-05	oxidoreductase activity, acting on paired donors, with incorporation or reduction of molecular oxygen(GO:0016705,MF)	0.00060249	gene-LOC4326664(LOC4326664);gene-LOC4327537(LOC4327537);gene-LOC4328531(LOC4328531);gene-LOC4328533(LOC4328533);gene-LOC4328742(LOC4328742);gene-LOC4329427(LOC4329427);gene-LOC4329721(LOC4329721);gene-LOC4329722(LOC4329722);gene-LOC4331202(LOC4331202);gene-LOC4332121(LOC4332121);gene-LOC4332251(LOC4332251);gene-LOC4332252(LOC4332252);gene-LOC4333365(LOC4333365);gene-LOC4334233(LOC4334233);gene-LO…	gene-LOC107276522(LOC107276522);gene-LOC4324196(LOC4324196);gene-LOC4325222(LOC4325222);gene-LOC4326734(LOC4326734);gene-LOC4326901(LOC4326901);gene-LOC4327184(LOC4327184);gene-LOC4328040(LOC4328040);gene-LOC4329175(LOC4329175);gene-LOC4329725(LOC4329725);gene-LOC4332153(LOC4332153);gene-LOC4332734(LOC4332734);gene-LOC4333118(LOC4333118);gene-LOC4333368(LOC4333368);gene-LOC4334841(LOC4334841);gen…	38	41	79
LNck-LNin	GO:0042126	BP	nitrate metabolic process	1.1645e-05	nitrate metabolic process(GO:0042126,BP)	0.000764299	gene-LOC107277478(LOC107277478);gene-LOC4324249(LOC4324249);gene-LOC4328051(LOC4328051);gene-LOC4328052(LOC4328052);gene-LOC4329861(LOC4329861);gene-LOC4330835(LOC4330835);gene-LOC4330867(LOC4330867);gene-LOC4336175(LOC4336175);gene-LOC4345795(LOC4345795)	-	9	0	9
LNck-LNin	GO:0042128	BP	nitrate assimilation	1.1645e-05	nitrate assimilation(GO:0042128,BP)	0.000764299	gene-LOC107277478(LOC107277478);gene-LOC4324249(LOC4324249);gene-LOC4328051(LOC4328051);gene-LOC4328052(LOC4328052);gene-LOC4329861(LOC4329861);gene-LOC4330835(LOC4330835);gene-LOC4330867(LOC4330867);gene-LOC4336175(LOC4336175);gene-LOC4345795(LOC4345795)	-	9	0	9
LNck-LNin	GO:2001057	BP	reactive nitrogen species metabolic process	1.1645e-05	reactive nitrogen species metabolic process(GO:2001057,BP)	0.000764299	gene-LOC107277478(LOC107277478);gene-LOC4324249(LOC4324249);gene-LOC4328051(LOC4328051);gene-LOC4328052(LOC4328052);gene-LOC4329861(LOC4329861);gene-LOC4330835(LOC4330835);gene-LOC4330867(LOC4330867);gene-LOC4336175(LOC4336175);gene-LOC4345795(LOC4345795)	-	9	0	9
LNck-LNin	GO:0008509	MF	anion transmembrane transporter activity	1.23582e-05	anion transmembrane transporter activity(GO:0008509,MF)	0.00060249	gene-LOC107276054(LOC107276054);gene-LOC107277478(LOC107277478);gene-LOC4324220(LOC4324220);gene-LOC4324757(LOC4324757);gene-LOC4324999(LOC4324999);gene-LOC4325538(LOC4325538);gene-LOC4325824(LOC4325824);gene-LOC4325919(LOC4325919);gene-LOC4325959(LOC4325959);gene-LOC4326066(LOC4326066);gene-LOC4326677(LOC4326677);gene-LOC4326735(LOC4326735);gene-LOC4328577(LOC4328577);gene-LOC4329861(LOC4329861)…	gene-LOC4324653(LOC4324653);gene-LOC4325348(LOC4325348);gene-LOC4325823(LOC4325823);gene-LOC4327987(LOC4327987);gene-LOC4329844(LOC4329844);gene-LOC4331414(LOC4331414);gene-LOC4336468(LOC4336468);gene-LOC4340559(LOC4340559);gene-LOC4349102(LOC4349102)	32	9	41
LNck-LNin	GO:0048037	MF	cofactor binding	1.2602e-05	cofactor binding(GO:0048037,MF)	0.00060249	gene-LOC107275849(LOC107275849);gene-LOC107275925(LOC107275925);gene-LOC107281167(LOC107281167);gene-LOC112936094(LOC112936094);gene-LOC4325668(LOC4325668);gene-LOC4326324(LOC4326324);gene-LOC4326515(LOC4326515);gene-LOC4326664(LOC4326664);gene-LOC4327001(LOC4327001);gene-LOC4327052(LOC4327052);gene-LOC4327316(LOC4327316);gene-LOC4327537(LOC4327537);gene-LOC4328053(LOC4328053);gene-LOC4328531(LOC…	gene-LOC107276167(LOC107276167);gene-LOC107276522(LOC107276522);gene-LOC4324557(LOC4324557);gene-LOC4324599(LOC4324599);gene-LOC4324705(LOC4324705);gene-LOC4324764(LOC4324764);gene-LOC4325222(LOC4325222);gene-LOC4325604(LOC4325604);gene-LOC4325705(LOC4325705);gene-LOC4326716(LOC4326716);gene-LOC4326734(LOC4326734);gene-LOC4327002(LOC4327002);gene-LOC4327184(LOC4327184);gene-LOC4327307(LOC4327307)…	96	93	189
LNck-LNin	GO:0015179	MF	L-amino acid transmembrane transporter activity	1.27051e-05	L-amino acid transmembrane transporter activity(GO:0015179,MF)	0.00060249	gene-LOC4324220(LOC4324220);gene-LOC4325538(LOC4325538);gene-LOC4325824(LOC4325824);gene-LOC4326066(LOC4326066);gene-LOC4326735(LOC4326735);gene-LOC4332954(LOC4332954);gene-LOC4335899(LOC4335899);gene-LOC4336552(LOC4336552);gene-LOC4349818(LOC4349818);gene-LOC9268868(LOC9268868)	gene-LOC4325348(LOC4325348);gene-LOC4325823(LOC4325823)	10	2	12
LNck-LNin	GO:0006811	BP	ion transport	1.27687e-05	ion transport(GO:0006811,BP)	0.000811018	gene-LOC107276054(LOC107276054);gene-LOC107276159(LOC107276159);gene-LOC107277478(LOC107277478);gene-LOC4324220(LOC4324220);gene-LOC4324249(LOC4324249);gene-LOC4324307(LOC4324307);gene-LOC4324757(LOC4324757);gene-LOC4324999(LOC4324999);gene-LOC4325538(LOC4325538);gene-LOC4325824(LOC4325824);gene-LOC4325919(LOC4325919);gene-LOC4325959(LOC4325959);gene-LOC4325974(LOC4325974);gene-LOC4326066(LOC4326…	gene-LOC107276663(LOC107276663);gene-LOC107278046(LOC107278046);gene-LOC107279124(LOC107279124);gene-LOC107280571(LOC107280571);gene-LOC4324276(LOC4324276);gene-LOC4324486(LOC4324486);gene-LOC4324653(LOC4324653);gene-LOC4325348(LOC4325348);gene-LOC4325823(LOC4325823);gene-LOC4327987(LOC4327987);gene-LOC4329453(LOC4329453);gene-LOC4329806(LOC4329806);gene-LOC4329844(LOC4329844);gene-LOC4330161(LOC…	86	43	129
LNck-LNin	GO:0006040	BP	amino sugar metabolic process	1.36622e-05	amino sugar metabolic process(GO:0006040,BP)	0.000840655	gene-LOC4325066(LOC4325066);gene-LOC4325067(LOC4325067);gene-LOC4325148(LOC4325148);gene-LOC4329920(LOC4329920);gene-LOC4336263(LOC4336263);gene-LOC4336265(LOC4336265);gene-LOC4338211(LOC4338211);gene-LOC4338718(LOC4338718);gene-LOC4340994(LOC4340994);gene-LOC4348634(LOC4348634);gene-LOC4351185(LOC4351185);gene-LOC4351192(LOC4351192);gene-LOC4351197(LOC4351197)	gene-LOC107279727(LOC107279727);gene-LOC4324117(LOC4324117);gene-LOC4327172(LOC4327172);gene-LOC4328925(LOC4328925);gene-LOC4331519(LOC4331519);gene-LOC4336977(LOC4336977);gene-LOC4338208(LOC4338208)	13	7	20
LNck-LNin	GO:0015185	MF	gamma-aminobutyric acid transmembrane transporter activity	1.60773e-05	gamma-aminobutyric acid transmembrane transporter activity(GO:0015185,MF)	0.000724282	gene-LOC4324220(LOC4324220);gene-LOC4324757(LOC4324757);gene-LOC4325824(LOC4325824);gene-LOC4326066(LOC4326066);gene-LOC9268868(LOC9268868)	gene-LOC4325823(LOC4325823)	5	1	6
LNck-LNin	GO:0015812	BP	gamma-aminobutyric acid transport	1.73623e-05	gamma-aminobutyric acid transport(GO:0015812,BP)	0.00101091	gene-LOC4324220(LOC4324220);gene-LOC4324757(LOC4324757);gene-LOC4325824(LOC4325824);gene-LOC4326066(LOC4326066);gene-LOC9268868(LOC9268868)	gene-LOC4325823(LOC4325823)	5	1	6
LNck-LNin	GO:0008144	MF	drug binding	1.75726e-05	drug binding(GO:0008144,MF)	0.000753949	gene-LOC107275616(LOC107275616);gene-LOC107275669(LOC107275669);gene-LOC107275748(LOC107275748);gene-LOC107275782(LOC107275782);gene-LOC107275829(LOC107275829);gene-LOC107276008(LOC107276008);gene-LOC107276055(LOC107276055);gene-LOC107276391(LOC107276391);gene-LOC107276549(LOC107276549);gene-LOC107276891(LOC107276891);gene-LOC107277300(LOC107277300);gene-LOC107277517(LOC107277517);gene-LOC1072776…	gene-LOC107275705(LOC107275705);gene-LOC107275738(LOC107275738);gene-LOC107276012(LOC107276012);gene-LOC107276737(LOC107276737);gene-LOC107276774(LOC107276774);gene-LOC107276842(LOC107276842);gene-LOC107277452(LOC107277452);gene-LOC107278104(LOC107278104);gene-LOC107278492(LOC107278492);gene-LOC107278803(LOC107278803);gene-LOC107279124(LOC107279124);gene-LOC107280670(LOC107280670);gene-LOC1129361…	249	154	403
LNck-LNin	GO:0042737	BP	drug catabolic process	1.77332e-05	drug catabolic process(GO:0042737,BP)	0.00101091	gene-LOC107275849(LOC107275849);gene-LOC4325066(LOC4325066);gene-LOC4325067(LOC4325067);gene-LOC4325148(LOC4325148);gene-LOC4327001(LOC4327001);gene-LOC4327052(LOC4327052);gene-LOC4329920(LOC4329920);gene-LOC4330036(LOC4330036);gene-LOC4330040(LOC4330040);gene-LOC4330657(LOC4330657);gene-LOC4333049(LOC4333049);gene-LOC4334201(LOC4334201);gene-LOC4336263(LOC4336263);gene-LOC4336265(LOC4336265);gen…	gene-LOC107279727(LOC107279727);gene-LOC4324117(LOC4324117);gene-LOC4324557(LOC4324557);gene-LOC4326716(LOC4326716);gene-LOC4327002(LOC4327002);gene-LOC4327172(LOC4327172);gene-LOC4327285(LOC4327285);gene-LOC4328833(LOC4328833);gene-LOC4328841(LOC4328841);gene-LOC4328842(LOC4328842);gene-LOC4328925(LOC4328925);gene-LOC4329643(LOC4329643);gene-LOC4331519(LOC4331519);gene-LOC4332175(LOC4332175);gen…	32	28	60
LNck-LNin	GO:1902475	BP	L-alpha-amino acid transmembrane transport	1.79695e-05	L-alpha-amino acid transmembrane transport(GO:1902475,BP)	0.00101091	gene-LOC4324220(LOC4324220);gene-LOC4325538(LOC4325538);gene-LOC4325824(LOC4325824);gene-LOC4326066(LOC4326066);gene-LOC4326735(LOC4326735);gene-LOC4335899(LOC4335899);gene-LOC4336552(LOC4336552);gene-LOC4349818(LOC4349818);gene-LOC9268868(LOC9268868)	gene-LOC4325823(LOC4325823)	9	1	10
LNck-LNin	GO:0055065	BP	metal ion homeostasis	2.04189e-05	metal ion homeostasis(GO:0055065,BP)	0.0011168	gene-LOC4324307(LOC4324307);gene-LOC4325974(LOC4325974);gene-LOC4327517(LOC4327517);gene-LOC4331363(LOC4331363);gene-LOC4331647(LOC4331647);gene-LOC4332449(LOC4332449);gene-LOC4336080(LOC4336080);gene-LOC4336526(LOC4336526);gene-LOC4337329(LOC4337329);gene-LOC4339646(LOC4339646);gene-LOC4343177(LOC4343177);gene-LOC4345520(LOC4345520);gene-LOC4346978(LOC4346978);gene-LOC4348724(LOC4348724);gene-LO…	gene-LOC107278046(LOC107278046);gene-LOC107280571(LOC107280571);gene-LOC4324486(LOC4324486);gene-LOC4325750(LOC4325750);gene-LOC4329453(LOC4329453);gene-LOC4329806(LOC4329806);gene-LOC4330161(LOC4330161);gene-LOC4333667(LOC4333667);gene-LOC4333669(LOC4333669);gene-LOC4334586(LOC4334586);gene-LOC4335725(LOC4335725);gene-LOC4336754(LOC4336754);gene-LOC4341233(LOC4341233);gene-LOC4342862(LOC4342862)…	18	18	36
LNck-LNin	GO:0015807	BP	L-amino acid transport	2.18862e-05	L-amino acid transport(GO:0015807,BP)	0.0011647	gene-LOC4324220(LOC4324220);gene-LOC4325538(LOC4325538);gene-LOC4325824(LOC4325824);gene-LOC4326066(LOC4326066);gene-LOC4326735(LOC4326735);gene-LOC4335899(LOC4335899);gene-LOC4336552(LOC4336552);gene-LOC4349818(LOC4349818);gene-LOC9268868(LOC9268868)	gene-LOC4325348(LOC4325348);gene-LOC4325823(LOC4325823)	9	2	11
LNck-LNin	GO:0005576	CC	extracellular region	2.22117e-05	extracellular region(GO:0005576,CC)	0.000490139	gene-LOC107275849(LOC107275849);gene-LOC107275925(LOC107275925);gene-LOC4325066(LOC4325066);gene-LOC4325067(LOC4325067);gene-LOC4325668(LOC4325668);gene-LOC4326515(LOC4326515);gene-LOC4326721(LOC4326721);gene-LOC4327001(LOC4327001);gene-LOC4327052(LOC4327052);gene-LOC4328316(LOC4328316);gene-LOC4330402(LOC4330402);gene-LOC4330667(LOC4330667);gene-LOC4330680(LOC4330680);gene-LOC4332041(LOC4332041)…	gene-LOC107275461(LOC107275461);gene-LOC4324117(LOC4324117);gene-LOC4324557(LOC4324557);gene-LOC4324802(LOC4324802);gene-LOC4325325(LOC4325325);gene-LOC4325326(LOC4325326);gene-LOC4325989(LOC4325989);gene-LOC4325998(LOC4325998);gene-LOC4325999(LOC4325999);gene-LOC4326716(LOC4326716);gene-LOC4327002(LOC4327002);gene-LOC4327172(LOC4327172);gene-LOC4327568(LOC4327568);gene-LOC4327640(LOC4327640);gen…	55	55	110
LNck-LNin	GO:0005326	MF	neurotransmitter transporter activity	2.58936e-05	neurotransmitter transporter activity(GO:0005326,MF)	0.00106046	gene-LOC4324220(LOC4324220);gene-LOC4324757(LOC4324757);gene-LOC4325538(LOC4325538);gene-LOC4325824(LOC4325824);gene-LOC4326066(LOC4326066);gene-LOC9268868(LOC9268868)	gene-LOC4325823(LOC4325823)	6	1	7
LNck-LNin	GO:0006836	BP	neurotransmitter transport	2.82428e-05	neurotransmitter transport(GO:0006836,BP)	0.00146342	gene-LOC4324220(LOC4324220);gene-LOC4324757(LOC4324757);gene-LOC4325538(LOC4325538);gene-LOC4325824(LOC4325824);gene-LOC4326066(LOC4326066);gene-LOC9268868(LOC9268868)	gene-LOC4325823(LOC4325823)	6	1	7
LNck-LNin	GO:0046943	MF	carboxylic acid transmembrane transporter activity	3.07082e-05	carboxylic acid transmembrane transporter activity(GO:0046943,MF)	0.00120296	gene-LOC107276054(LOC107276054);gene-LOC4324220(LOC4324220);gene-LOC4324757(LOC4324757);gene-LOC4324999(LOC4324999);gene-LOC4325538(LOC4325538);gene-LOC4325824(LOC4325824);gene-LOC4325959(LOC4325959);gene-LOC4326066(LOC4326066);gene-LOC4326735(LOC4326735);gene-LOC4328577(LOC4328577);gene-LOC4332954(LOC4332954);gene-LOC4335899(LOC4335899);gene-LOC4336049(LOC4336049);gene-LOC4336552(LOC4336552);gen…	gene-LOC4324653(LOC4324653);gene-LOC4325348(LOC4325348);gene-LOC4325823(LOC4325823);gene-LOC4327987(LOC4327987);gene-LOC4336468(LOC4336468);gene-LOC4340559(LOC4340559)	23	6	29
LNck-LNin	GO:0055072	BP	iron ion homeostasis	3.4363e-05	iron ion homeostasis(GO:0055072,BP)	0.00173489	gene-LOC4336526(LOC4336526);gene-LOC4339646(LOC4339646);gene-LOC4343177(LOC4343177);gene-LOC4346978(LOC4346978);gene-LOC4351264(LOC4351264);gene-LOC9269178(LOC9269178)	gene-LOC4324486(LOC4324486);gene-LOC4325750(LOC4325750);gene-LOC4330161(LOC4330161);gene-LOC4333667(LOC4333667);gene-LOC4333669(LOC4333669);gene-LOC4336754(LOC4336754);gene-LOC4342862(LOC4342862)	6	7	13
LNck-LNin	GO:0009534	CC	chloroplast thylakoid	3.55433e-05	chloroplast thylakoid(GO:0009534,CC)	0.000692049	gene-LOC107280215(LOC107280215);gene-LOC4327178(LOC4327178);gene-LOC4334233(LOC4334233)	gene-LOC107279124(LOC107279124);gene-LOC4324599(LOC4324599);gene-LOC4324705(LOC4324705);gene-LOC4326862(LOC4326862);gene-LOC4327502(LOC4327502);gene-LOC4328623(LOC4328623);gene-LOC4331128(LOC4331128);gene-LOC4331129(LOC4331129);gene-LOC4332227(LOC4332227);gene-LOC4332745(LOC4332745);gene-LOC4333359(LOC4333359);gene-LOC4336028(LOC4336028);gene-LOC4338302(LOC4338302);gene-LOC4338729(LOC4338729);gen…	3	43	46
LNck-LNin	GO:0031976	CC	plastid thylakoid	3.55433e-05	plastid thylakoid(GO:0031976,CC)	0.000692049	gene-LOC107280215(LOC107280215);gene-LOC4327178(LOC4327178);gene-LOC4334233(LOC4334233)	gene-LOC107279124(LOC107279124);gene-LOC4324599(LOC4324599);gene-LOC4324705(LOC4324705);gene-LOC4326862(LOC4326862);gene-LOC4327502(LOC4327502);gene-LOC4328623(LOC4328623);gene-LOC4331128(LOC4331128);gene-LOC4331129(LOC4331129);gene-LOC4332227(LOC4332227);gene-LOC4332745(LOC4332745);gene-LOC4333359(LOC4333359);gene-LOC4336028(LOC4336028);gene-LOC4338302(LOC4338302);gene-LOC4338729(LOC4338729);gen…	3	43	46
LNck-LNin	GO:0050801	BP	ion homeostasis	4.11328e-05	ion homeostasis(GO:0050801,BP)	0.00202476	gene-LOC107276159(LOC107276159);gene-LOC4324307(LOC4324307);gene-LOC4325974(LOC4325974);gene-LOC4326677(LOC4326677);gene-LOC4327517(LOC4327517);gene-LOC4331363(LOC4331363);gene-LOC4331647(LOC4331647);gene-LOC4332449(LOC4332449);gene-LOC4333770(LOC4333770);gene-LOC4336080(LOC4336080);gene-LOC4336526(LOC4336526);gene-LOC4337329(LOC4337329);gene-LOC4339646(LOC4339646);gene-LOC4340455(LOC4340455);gen…	gene-LOC107278046(LOC107278046);gene-LOC107280571(LOC107280571);gene-LOC4324486(LOC4324486);gene-LOC4325750(LOC4325750);gene-LOC4329453(LOC4329453);gene-LOC4329806(LOC4329806);gene-LOC4330161(LOC4330161);gene-LOC4333667(LOC4333667);gene-LOC4333669(LOC4333669);gene-LOC4334586(LOC4334586);gene-LOC4335725(LOC4335725);gene-LOC4336754(LOC4336754);gene-LOC4341233(LOC4341233);gene-LOC4342862(LOC4342862)…	27	18	45
LNck-LNin	GO:0055080	BP	cation homeostasis	4.26948e-05	cation homeostasis(GO:0055080,BP)	0.00205039	gene-LOC107276159(LOC107276159);gene-LOC4324307(LOC4324307);gene-LOC4325974(LOC4325974);gene-LOC4327517(LOC4327517);gene-LOC4331363(LOC4331363);gene-LOC4331647(LOC4331647);gene-LOC4332449(LOC4332449);gene-LOC4333770(LOC4333770);gene-LOC4336080(LOC4336080);gene-LOC4336526(LOC4336526);gene-LOC4337329(LOC4337329);gene-LOC4339646(LOC4339646);gene-LOC4342621(LOC4342621);gene-LOC4343177(LOC4343177);gen…	gene-LOC107278046(LOC107278046);gene-LOC107280571(LOC107280571);gene-LOC4324486(LOC4324486);gene-LOC4325750(LOC4325750);gene-LOC4329453(LOC4329453);gene-LOC4329806(LOC4329806);gene-LOC4330161(LOC4330161);gene-LOC4333667(LOC4333667);gene-LOC4333669(LOC4333669);gene-LOC4334586(LOC4334586);gene-LOC4335725(LOC4335725);gene-LOC4336754(LOC4336754);gene-LOC4341233(LOC4341233);gene-LOC4342862(LOC4342862)…	25	18	43
LNck-LNin	GO:0010287	CC	plastoglobule	4.35114e-05	plastoglobule(GO:0010287,CC)	0.000800127	gene-LOC4334233(LOC4334233);gene-LOC4347534(LOC4347534)	gene-LOC4324599(LOC4324599);gene-LOC4324705(LOC4324705);gene-LOC4328623(LOC4328623);gene-LOC4333359(LOC4333359);gene-LOC4336028(LOC4336028);gene-LOC4340892(LOC4340892);gene-LOC4343583(LOC4343583);gene-LOC4343604(LOC4343604);gene-LOC4343709(LOC4343709);gene-LOC4345663(LOC4345663);gene-LOC4346803(LOC4346803);gene-LOC4350176(LOC4350176)	2	12	14
LNck-LNin	GO:1901136	BP	carbohydrate derivative catabolic process	4.8399e-05	carbohydrate derivative catabolic process(GO:1901136,BP)	0.00226899	gene-LOC4325066(LOC4325066);gene-LOC4325067(LOC4325067);gene-LOC4325148(LOC4325148);gene-LOC4325937(LOC4325937);gene-LOC4329920(LOC4329920);gene-LOC4336263(LOC4336263);gene-LOC4336265(LOC4336265);gene-LOC4338211(LOC4338211);gene-LOC4338718(LOC4338718);gene-LOC4339200(LOC4339200);gene-LOC4340994(LOC4340994);gene-LOC4348634(LOC4348634);gene-LOC4351185(LOC4351185);gene-LOC4351192(LOC4351192);gene-LO…	gene-LOC107279727(LOC107279727);gene-LOC4324117(LOC4324117);gene-LOC4327172(LOC4327172);gene-LOC4328925(LOC4328925);gene-LOC4331519(LOC4331519);gene-LOC4338208(LOC4338208)	15	6	21
LNck-LNin	GO:0080043	MF	quercetin 3-O-glucosyltransferase activity	5.12709e-05	quercetin 3-O-glucosyltransferase activity(GO:0080043,MF)	0.0018478	gene-LOC107281855(LOC107281855);gene-LOC4324166(LOC4324166);gene-LOC4324169(LOC4324169);gene-LOC4327868(LOC4327868);gene-LOC4328852(LOC4328852);gene-LOC4329765(LOC4329765);gene-LOC4330773(LOC4330773);gene-LOC4330775(LOC4330775);gene-LOC4339226(LOC4339226);gene-LOC4339387(LOC4339387);gene-LOC4342400(LOC4342400);gene-LOC4343614(LOC4343614);gene-LOC4345521(LOC4345521);gene-LOC4347592(LOC4347592);gen…	gene-LOC107276133(LOC107276133);gene-LOC112936005(LOC112936005);gene-LOC4324165(LOC4324165);gene-LOC4324167(LOC4324167);gene-LOC4325293(LOC4325293);gene-LOC4326579(LOC4326579);gene-LOC4326623(LOC4326623);gene-LOC4329821(LOC4329821);gene-LOC4335428(LOC4335428);gene-LOC4340351(LOC4340351);gene-LOC4340788(LOC4340788);gene-LOC4341422(LOC4341422);gene-LOC4342808(LOC4342808);gene-LOC4342809(LOC4342809)…	16	20	36
LNck-LNin	GO:0080044	MF	quercetin 7-O-glucosyltransferase activity	5.12709e-05	quercetin 7-O-glucosyltransferase activity(GO:0080044,MF)	0.0018478	gene-LOC107281855(LOC107281855);gene-LOC4324166(LOC4324166);gene-LOC4324169(LOC4324169);gene-LOC4327868(LOC4327868);gene-LOC4328852(LOC4328852);gene-LOC4329765(LOC4329765);gene-LOC4330773(LOC4330773);gene-LOC4330775(LOC4330775);gene-LOC4339226(LOC4339226);gene-LOC4339387(LOC4339387);gene-LOC4342400(LOC4342400);gene-LOC4343614(LOC4343614);gene-LOC4345521(LOC4345521);gene-LOC4347592(LOC4347592);gen…	gene-LOC107276133(LOC107276133);gene-LOC112936005(LOC112936005);gene-LOC4324165(LOC4324165);gene-LOC4324167(LOC4324167);gene-LOC4325293(LOC4325293);gene-LOC4326579(LOC4326579);gene-LOC4326623(LOC4326623);gene-LOC4329821(LOC4329821);gene-LOC4335428(LOC4335428);gene-LOC4340351(LOC4340351);gene-LOC4340788(LOC4340788);gene-LOC4341422(LOC4341422);gene-LOC4342808(LOC4342808);gene-LOC4342809(LOC4342809)…	16	20	36
LNck-LNin	GO:0005509	MF	calcium ion binding	5.55912e-05	calcium ion binding(GO:0005509,MF)	0.00192144	gene-LOC107276055(LOC107276055);gene-LOC107277219(LOC107277219);gene-LOC107279951(LOC107279951);gene-LOC107281456(LOC107281456);gene-LOC4324037(LOC4324037);gene-LOC4325408(LOC4325408);gene-LOC4325693(LOC4325693);gene-LOC4325762(LOC4325762);gene-LOC4325962(LOC4325962);gene-LOC4326784(LOC4326784);gene-LOC4327059(LOC4327059);gene-LOC4328155(LOC4328155);gene-LOC4330644(LOC4330644);gene-LOC4331083(LOC…	gene-LOC107275705(LOC107275705);gene-LOC107276842(LOC107276842);gene-LOC107278104(LOC107278104);gene-LOC4324479(LOC4324479);gene-LOC4325575(LOC4325575);gene-LOC4326027(LOC4326027);gene-LOC4327351(LOC4327351);gene-LOC4327453(LOC4327453);gene-LOC4327544(LOC4327544);gene-LOC4328364(LOC4328364);gene-LOC4333095(LOC4333095);gene-LOC4335581(LOC4335581);gene-LOC4337890(LOC4337890);gene-LOC4337942(LOC4337…	40	29	69
LNck-LNin	GO:0015181	MF	arginine transmembrane transporter activity	5.78898e-05	arginine transmembrane transporter activity(GO:0015181,MF)	0.00192144	gene-LOC4324220(LOC4324220);gene-LOC4325824(LOC4325824);gene-LOC4326066(LOC4326066);gene-LOC4326735(LOC4326735);gene-LOC9268868(LOC9268868)	gene-LOC4325823(LOC4325823)	5	1	6
LNck-LNin	GO:0046942	BP	carboxylic acid transport	5.81165e-05	carboxylic acid transport(GO:0046942,BP)	0.00261529	gene-LOC107276054(LOC107276054);gene-LOC4324220(LOC4324220);gene-LOC4324757(LOC4324757);gene-LOC4324999(LOC4324999);gene-LOC4325538(LOC4325538);gene-LOC4325824(LOC4325824);gene-LOC4325959(LOC4325959);gene-LOC4326066(LOC4326066);gene-LOC4326735(LOC4326735);gene-LOC4328577(LOC4328577);gene-LOC4332283(LOC4332283);gene-LOC4332954(LOC4332954);gene-LOC4335899(LOC4335899);gene-LOC4336049(LOC4336049);gen…	gene-LOC4324653(LOC4324653);gene-LOC4325348(LOC4325348);gene-LOC4325823(LOC4325823);gene-LOC4327987(LOC4327987);gene-LOC4336468(LOC4336468);gene-LOC4340559(LOC4340559)	24	6	30
LNck-LNin	GO:0005342	MF	organic acid transmembrane transporter activity	6.11816e-05	organic acid transmembrane transporter activity(GO:0005342,MF)	0.00192144	gene-LOC107276054(LOC107276054);gene-LOC4324220(LOC4324220);gene-LOC4324757(LOC4324757);gene-LOC4324999(LOC4324999);gene-LOC4325538(LOC4325538);gene-LOC4325824(LOC4325824);gene-LOC4325959(LOC4325959);gene-LOC4326066(LOC4326066);gene-LOC4326735(LOC4326735);gene-LOC4328577(LOC4328577);gene-LOC4332954(LOC4332954);gene-LOC4335899(LOC4335899);gene-LOC4336049(LOC4336049);gene-LOC4336552(LOC4336552);gen…	gene-LOC4324653(LOC4324653);gene-LOC4325348(LOC4325348);gene-LOC4325823(LOC4325823);gene-LOC4327987(LOC4327987);gene-LOC4336468(LOC4336468);gene-LOC4340559(LOC4340559)	23	6	29
LNck-LNin	GO:0015802	BP	basic amino acid transport	6.24269e-05	basic amino acid transport(GO:0015802,BP)	0.00261529	gene-LOC4324220(LOC4324220);gene-LOC4325824(LOC4325824);gene-LOC4326066(LOC4326066);gene-LOC4326735(LOC4326735);gene-LOC9268868(LOC9268868)	gene-LOC4325823(LOC4325823)	5	1	6
LNck-LNin	GO:0015809	BP	arginine transport	6.24269e-05	arginine transport(GO:0015809,BP)	0.00261529	gene-LOC4324220(LOC4324220);gene-LOC4325824(LOC4325824);gene-LOC4326066(LOC4326066);gene-LOC4326735(LOC4326735);gene-LOC9268868(LOC9268868)	gene-LOC4325823(LOC4325823)	5	1	6
LNck-LNin	GO:1903826	BP	arginine transmembrane transport	6.24269e-05	arginine transmembrane transport(GO:1903826,BP)	0.00261529	gene-LOC4324220(LOC4324220);gene-LOC4325824(LOC4325824);gene-LOC4326066(LOC4326066);gene-LOC4326735(LOC4326735);gene-LOC9268868(LOC9268868)	gene-LOC4325823(LOC4325823)	5	1	6
LNck-LNin	GO:1990822	BP	basic amino acid transmembrane transport	6.24269e-05	basic amino acid transmembrane transport(GO:1990822,BP)	0.00261529	gene-LOC4324220(LOC4324220);gene-LOC4325824(LOC4325824);gene-LOC4326066(LOC4326066);gene-LOC4326735(LOC4326735);gene-LOC9268868(LOC9268868)	gene-LOC4325823(LOC4325823)	5	1	6
LNck-LNin	GO:0009523	CC	photosystem II	6.38285e-05	photosystem II(GO:0009523,CC)	0.00111196	gene-LOC4326784(LOC4326784)	gene-LOC107276047(LOC107276047);gene-LOC4324479(LOC4324479);gene-LOC4324599(LOC4324599);gene-LOC4324705(LOC4324705);gene-LOC4327544(LOC4327544);gene-LOC4332805(LOC4332805);gene-LOC4333359(LOC4333359);gene-LOC4342370(LOC4342370);gene-LOC4342395(LOC4342395);gene-LOC4344539(LOC4344539);gene-LOC4344899(LOC4344899);gene-LOC4346015(LOC4346015);gene-LOC4346803(LOC4346803);gene-LOC9269218(LOC9269218);gen…	1	15	16
LNck-LNin	GO:0015174	MF	basic amino acid transmembrane transporter activity	6.3977e-05	basic amino acid transmembrane transporter activity(GO:0015174,MF)	0.00192144	gene-LOC4324220(LOC4324220);gene-LOC4325538(LOC4325538);gene-LOC4325824(LOC4325824);gene-LOC4326066(LOC4326066);gene-LOC4326735(LOC4326735);gene-LOC9268868(LOC9268868)	gene-LOC4325823(LOC4325823)	6	1	7
LNck-LNin	GO:0015189	MF	L-lysine transmembrane transporter activity	6.3977e-05	L-lysine transmembrane transporter activity(GO:0015189,MF)	0.00192144	gene-LOC4324220(LOC4324220);gene-LOC4325538(LOC4325538);gene-LOC4325824(LOC4325824);gene-LOC4326066(LOC4326066);gene-LOC4326735(LOC4326735);gene-LOC9268868(LOC9268868)	gene-LOC4325823(LOC4325823)	6	1	7
LNck-LNin	GO:0008061	MF	chitin binding	6.67739e-05	chitin binding(GO:0008061,MF)	0.00194075	gene-LOC4325066(LOC4325066);gene-LOC4325067(LOC4325067);gene-LOC4329920(LOC4329920);gene-LOC4336263(LOC4336263);gene-LOC4336265(LOC4336265);gene-LOC4338211(LOC4338211);gene-LOC4338718(LOC4338718);gene-LOC4340994(LOC4340994);gene-LOC4348634(LOC4348634);gene-LOC4351185(LOC4351185);gene-LOC4351192(LOC4351192);gene-LOC4351197(LOC4351197)	gene-LOC4324117(LOC4324117);gene-LOC4327172(LOC4327172);gene-LOC4328925(LOC4328925);gene-LOC4338208(LOC4338208)	12	4	16
LNck-LNin	GO:0032787	BP	monocarboxylic acid metabolic process	6.92867e-05	monocarboxylic acid metabolic process(GO:0032787,BP)	0.00274399	gene-LOC107281855(LOC107281855);gene-LOC112936094(LOC112936094);gene-LOC4324166(LOC4324166);gene-LOC4324169(LOC4324169);gene-LOC4325552(LOC4325552);gene-LOC4327196(LOC4327196);gene-LOC4327239(LOC4327239);gene-LOC4327868(LOC4327868);gene-LOC4328676(LOC4328676);gene-LOC4328742(LOC4328742);gene-LOC4328852(LOC4328852);gene-LOC4329765(LOC4329765);gene-LOC4330012(LOC4330012);gene-LOC4330036(LOC4330036)…	gene-LOC107276133(LOC107276133);gene-LOC112936005(LOC112936005);gene-LOC4324165(LOC4324165);gene-LOC4324167(LOC4324167);gene-LOC4325293(LOC4325293);gene-LOC4326463(LOC4326463);gene-LOC4326579(LOC4326579);gene-LOC4326623(LOC4326623);gene-LOC4328496(LOC4328496);gene-LOC4328603(LOC4328603);gene-LOC4328992(LOC4328992);gene-LOC4329821(LOC4329821);gene-LOC4330512(LOC4330512);gene-LOC4330627(LOC4330627)…	48	46	94
LNck-LNin	GO:1902022	BP	L-lysine transport	6.96798e-05	L-lysine transport(GO:1902022,BP)	0.00274399	gene-LOC4324220(LOC4324220);gene-LOC4325538(LOC4325538);gene-LOC4325824(LOC4325824);gene-LOC4326066(LOC4326066);gene-LOC4326735(LOC4326735);gene-LOC9268868(LOC9268868)	gene-LOC4325823(LOC4325823)	6	1	7
LNck-LNin	GO:1903401	BP	L-lysine transmembrane transport	6.96798e-05	L-lysine transmembrane transport(GO:1903401,BP)	0.00274399	gene-LOC4324220(LOC4324220);gene-LOC4325538(LOC4325538);gene-LOC4325824(LOC4325824);gene-LOC4326066(LOC4326066);gene-LOC4326735(LOC4326735);gene-LOC9268868(LOC9268868)	gene-LOC4325823(LOC4325823)	6	1	7
LNck-LNin	GO:0031407	BP	oxylipin metabolic process	7.30395e-05	oxylipin metabolic process(GO:0031407,BP)	0.0028199	gene-LOC112936094(LOC112936094);gene-LOC4328742(LOC4328742);gene-LOC4332121(LOC4332121);gene-LOC4333823(LOC4333823);gene-LOC4334233(LOC4334233);gene-LOC4336376(LOC4336376);gene-LOC4340484(LOC4340484);gene-LOC4340485(LOC4340485);gene-LOC4340486(LOC4340486);gene-LOC9267158(LOC9267158);gene-LOC9269485(LOC9269485)	gene-LOC4328603(LOC4328603);gene-LOC4334049(LOC4334049)	11	2	13
HNck-HNin	GO:0015979	BP	photosynthesis	2.2267e-21	photosynthesis(GO:0015979,BP)	3.37791e-18	gene-LOC107276047(LOC107276047);gene-LOC4325309(LOC4325309);gene-LOC4342395(LOC4342395)	gene-LOC4324479(LOC4324479);gene-LOC4324599(LOC4324599);gene-LOC4324705(LOC4324705);gene-LOC4326537(LOC4326537);gene-LOC4326901(LOC4326901);gene-LOC4327018(LOC4327018);gene-LOC4327479(LOC4327479);gene-LOC4328623(LOC4328623);gene-LOC4331417(LOC4331417);gene-LOC4332227(LOC4332227);gene-LOC4332745(LOC4332745);gene-LOC4332805(LOC4332805);gene-LOC4333259(LOC4333259);gene-LOC4333359(LOC4333359);gene-LO…	3	45	48
HNck-HNin	GO:0009765	BP	photosynthesis, light harvesting	3.70834e-14	photosynthesis, light harvesting(GO:0009765,BP)	2.81277e-11	-	gene-LOC4324599(LOC4324599);gene-LOC4324705(LOC4324705);gene-LOC4328623(LOC4328623);gene-LOC4332227(LOC4332227);gene-LOC4332745(LOC4332745);gene-LOC4333359(LOC4333359);gene-LOC4334100(LOC4334100);gene-LOC4336028(LOC4336028);gene-LOC4340563(LOC4340563);gene-LOC4340892(LOC4340892);gene-LOC4343583(LOC4343583);gene-LOC4343604(LOC4343604);gene-LOC4346803(LOC4346803);gene-LOC4347166(LOC4347166);gene-LO…	0	15	15
HNck-HNin	GO:0019684	BP	photosynthesis, light reaction	3.39726e-13	photosynthesis, light reaction(GO:0019684,BP)	1.71788e-10	-	gene-LOC4324479(LOC4324479);gene-LOC4324599(LOC4324599);gene-LOC4324705(LOC4324705);gene-LOC4327018(LOC4327018);gene-LOC4328623(LOC4328623);gene-LOC4331417(LOC4331417);gene-LOC4332227(LOC4332227);gene-LOC4332745(LOC4332745);gene-LOC4333359(LOC4333359);gene-LOC4334100(LOC4334100);gene-LOC4334225(LOC4334225);gene-LOC4336028(LOC4336028);gene-LOC4340563(LOC4340563);gene-LOC4340892(LOC4340892);gene-LO…	0	25	25
HNck-HNin	GO:0009768	BP	photosynthesis, light harvesting in photosystem I	1.47014e-11	photosynthesis, light harvesting in photosystem I(GO:0009768,BP)	5.57551e-09	-	gene-LOC4324599(LOC4324599);gene-LOC4324705(LOC4324705);gene-LOC4328623(LOC4328623);gene-LOC4333359(LOC4333359);gene-LOC4336028(LOC4336028);gene-LOC4340892(LOC4340892);gene-LOC4343583(LOC4343583);gene-LOC4343604(LOC4343604);gene-LOC4346803(LOC4346803);gene-LOC4347166(LOC4347166);gene-LOC4350176(LOC4350176)	0	11	11
HNck-HNin	GO:0015994	BP	chlorophyll metabolic process	8.32372e-09	chlorophyll metabolic process(GO:0015994,BP)	2.52542e-06	gene-LOC4327178(LOC4327178);gene-LOC4333604(LOC4333604);gene-LOC4340988(LOC4340988);gene-LOC4347672(LOC4347672)	gene-LOC107277585(LOC107277585);gene-LOC4326901(LOC4326901);gene-LOC4327918(LOC4327918);gene-LOC4333259(LOC4333259);gene-LOC4337415(LOC4337415);gene-LOC4340015(LOC4340015);gene-LOC4342497(LOC4342497);gene-LOC4342714(LOC4342714);gene-LOC4345439(LOC4345439);gene-LOC4349004(LOC4349004);gene-LOC4350948(LOC4350948)	4	11	15
HNck-HNin	GO:0055114	BP	oxidation-reduction process	1.15454e-07	oxidation-reduction process(GO:0055114,BP)	2.91906e-05	gene-LOC107275849(LOC107275849);gene-LOC107276196(LOC107276196);gene-LOC112935986(LOC112935986);gene-LOC4325309(LOC4325309);gene-LOC4325668(LOC4325668);gene-LOC4325734(LOC4325734);gene-LOC4326969(LOC4326969);gene-LOC4327178(LOC4327178);gene-LOC4330530(LOC4330530);gene-LOC4330612(LOC4330612);gene-LOC4330657(LOC4330657);gene-LOC4331543(LOC4331543);gene-LOC4333604(LOC4333604);gene-LOC4334182(LOC4334…	gene-LOC107276167(LOC107276167);gene-LOC107280532(LOC107280532);gene-LOC4324998(LOC4324998);gene-LOC4325238(LOC4325238);gene-LOC4326027(LOC4326027);gene-LOC4326376(LOC4326376);gene-LOC4326901(LOC4326901);gene-LOC4327184(LOC4327184);gene-LOC4327453(LOC4327453);gene-LOC4327887(LOC4327887);gene-LOC4327918(LOC4327918);gene-LOC4328040(LOC4328040);gene-LOC4328603(LOC4328603);gene-LOC4328841(LOC4328841)…	48	102	150
HNck-HNin	GO:0006778	BP	porphyrin-containing compound metabolic process	2.22003e-07	porphyrin-containing compound metabolic process(GO:0006778,BP)	4.81112e-05	gene-LOC4327178(LOC4327178);gene-LOC4333604(LOC4333604);gene-LOC4340988(LOC4340988);gene-LOC4347672(LOC4347672)	gene-LOC107277585(LOC107277585);gene-LOC4326901(LOC4326901);gene-LOC4327918(LOC4327918);gene-LOC4333259(LOC4333259);gene-LOC4337415(LOC4337415);gene-LOC4340015(LOC4340015);gene-LOC4342497(LOC4342497);gene-LOC4342714(LOC4342714);gene-LOC4345439(LOC4345439);gene-LOC4349004(LOC4349004);gene-LOC4350948(LOC4350948)	4	11	15
HNck-HNin	GO:0033013	BP	tetrapyrrole metabolic process	3.6648e-07	tetrapyrrole metabolic process(GO:0033013,BP)	6.94938e-05	gene-LOC4327178(LOC4327178);gene-LOC4333604(LOC4333604);gene-LOC4340988(LOC4340988);gene-LOC4347672(LOC4347672)	gene-LOC107277585(LOC107277585);gene-LOC4326901(LOC4326901);gene-LOC4327918(LOC4327918);gene-LOC4333259(LOC4333259);gene-LOC4337415(LOC4337415);gene-LOC4340015(LOC4340015);gene-LOC4342497(LOC4342497);gene-LOC4342714(LOC4342714);gene-LOC4345439(LOC4345439);gene-LOC4349004(LOC4349004);gene-LOC4350948(LOC4350948)	4	11	15
HNck-HNin	GO:0006091	BP	generation of precursor metabolites and energy	5.43001e-07	generation of precursor metabolites and energy(GO:0006091,BP)	9.15259e-05	gene-LOC4325309(LOC4325309);gene-LOC4334182(LOC4334182);gene-LOC4334968(LOC4334968);gene-LOC4343441(LOC4343441);gene-LOC4345985(LOC4345985);gene-LOC4349105(LOC4349105);gene-LOC9268154(LOC9268154)	gene-LOC4324479(LOC4324479);gene-LOC4324599(LOC4324599);gene-LOC4324705(LOC4324705);gene-LOC4327018(LOC4327018);gene-LOC4327453(LOC4327453);gene-LOC4327887(LOC4327887);gene-LOC4328623(LOC4328623);gene-LOC4330512(LOC4330512);gene-LOC4331417(LOC4331417);gene-LOC4331495(LOC4331495);gene-LOC4332227(LOC4332227);gene-LOC4332745(LOC4332745);gene-LOC4333359(LOC4333359);gene-LOC4333746(LOC4333746);gene-LO…	7	40	47
HNck-HNin	GO:0018298	BP	protein-chromophore linkage	8.33685e-07	protein-chromophore linkage(GO:0018298,BP)	0.00012647	-	gene-LOC4324599(LOC4324599);gene-LOC4324705(LOC4324705);gene-LOC4328623(LOC4328623);gene-LOC4333359(LOC4333359);gene-LOC4336028(LOC4336028);gene-LOC4340892(LOC4340892);gene-LOC4343583(LOC4343583);gene-LOC4343604(LOC4343604);gene-LOC4346803(LOC4346803);gene-LOC4347166(LOC4347166);gene-LOC4350176(LOC4350176)	0	11	11
HNck-HNin	GO:0015995	BP	chlorophyll biosynthetic process	2.65343e-06	chlorophyll biosynthetic process(GO:0015995,BP)	0.000365932	-	gene-LOC4326901(LOC4326901);gene-LOC4327918(LOC4327918);gene-LOC4333259(LOC4333259);gene-LOC4337415(LOC4337415);gene-LOC4340015(LOC4340015);gene-LOC4342497(LOC4342497);gene-LOC4342714(LOC4342714);gene-LOC4345439(LOC4345439);gene-LOC4349004(LOC4349004);gene-LOC4350948(LOC4350948)	0	10	10
HNck-HNin	GO:0032787	BP	monocarboxylic acid metabolic process	7.05321e-06	monocarboxylic acid metabolic process(GO:0032787,BP)	0.000891643	gene-LOC4326578(LOC4326578);gene-LOC4328678(LOC4328678);gene-LOC4330775(LOC4330775);gene-LOC4333181(LOC4333181);gene-LOC4334968(LOC4334968);gene-LOC4336629(LOC4336629);gene-LOC4339388(LOC4339388);gene-LOC4340485(LOC4340485);gene-LOC4343441(LOC4343441);gene-LOC4343614(LOC4343614);gene-LOC4347593(LOC4347593);gene-LOC4348145(LOC4348145);gene-LOC4350881(LOC4350881);gene-LOC9268154(LOC9268154)	gene-LOC107278665(LOC107278665);gene-LOC112936005(LOC112936005);gene-LOC4324165(LOC4324165);gene-LOC4324167(LOC4324167);gene-LOC4324794(LOC4324794);gene-LOC4326439(LOC4326439);gene-LOC4328603(LOC4328603);gene-LOC4328679(LOC4328679);gene-LOC4330512(LOC4330512);gene-LOC4330627(LOC4330627);gene-LOC4331495(LOC4331495);gene-LOC4331836(LOC4331836);gene-LOC4335962(LOC4335962);gene-LOC4336415(LOC4336415)…	14	41	55
HNck-HNin	GO:0019748	BP	secondary metabolic process	7.94832e-06	secondary metabolic process(GO:0019748,BP)	0.000918537	gene-LOC107275679(LOC107275679);gene-LOC107276196(LOC107276196);gene-LOC4334182(LOC4334182);gene-LOC4345985(LOC4345985);gene-LOC4346301(LOC4346301);gene-LOC4346594(LOC4346594);gene-LOC4346988(LOC4346988);gene-LOC4346993(LOC4346993);gene-LOC4349105(LOC4349105);gene-LOC4349181(LOC4349181);gene-LOC4351915(LOC4351915)	gene-LOC4327184(LOC4327184);gene-LOC4329725(LOC4329725);gene-LOC4329728(LOC4329728);gene-LOC4329729(LOC4329729);gene-LOC4330407(LOC4330407);gene-LOC4333585(LOC4333585);gene-LOC4335063(LOC4335063);gene-LOC4335223(LOC4335223);gene-LOC4335514(LOC4335514);gene-LOC4336415(LOC4336415);gene-LOC4339312(LOC4339312);gene-LOC4339836(LOC4339836);gene-LOC4341419(LOC4341419);gene-LOC4341625(LOC4341625);gene-LO…	11	32	43
HNck-HNin	GO:0006826	BP	iron ion transport	8.47694e-06	iron ion transport(GO:0006826,BP)	0.000918537	gene-LOC4346978(LOC4346978)	gene-LOC107276535(LOC107276535);gene-LOC107276663(LOC107276663);gene-LOC4332607(LOC4332607);gene-LOC4332608(LOC4332608);gene-LOC4333667(LOC4333667);gene-LOC4336754(LOC4336754);gene-LOC4341302(LOC4341302);gene-LOC4342862(LOC4342862)	1	8	9
HNck-HNin	GO:0009416	BP	response to light stimulus	9.98339e-06	response to light stimulus(GO:0009416,BP)	0.00100965	gene-LOC4333181(LOC4333181)	gene-LOC4324599(LOC4324599);gene-LOC4324705(LOC4324705);gene-LOC4327073(LOC4327073);gene-LOC4327479(LOC4327479);gene-LOC4328623(LOC4328623);gene-LOC4330144(LOC4330144);gene-LOC4331514(LOC4331514);gene-LOC4333359(LOC4333359);gene-LOC4333525(LOC4333525);gene-LOC4336028(LOC4336028);gene-LOC4336260(LOC4336260);gene-LOC4340184(LOC4340184);gene-LOC4340185(LOC4340185);gene-LOC4340563(LOC4340563);gene-LO…	1	24	25
HNck-HNin	GO:0010207	BP	photosystem II assembly	1.78497e-05	photosystem II assembly(GO:0010207,BP)	0.00164237	-	gene-LOC4327018(LOC4327018);gene-LOC4332745(LOC4332745);gene-LOC4334100(LOC4334100);gene-LOC4334225(LOC4334225);gene-LOC4342714(LOC4342714);gene-LOC4346272(LOC4346272);gene-LOC4350948(LOC4350948)	0	7	7
HNck-HNin	GO:0042440	BP	pigment metabolic process	1.8405e-05	pigment metabolic process(GO:0042440,BP)	0.00164237	gene-LOC4327178(LOC4327178);gene-LOC4333604(LOC4333604);gene-LOC4340988(LOC4340988);gene-LOC4347672(LOC4347672)	gene-LOC107277585(LOC107277585);gene-LOC4326901(LOC4326901);gene-LOC4327918(LOC4327918);gene-LOC4329972(LOC4329972);gene-LOC4333259(LOC4333259);gene-LOC4337415(LOC4337415);gene-LOC4340015(LOC4340015);gene-LOC4342497(LOC4342497);gene-LOC4342714(LOC4342714);gene-LOC4345439(LOC4345439);gene-LOC4349004(LOC4349004);gene-LOC4350948(LOC4350948)	4	12	16
HNck-HNin	GO:0006779	BP	porphyrin-containing compound biosynthetic process	3.57259e-05	porphyrin-containing compound biosynthetic process(GO:0006779,BP)	0.0030109	-	gene-LOC4326901(LOC4326901);gene-LOC4327918(LOC4327918);gene-LOC4333259(LOC4333259);gene-LOC4337415(LOC4337415);gene-LOC4340015(LOC4340015);gene-LOC4342497(LOC4342497);gene-LOC4342714(LOC4342714);gene-LOC4345439(LOC4345439);gene-LOC4349004(LOC4349004);gene-LOC4350948(LOC4350948)	0	10	10
HNck-HNin	GO:0033014	BP	tetrapyrrole biosynthetic process	7.11525e-05	tetrapyrrole biosynthetic process(GO:0033014,BP)	0.00568096	-	gene-LOC4326901(LOC4326901);gene-LOC4327918(LOC4327918);gene-LOC4333259(LOC4333259);gene-LOC4337415(LOC4337415);gene-LOC4340015(LOC4340015);gene-LOC4342497(LOC4342497);gene-LOC4342714(LOC4342714);gene-LOC4345439(LOC4345439);gene-LOC4349004(LOC4349004);gene-LOC4350948(LOC4350948)	0	10	10
HNck-HNin	GO:0009314	BP	response to radiation	9.03789e-05	response to radiation(GO:0009314,BP)	0.00685524	gene-LOC4333181(LOC4333181)	gene-LOC4324599(LOC4324599);gene-LOC4324705(LOC4324705);gene-LOC4327073(LOC4327073);gene-LOC4327479(LOC4327479);gene-LOC4328623(LOC4328623);gene-LOC4330144(LOC4330144);gene-LOC4331514(LOC4331514);gene-LOC4333359(LOC4333359);gene-LOC4333525(LOC4333525);gene-LOC4336028(LOC4336028);gene-LOC4336260(LOC4336260);gene-LOC4340184(LOC4340184);gene-LOC4340185(LOC4340185);gene-LOC4340563(LOC4340563);gene-LO…	1	24	25
HNck-HNin	GO:0019585	BP	glucuronate metabolic process	0.00013072	glucuronate metabolic process(GO:0019585,BP)	0.00862184	gene-LOC4326578(LOC4326578);gene-LOC4328678(LOC4328678);gene-LOC4330775(LOC4330775);gene-LOC4336629(LOC4336629);gene-LOC4339388(LOC4339388);gene-LOC4343614(LOC4343614);gene-LOC4347593(LOC4347593)	gene-LOC107278665(LOC107278665);gene-LOC112936005(LOC112936005);gene-LOC4324165(LOC4324165);gene-LOC4324167(LOC4324167);gene-LOC4324794(LOC4324794);gene-LOC4328679(LOC4328679);gene-LOC4336630(LOC4336630);gene-LOC4337967(LOC4337967);gene-LOC4340788(LOC4340788);gene-LOC4342808(LOC4342808);gene-LOC4343260(LOC4343260);gene-LOC4343353(LOC4343353);gene-LOC4350429(LOC4350429);gene-LOC9266253(LOC9266253)…	7	16	23
HNck-HNin	GO:0052695	BP	cellular glucuronidation	0.00013072	cellular glucuronidation(GO:0052695,BP)	0.00862184	gene-LOC4326578(LOC4326578);gene-LOC4328678(LOC4328678);gene-LOC4330775(LOC4330775);gene-LOC4336629(LOC4336629);gene-LOC4339388(LOC4339388);gene-LOC4343614(LOC4343614);gene-LOC4347593(LOC4347593)	gene-LOC107278665(LOC107278665);gene-LOC112936005(LOC112936005);gene-LOC4324165(LOC4324165);gene-LOC4324167(LOC4324167);gene-LOC4324794(LOC4324794);gene-LOC4328679(LOC4328679);gene-LOC4336630(LOC4336630);gene-LOC4337967(LOC4337967);gene-LOC4340788(LOC4340788);gene-LOC4342808(LOC4342808);gene-LOC4343260(LOC4343260);gene-LOC4343353(LOC4343353);gene-LOC4350429(LOC4350429);gene-LOC9266253(LOC9266253)…	7	16	23
HNck-HNin	GO:0052696	BP	flavonoid glucuronidation	0.00013072	flavonoid glucuronidation(GO:0052696,BP)	0.00862184	gene-LOC4326578(LOC4326578);gene-LOC4328678(LOC4328678);gene-LOC4330775(LOC4330775);gene-LOC4336629(LOC4336629);gene-LOC4339388(LOC4339388);gene-LOC4343614(LOC4343614);gene-LOC4347593(LOC4347593)	gene-LOC107278665(LOC107278665);gene-LOC112936005(LOC112936005);gene-LOC4324165(LOC4324165);gene-LOC4324167(LOC4324167);gene-LOC4324794(LOC4324794);gene-LOC4328679(LOC4328679);gene-LOC4336630(LOC4336630);gene-LOC4337967(LOC4337967);gene-LOC4340788(LOC4340788);gene-LOC4342808(LOC4342808);gene-LOC4343260(LOC4343260);gene-LOC4343353(LOC4343353);gene-LOC4350429(LOC4350429);gene-LOC9266253(LOC9266253)…	7	16	23
HNck-HNin	GO:0006063	BP	uronic acid metabolic process	0.000142257	uronic acid metabolic process(GO:0006063,BP)	0.00899186	gene-LOC4326578(LOC4326578);gene-LOC4328678(LOC4328678);gene-LOC4330775(LOC4330775);gene-LOC4336629(LOC4336629);gene-LOC4339388(LOC4339388);gene-LOC4343614(LOC4343614);gene-LOC4347593(LOC4347593)	gene-LOC107278665(LOC107278665);gene-LOC112936005(LOC112936005);gene-LOC4324165(LOC4324165);gene-LOC4324167(LOC4324167);gene-LOC4324794(LOC4324794);gene-LOC4328679(LOC4328679);gene-LOC4336630(LOC4336630);gene-LOC4337967(LOC4337967);gene-LOC4340788(LOC4340788);gene-LOC4342808(LOC4342808);gene-LOC4343260(LOC4343260);gene-LOC4343353(LOC4343353);gene-LOC4350429(LOC4350429);gene-LOC9266253(LOC9266253)…	7	16	23
HNck-HNin	GO:0010258	BP	NADH dehydrogenase complex (plastoquinone) assembly	0.000166191	NADH dehydrogenase complex (plastoquinone) assembly(GO:0010258,BP)	0.00980908	-	gene-LOC4324998(LOC4324998);gene-LOC4325238(LOC4325238);gene-LOC9269617(LOC9269617)	0	3	3
HNck-HNin	GO:0015996	BP	chlorophyll catabolic process	0.000174585	chlorophyll catabolic process(GO:0015996,BP)	0.00980908	gene-LOC4327178(LOC4327178);gene-LOC4333604(LOC4333604);gene-LOC4340988(LOC4340988);gene-LOC4347672(LOC4347672)	gene-LOC107277585(LOC107277585)	4	1	5
HNck-HNin	GO:0046149	BP	pigment catabolic process	0.000174585	pigment catabolic process(GO:0046149,BP)	0.00980908	gene-LOC4327178(LOC4327178);gene-LOC4333604(LOC4333604);gene-LOC4340988(LOC4340988);gene-LOC4347672(LOC4347672)	gene-LOC107277585(LOC107277585)	4	1	5
HNck-HNin	GO:0009813	BP	flavonoid biosynthetic process	0.000429119	flavonoid biosynthetic process(GO:0009813,BP)	0.0224192	gene-LOC4326578(LOC4326578);gene-LOC4328678(LOC4328678);gene-LOC4330775(LOC4330775);gene-LOC4336629(LOC4336629);gene-LOC4339388(LOC4339388);gene-LOC4343614(LOC4343614);gene-LOC4347593(LOC4347593)	gene-LOC107278665(LOC107278665);gene-LOC112936005(LOC112936005);gene-LOC4324165(LOC4324165);gene-LOC4324167(LOC4324167);gene-LOC4324794(LOC4324794);gene-LOC4328679(LOC4328679);gene-LOC4336630(LOC4336630);gene-LOC4337967(LOC4337967);gene-LOC4340788(LOC4340788);gene-LOC4342808(LOC4342808);gene-LOC4343260(LOC4343260);gene-LOC4343353(LOC4343353);gene-LOC4350429(LOC4350429);gene-LOC9266253(LOC9266253)…	7	16	23
HNck-HNin	GO:0006787	BP	porphyrin-containing compound catabolic process	0.000443359	porphyrin-containing compound catabolic process(GO:0006787,BP)	0.0224192	gene-LOC4327178(LOC4327178);gene-LOC4333604(LOC4333604);gene-LOC4340988(LOC4340988);gene-LOC4347672(LOC4347672)	gene-LOC107277585(LOC107277585)	4	1	5
HNck-HNin	GO:0033015	BP	tetrapyrrole catabolic process	0.000443359	tetrapyrrole catabolic process(GO:0033015,BP)	0.0224192	gene-LOC4327178(LOC4327178);gene-LOC4333604(LOC4333604);gene-LOC4340988(LOC4340988);gene-LOC4347672(LOC4347672)	gene-LOC107277585(LOC107277585)	4	1	5
HNck-HNin	GO:0005996	BP	monosaccharide metabolic process	0.000474141	monosaccharide metabolic process(GO:0005996,BP)	0.0232023	gene-LOC112936042(LOC112936042);gene-LOC4326578(LOC4326578);gene-LOC4328678(LOC4328678);gene-LOC4330775(LOC4330775);gene-LOC4336037(LOC4336037);gene-LOC4336039(LOC4336039);gene-LOC4336629(LOC4336629);gene-LOC4339388(LOC4339388);gene-LOC4343614(LOC4343614);gene-LOC4347593(LOC4347593)	gene-LOC107278665(LOC107278665);gene-LOC112936005(LOC112936005);gene-LOC4324165(LOC4324165);gene-LOC4324167(LOC4324167);gene-LOC4324794(LOC4324794);gene-LOC4328679(LOC4328679);gene-LOC4331495(LOC4331495);gene-LOC4336044(LOC4336044);gene-LOC4336630(LOC4336630);gene-LOC4337967(LOC4337967);gene-LOC4340788(LOC4340788);gene-LOC4342808(LOC4342808);gene-LOC4343260(LOC4343260);gene-LOC4343353(LOC4343353)…	10	19	29
HNck-HNin	GO:0010206	BP	photosystem II repair	0.000533697	photosystem II repair(GO:0010206,BP)	0.0253006	-	gene-LOC4332227(LOC4332227);gene-LOC4332745(LOC4332745);gene-LOC4334100(LOC4334100);gene-LOC4340563(LOC4340563)	0	4	4
HNck-HNin	GO:0009308	BP	amine metabolic process	0.000669741	amine metabolic process(GO:0009308,BP)	0.0307878	gene-LOC4325668(LOC4325668);gene-LOC4339790(LOC4339790);gene-LOC4340946(LOC4340946)	gene-LOC4324445(LOC4324445);gene-LOC4327887(LOC4327887);gene-LOC4332607(LOC4332607);gene-LOC4332608(LOC4332608);gene-LOC4334427(LOC4334427);gene-LOC4347103(LOC4347103);gene-LOC4348914(LOC4348914);gene-LOC9268807(LOC9268807);gene-LOC9270552(LOC9270552)	3	9	12
HNck-HNin	GO:0009812	BP	flavonoid metabolic process	0.00081201	flavonoid metabolic process(GO:0009812,BP)	0.03623	gene-LOC4326578(LOC4326578);gene-LOC4328678(LOC4328678);gene-LOC4330775(LOC4330775);gene-LOC4336629(LOC4336629);gene-LOC4339388(LOC4339388);gene-LOC4343614(LOC4343614);gene-LOC4347593(LOC4347593)	gene-LOC107278665(LOC107278665);gene-LOC112936005(LOC112936005);gene-LOC4324165(LOC4324165);gene-LOC4324167(LOC4324167);gene-LOC4324794(LOC4324794);gene-LOC4328679(LOC4328679);gene-LOC4336630(LOC4336630);gene-LOC4337967(LOC4337967);gene-LOC4340788(LOC4340788);gene-LOC4342808(LOC4342808);gene-LOC4343260(LOC4343260);gene-LOC4343353(LOC4343353);gene-LOC4350429(LOC4350429);gene-LOC9266253(LOC9266253)…	7	16	23
HNck-HNin	GO:0044550	BP	secondary metabolite biosynthetic process	0.000887343	secondary metabolite biosynthetic process(GO:0044550,BP)	0.0365746	gene-LOC107275679(LOC107275679);gene-LOC4334182(LOC4334182);gene-LOC4345985(LOC4345985);gene-LOC4346301(LOC4346301);gene-LOC4346594(LOC4346594);gene-LOC4346988(LOC4346988);gene-LOC4346993(LOC4346993);gene-LOC4349105(LOC4349105)	gene-LOC4327184(LOC4327184);gene-LOC4329725(LOC4329725);gene-LOC4333585(LOC4333585);gene-LOC4335063(LOC4335063);gene-LOC4335223(LOC4335223);gene-LOC4335514(LOC4335514);gene-LOC4336415(LOC4336415);gene-LOC4339312(LOC4339312);gene-LOC4339836(LOC4339836);gene-LOC4341419(LOC4341419);gene-LOC4341625(LOC4341625);gene-LOC4343274(LOC4343274);gene-LOC4344451(LOC4344451);gene-LOC4345418(LOC4345418);gene-LO…	8	22	30
HNck-HNin	GO:0006546	BP	glycine catabolic process	0.00091886	glycine catabolic process(GO:0006546,BP)	0.0365746	-	gene-LOC4337051(LOC4337051);gene-LOC4341516(LOC4341516);gene-LOC4345439(LOC4345439);gene-LOC4349114(LOC4349114)	0	4	4
HNck-HNin	GO:0009773	BP	photosynthetic electron transport in photosystem I	0.00091886	photosynthetic electron transport in photosystem I(GO:0009773,BP)	0.0365746	-	gene-LOC4343189(LOC4343189);gene-LOC4345153(LOC4345153);gene-LOC4346358(LOC4346358);gene-LOC4350948(LOC4350948)	0	4	4
HNck-HNin	GO:0010304	BP	PSII associated light-harvesting complex II catabolic process	0.00091886	PSII associated light-harvesting complex II catabolic process(GO:0010304,BP)	0.0365746	gene-LOC4327178(LOC4327178);gene-LOC4333604(LOC4333604);gene-LOC4347672(LOC4347672)	gene-LOC4340563(LOC4340563)	3	1	4
HNck-HNin	GO:0051187	BP	cofactor catabolic process	0.000940283	cofactor catabolic process(GO:0051187,BP)	0.0365746	gene-LOC107275849(LOC107275849);gene-LOC4326969(LOC4326969);gene-LOC4327178(LOC4327178);gene-LOC4333604(LOC4333604);gene-LOC4334201(LOC4334201);gene-LOC4337486(LOC4337486);gene-LOC4340988(LOC4340988);gene-LOC4341167(LOC4341167);gene-LOC4341168(LOC4341168);gene-LOC4341171(LOC4341171);gene-LOC4344282(LOC4344282);gene-LOC4347672(LOC4347672);gene-LOC4349585(LOC4349585)	gene-LOC107277585(LOC107277585);gene-LOC4328841(LOC4328841);gene-LOC4328842(LOC4328842);gene-LOC4332175(LOC4332175);gene-LOC4340843(LOC4340843);gene-LOC4344276(LOC4344276);gene-LOC4344281(LOC4344281)	13	7	20
HNck-HNin	GO:0006081	BP	cellular aldehyde metabolic process	0.000964425	cellular aldehyde metabolic process(GO:0006081,BP)	0.0365758	gene-LOC4343441(LOC4343441);gene-LOC4349966(LOC4349966);gene-LOC9268154(LOC9268154)	gene-LOC4330146(LOC4330146);gene-LOC4330149(LOC4330149);gene-LOC4334316(LOC4334316);gene-LOC4342497(LOC4342497);gene-LOC4342543(LOC4342543);gene-LOC4345439(LOC4345439);gene-LOC4347937(LOC4347937);gene-LOC4350948(LOC4350948);gene-LOC4351693(LOC4351693)	3	9	12
HNck-HNin	GO:0005975	BP	carbohydrate metabolic process	0.00106209	carbohydrate metabolic process(GO:0005975,BP)	0.0392972	gene-LOC112936042(LOC112936042);gene-LOC4324733(LOC4324733);gene-LOC4325148(LOC4325148);gene-LOC4326578(LOC4326578);gene-LOC4328678(LOC4328678);gene-LOC4330775(LOC4330775);gene-LOC4332041(LOC4332041);gene-LOC4332289(LOC4332289);gene-LOC4333181(LOC4333181);gene-LOC4333715(LOC4333715);gene-LOC4334968(LOC4334968);gene-LOC4336037(LOC4336037);gene-LOC4336039(LOC4336039);gene-LOC4336629(LOC4336629);gen…	gene-LOC107275814(LOC107275814);gene-LOC107278665(LOC107278665);gene-LOC112936005(LOC112936005);gene-LOC4324050(LOC4324050);gene-LOC4324165(LOC4324165);gene-LOC4324167(LOC4324167);gene-LOC4324794(LOC4324794);gene-LOC4325071(LOC4325071);gene-LOC4325938(LOC4325938);gene-LOC4327640(LOC4327640);gene-LOC4328018(LOC4328018);gene-LOC4328364(LOC4328364);gene-LOC4328679(LOC4328679);gene-LOC4330221(LOC4330…	29	57	86
HNck-HNin	GO:0000041	BP	transition metal ion transport	0.00113267	transition metal ion transport(GO:0000041,BP)	0.0409109	gene-LOC4324610(LOC4324610);gene-LOC4346978(LOC4346978)	gene-LOC107276535(LOC107276535);gene-LOC107276663(LOC107276663);gene-LOC4332125(LOC4332125);gene-LOC4332607(LOC4332607);gene-LOC4332608(LOC4332608);gene-LOC4333667(LOC4333667);gene-LOC4336754(LOC4336754);gene-LOC4341302(LOC4341302);gene-LOC4342862(LOC4342862)	2	9	11
HNck-HNin	GO:0006544	BP	glycine metabolic process	0.00131038	glycine metabolic process(GO:0006544,BP)	0.0422805	-	gene-LOC4336402(LOC4336402);gene-LOC4337051(LOC4337051);gene-LOC4341516(LOC4341516);gene-LOC4345439(LOC4345439);gene-LOC4349114(LOC4349114)	0	5	5
HNck-HNin	GO:0051186	BP	cofactor metabolic process	0.00134706	cofactor metabolic process(GO:0051186,BP)	0.0422805	gene-LOC107275849(LOC107275849);gene-LOC4326969(LOC4326969);gene-LOC4327178(LOC4327178);gene-LOC4333604(LOC4333604);gene-LOC4334201(LOC4334201);gene-LOC4334968(LOC4334968);gene-LOC4335902(LOC4335902);gene-LOC4337486(LOC4337486);gene-LOC4340988(LOC4340988);gene-LOC4341167(LOC4341167);gene-LOC4341168(LOC4341168);gene-LOC4341171(LOC4341171);gene-LOC4344282(LOC4344282);gene-LOC4346301(LOC4346301);gen…	gene-LOC107276167(LOC107276167);gene-LOC107277585(LOC107277585);gene-LOC4326901(LOC4326901);gene-LOC4327479(LOC4327479);gene-LOC4327918(LOC4327918);gene-LOC4328841(LOC4328841);gene-LOC4328842(LOC4328842);gene-LOC4330512(LOC4330512);gene-LOC4331495(LOC4331495);gene-LOC4332175(LOC4332175);gene-LOC4333259(LOC4333259);gene-LOC4334316(LOC4334316);gene-LOC4337415(LOC4337415);gene-LOC4339204(LOC4339204)…	18	34	52
HNck-HNin	GO:0015849	BP	organic acid transport	0.00137635	organic acid transport(GO:0015849,BP)	0.0422805	gene-LOC4324989(LOC4324989);gene-LOC4325824(LOC4325824);gene-LOC4328577(LOC4328577);gene-LOC4340455(LOC4340455);gene-LOC4344567(LOC4344567);gene-LOC9268868(LOC9268868)	gene-LOC107276021(LOC107276021);gene-LOC4324999(LOC4324999);gene-LOC4325348(LOC4325348);gene-LOC4325823(LOC4325823);gene-LOC4327987(LOC4327987);gene-LOC4329356(LOC4329356);gene-LOC4332283(LOC4332283);gene-LOC4336468(LOC4336468);gene-LOC4340559(LOC4340559);gene-LOC9271666(LOC9271666)	6	10	16
HNck-HNin	GO:0055076	BP	transition metal ion homeostasis	0.00139972	transition metal ion homeostasis(GO:0055076,BP)	0.0422805	gene-LOC4329795(LOC4329795);gene-LOC4329796(LOC4329796);gene-LOC4331647(LOC4331647);gene-LOC4341233(LOC4341233);gene-LOC4345520(LOC4345520);gene-LOC4346978(LOC4346978);gene-LOC9272556(LOC9272556)	gene-LOC107280571(LOC107280571);gene-LOC112938609(LOC112938609);gene-LOC4325750(LOC4325750);gene-LOC4330161(LOC4330161);gene-LOC4332125(LOC4332125);gene-LOC4333667(LOC4333667);gene-LOC4335725(LOC4335725);gene-LOC4336754(LOC4336754);gene-LOC4342862(LOC4342862);gene-LOC9266035(LOC9266035)	7	10	17
HNck-HNin	GO:0006629	BP	lipid metabolic process	0.00143841	lipid metabolic process(GO:0006629,BP)	0.0422805	gene-LOC4327707(LOC4327707);gene-LOC4330842(LOC4330842);gene-LOC4333181(LOC4333181);gene-LOC4333499(LOC4333499);gene-LOC4336987(LOC4336987);gene-LOC4339680(LOC4339680);gene-LOC4340485(LOC4340485);gene-LOC4346120(LOC4346120);gene-LOC4347534(LOC4347534);gene-LOC4348145(LOC4348145);gene-LOC4350881(LOC4350881);gene-LOC9269832(LOC9269832);gene-LOC9270605(LOC9270605)	gene-LOC4324245(LOC4324245);gene-LOC4325603(LOC4325603);gene-LOC4328040(LOC4328040);gene-LOC4328124(LOC4328124);gene-LOC4328603(LOC4328603);gene-LOC4329175(LOC4329175);gene-LOC4329725(LOC4329725);gene-LOC4329728(LOC4329728);gene-LOC4329729(LOC4329729);gene-LOC4329820(LOC4329820);gene-LOC4329823(LOC4329823);gene-LOC4330627(LOC4330627);gene-LOC4331836(LOC4331836);gene-LOC4332134(LOC4332134);gene-LO…	13	47	60
HNck-HNin	GO:0046148	BP	pigment biosynthetic process	0.00144676	pigment biosynthetic process(GO:0046148,BP)	0.0422805	-	gene-LOC4326901(LOC4326901);gene-LOC4327918(LOC4327918);gene-LOC4329972(LOC4329972);gene-LOC4333259(LOC4333259);gene-LOC4337415(LOC4337415);gene-LOC4340015(LOC4340015);gene-LOC4342497(LOC4342497);gene-LOC4342714(LOC4342714);gene-LOC4345439(LOC4345439);gene-LOC4349004(LOC4349004);gene-LOC4350948(LOC4350948)	0	11	11
HNck-HNin	GO:0009071	BP	serine family amino acid catabolic process	0.00146493	serine family amino acid catabolic process(GO:0009071,BP)	0.0422805	-	gene-LOC4337051(LOC4337051);gene-LOC4341516(LOC4341516);gene-LOC4345439(LOC4345439);gene-LOC4349114(LOC4349114)	0	4	4
HNck-HNin	GO:0019253	BP	reductive pentose-phosphate cycle	0.00146493	reductive pentose-phosphate cycle(GO:0019253,BP)	0.0422805	-	gene-LOC4336044(LOC4336044);gene-LOC4351966(LOC4351966);gene-LOC4352014(LOC4352014);gene-LOC4352021(LOC4352021)	0	4	4
HNck-HNin	GO:0019685	BP	photosynthesis, dark reaction	0.00146493	photosynthesis, dark reaction(GO:0019685,BP)	0.0422805	-	gene-LOC4336044(LOC4336044);gene-LOC4351966(LOC4351966);gene-LOC4352014(LOC4352014);gene-LOC4352021(LOC4352021)	0	4	4
HNck-HNin	GO:0042135	BP	neurotransmitter catabolic process	0.00146493	neurotransmitter catabolic process(GO:0042135,BP)	0.0422805	-	gene-LOC4337051(LOC4337051);gene-LOC4341516(LOC4341516);gene-LOC4345439(LOC4345439);gene-LOC4349114(LOC4349114)	0	4	4
HNck-HNin	GO:0031120	BP	snRNA pseudouridine synthesis	0.00152815	snRNA pseudouridine synthesis(GO:0031120,BP)	0.0422805	-	gene-LOC4332935(LOC4332935);gene-LOC4340741(LOC4340741);gene-LOC4344029(LOC4344029)	0	3	3
HNck-HNin	GO:0040031	BP	snRNA modification	0.00152815	snRNA modification(GO:0040031,BP)	0.0422805	-	gene-LOC4332935(LOC4332935);gene-LOC4340741(LOC4340741);gene-LOC4344029(LOC4344029)	0	3	3
HNck-HNin	GO:0006865	BP	amino acid transport	0.00153291	amino acid transport(GO:0006865,BP)	0.0422805	gene-LOC4324989(LOC4324989);gene-LOC4325824(LOC4325824);gene-LOC4328577(LOC4328577);gene-LOC4340455(LOC4340455);gene-LOC4344567(LOC4344567);gene-LOC9268868(LOC9268868)	gene-LOC107276021(LOC107276021);gene-LOC4324999(LOC4324999);gene-LOC4325348(LOC4325348);gene-LOC4325823(LOC4325823);gene-LOC4327987(LOC4327987);gene-LOC4332283(LOC4332283);gene-LOC4340559(LOC4340559)	6	7	13
HNck-HNin	GO:0008037	BP	cell recognition	0.0016546	cell recognition(GO:0008037,BP)	0.0432763	gene-LOC4324885(LOC4324885);gene-LOC4326333(LOC4326333);gene-LOC4337919(LOC4337919);gene-LOC4349689(LOC4349689);gene-LOC4349690(LOC4349690);gene-LOC4351410(LOC4351410)	gene-LOC107276012(LOC107276012);gene-LOC107276737(LOC107276737);gene-LOC4324911(LOC4324911);gene-LOC4327038(LOC4327038);gene-LOC4335824(LOC4335824);gene-LOC4337118(LOC4337118);gene-LOC9268730(LOC9268730);gene-LOC9271091(LOC9271091)	6	8	14
HNck-HNin	GO:0009875	BP	pollen-pistil interaction	0.0016546	pollen-pistil interaction(GO:0009875,BP)	0.0432763	gene-LOC4324885(LOC4324885);gene-LOC4326333(LOC4326333);gene-LOC4337919(LOC4337919);gene-LOC4349689(LOC4349689);gene-LOC4349690(LOC4349690);gene-LOC4351410(LOC4351410)	gene-LOC107276012(LOC107276012);gene-LOC107276737(LOC107276737);gene-LOC4324911(LOC4324911);gene-LOC4327038(LOC4327038);gene-LOC4335824(LOC4335824);gene-LOC4337118(LOC4337118);gene-LOC9268730(LOC9268730);gene-LOC9271091(LOC9271091)	6	8	14
HNck-HNin	GO:0048544	BP	recognition of pollen	0.0016546	recognition of pollen(GO:0048544,BP)	0.0432763	gene-LOC4324885(LOC4324885);gene-LOC4326333(LOC4326333);gene-LOC4337919(LOC4337919);gene-LOC4349689(LOC4349689);gene-LOC4349690(LOC4349690);gene-LOC4351410(LOC4351410)	gene-LOC107276012(LOC107276012);gene-LOC107276737(LOC107276737);gene-LOC4324911(LOC4324911);gene-LOC4327038(LOC4327038);gene-LOC4335824(LOC4335824);gene-LOC4337118(LOC4337118);gene-LOC9268730(LOC9268730);gene-LOC9271091(LOC9271091)	6	8	14
LNin-HNin	GO:0006082	BP	organic acid metabolic process	2.57794e-05	organic acid metabolic process(GO:0006082,BP)	0.00145578	gene-LOC107277102(LOC107277102);gene-LOC4324172(LOC4324172);gene-LOC4324666(LOC4324666);gene-LOC4324793(LOC4324793);gene-LOC4328618(LOC4328618);gene-LOC4328664(LOC4328664);gene-LOC4328992(LOC4328992);gene-LOC4332506(LOC4332506);gene-LOC4333144(LOC4333144);gene-LOC4333181(LOC4333181);gene-LOC4334182(LOC4334182);gene-LOC4334968(LOC4334968);gene-LOC4335348(LOC4335348);gene-LOC4336376(LOC4336376);gen…	gene-LOC107276804(LOC107276804);gene-LOC107277051(LOC107277051);gene-LOC107277360(LOC107277360);gene-LOC107277478(LOC107277478);gene-LOC107281116(LOC107281116);gene-LOC107281855(LOC107281855);gene-LOC112935992(LOC112935992);gene-LOC112936027(LOC112936027);gene-LOC112938980(LOC112938980);gene-LOC4324056(LOC4324056);gene-LOC4324165(LOC4324165);gene-LOC4324249(LOC4324249);gene-LOC4324580(LOC4324580)…	21	101	122
LNin-HNin	GO:0005576	CC	extracellular region	2.94181e-05	extracellular region(GO:0005576,CC)	0.000438597	gene-LOC107275461(LOC107275461);gene-LOC4324117(LOC4324117);gene-LOC4324554(LOC4324554);gene-LOC4325325(LOC4325325);gene-LOC4326000(LOC4326000);gene-LOC4330088(LOC4330088);gene-LOC4334827(LOC4334827);gene-LOC4337486(LOC4337486);gene-LOC4337582(LOC4337582);gene-LOC4338208(LOC4338208);gene-LOC4340843(LOC4340843);gene-LOC4340940(LOC4340940);gene-LOC4341249(LOC4341249);gene-LOC4341383(LOC4341383);gen…	gene-LOC107275849(LOC107275849);gene-LOC107275925(LOC107275925);gene-LOC107276196(LOC107276196);gene-LOC107276446(LOC107276446);gene-LOC112935992(LOC112935992);gene-LOC112936027(LOC112936027);gene-LOC112938980(LOC112938980);gene-LOC4325066(LOC4325066);gene-LOC4325067(LOC4325067);gene-LOC4326515(LOC4326515);gene-LOC4327052(LOC4327052);gene-LOC4327333(LOC4327333);gene-LOC4327887(LOC4327887);gene-LO…	32	49	81
LNin-HNin	GO:0051213	MF	dioxygenase activity	2.966e-05	dioxygenase activity(GO:0051213,MF)	0.00213305	gene-LOC112935986(LOC112935986);gene-LOC4333605(LOC4333605);gene-LOC4339793(LOC4339793);gene-LOC4342505(LOC4342505);gene-LOC4345582(LOC4345582);gene-LOC4347224(LOC4347224);gene-LOC4349363(LOC4349363);gene-LOC4352829(LOC4352829);gene-LOC9267611(LOC9267611);gene-LOC9269090(LOC9269090)	gene-LOC4325537(LOC4325537);gene-LOC4327933(LOC4327933);gene-LOC4331443(LOC4331443);gene-LOC4331824(LOC4331824);gene-LOC4332499(LOC4332499);gene-LOC4333459(LOC4333459);gene-LOC4333818(LOC4333818);gene-LOC4335099(LOC4335099);gene-LOC4336765(LOC4336765);gene-LOC4337689(LOC4337689);gene-LOC4342424(LOC4342424);gene-LOC4349238(LOC4349238);gene-LOC4349499(LOC4349499);gene-LOC4352160(LOC4352160);gene-LO…	10	18	28
LNin-HNin	GO:0033013	BP	tetrapyrrole metabolic process	3.28375e-05	tetrapyrrole metabolic process(GO:0033013,BP)	0.00180137	-	gene-LOC4326671(LOC4326671);gene-LOC4327918(LOC4327918);gene-LOC4328432(LOC4328432);gene-LOC4330320(LOC4330320);gene-LOC4333259(LOC4333259);gene-LOC4334537(LOC4334537);gene-LOC4335625(LOC4335625);gene-LOC4336951(LOC4336951);gene-LOC4338498(LOC4338498);gene-LOC4340015(LOC4340015);gene-LOC4342497(LOC4342497);gene-LOC4342714(LOC4342714);gene-LOC4345439(LOC4345439);gene-LOC4346136(LOC4346136);gene-LO…	0	15	15
LNin-HNin	GO:0043436	BP	oxoacid metabolic process	3.7117e-05	oxoacid metabolic process(GO:0043436,BP)	0.00197957	gene-LOC107277102(LOC107277102);gene-LOC4324172(LOC4324172);gene-LOC4324666(LOC4324666);gene-LOC4328618(LOC4328618);gene-LOC4328664(LOC4328664);gene-LOC4328992(LOC4328992);gene-LOC4332506(LOC4332506);gene-LOC4333144(LOC4333144);gene-LOC4333181(LOC4333181);gene-LOC4334182(LOC4334182);gene-LOC4334968(LOC4334968);gene-LOC4335348(LOC4335348);gene-LOC4336376(LOC4336376);gene-LOC4341422(LOC4341422);gen…	gene-LOC107276804(LOC107276804);gene-LOC107277051(LOC107277051);gene-LOC107277360(LOC107277360);gene-LOC107277478(LOC107277478);gene-LOC107281116(LOC107281116);gene-LOC107281855(LOC107281855);gene-LOC112935992(LOC112935992);gene-LOC112936027(LOC112936027);gene-LOC112938980(LOC112938980);gene-LOC4324056(LOC4324056);gene-LOC4324165(LOC4324165);gene-LOC4324249(LOC4324249);gene-LOC4324580(LOC4324580)…	20	101	121
LNin-HNin	GO:0044281	BP	small molecule metabolic process	7.31468e-05	small molecule metabolic process(GO:0044281,BP)	0.00374095	gene-LOC107277102(LOC107277102);gene-LOC112936042(LOC112936042);gene-LOC4324172(LOC4324172);gene-LOC4324666(LOC4324666);gene-LOC4324793(LOC4324793);gene-LOC4324880(LOC4324880);gene-LOC4328091(LOC4328091);gene-LOC4328618(LOC4328618);gene-LOC4328664(LOC4328664);gene-LOC4328992(LOC4328992);gene-LOC4329322(LOC4329322);gene-LOC4332506(LOC4332506);gene-LOC4333144(LOC4333144);gene-LOC4333181(LOC4333181)…	gene-LOC107276804(LOC107276804);gene-LOC107277051(LOC107277051);gene-LOC107277360(LOC107277360);gene-LOC107277478(LOC107277478);gene-LOC107278113(LOC107278113);gene-LOC107281116(LOC107281116);gene-LOC107281855(LOC107281855);gene-LOC112935992(LOC112935992);gene-LOC112936027(LOC112936027);gene-LOC112938980(LOC112938980);gene-LOC4324056(LOC4324056);gene-LOC4324165(LOC4324165);gene-LOC4324249(LOC4324…	34	132	166
LNin-HNin	GO:0042737	BP	drug catabolic process	7.40396e-05	drug catabolic process(GO:0042737,BP)	0.00374095	gene-LOC4324117(LOC4324117);gene-LOC4324554(LOC4324554);gene-LOC4335918(LOC4335918);gene-LOC4337486(LOC4337486);gene-LOC4337749(LOC4337749);gene-LOC4338208(LOC4338208);gene-LOC4340843(LOC4340843);gene-LOC4341249(LOC4341249);gene-LOC4341934(LOC4341934);gene-LOC4342115(LOC4342115);gene-LOC4344276(LOC4344276);gene-LOC4344277(LOC4344277);gene-LOC4346051(LOC4346051);gene-LOC4348634(LOC4348634);gene-LO…	gene-LOC107275849(LOC107275849);gene-LOC4325066(LOC4325066);gene-LOC4325067(LOC4325067);gene-LOC4327052(LOC4327052);gene-LOC4328925(LOC4328925);gene-LOC4329578(LOC4329578);gene-LOC4329920(LOC4329920);gene-LOC4333049(LOC4333049);gene-LOC4336265(LOC4336265);gene-LOC4337051(LOC4337051);gene-LOC4337232(LOC4337232);gene-LOC4337428(LOC4337428);gene-LOC4337731(LOC4337731);gene-LOC4338211(LOC4338211);gen…	19	24	43
LNin-HNin	GO:0006081	BP	cellular aldehyde metabolic process	8.94083e-05	cellular aldehyde metabolic process(GO:0006081,BP)	0.00440164	gene-LOC107277102(LOC107277102);gene-LOC9268154(LOC9268154)	gene-LOC4324580(LOC4324580);gene-LOC4329862(LOC4329862);gene-LOC4330320(LOC4330320);gene-LOC4334316(LOC4334316);gene-LOC4339342(LOC4339342);gene-LOC4342497(LOC4342497);gene-LOC4342543(LOC4342543);gene-LOC4342988(LOC4342988);gene-LOC4345439(LOC4345439);gene-LOC4347691(LOC4347691);gene-LOC4347937(LOC4347937);gene-LOC4350528(LOC4350528);gene-LOC4351693(LOC4351693);gene-LOC9270233(LOC9270233);gene-LO…	2	15	17
LNin-HNin	GO:0042440	BP	pigment metabolic process	0.000136623	pigment metabolic process(GO:0042440,BP)	0.00655789	gene-LOC4343246(LOC4343246)	gene-LOC4326671(LOC4326671);gene-LOC4327918(LOC4327918);gene-LOC4328432(LOC4328432);gene-LOC4329972(LOC4329972);gene-LOC4330320(LOC4330320);gene-LOC4330868(LOC4330868);gene-LOC4333259(LOC4333259);gene-LOC4334537(LOC4334537);gene-LOC4336951(LOC4336951);gene-LOC4338498(LOC4338498);gene-LOC4338879(LOC4338879);gene-LOC4340015(LOC4340015);gene-LOC4342497(LOC4342497);gene-LOC4342714(LOC4342714);gene-LO…	1	17	18
LNin-HNin	GO:0010206	BP	photosystem II repair	0.000142792	photosystem II repair(GO:0010206,BP)	0.00668684	-	gene-LOC4332227(LOC4332227);gene-LOC4332745(LOC4332745);gene-LOC4334100(LOC4334100);gene-LOC4352801(LOC4352801);gene-LOC9270258(LOC9270258)	0	5	5
LNin-HNin	GO:0080134	BP	regulation of response to stress	0.00014743	regulation of response to stress(GO:0080134,BP)	0.00673964	gene-LOC4332833(LOC4332833);gene-LOC4341465(LOC4341465)	gene-LOC107276583(LOC107276583);gene-LOC4324051(LOC4324051);gene-LOC4331832(LOC4331832);gene-LOC4331833(LOC4331833);gene-LOC4331834(LOC4331834);gene-LOC4332475(LOC4332475);gene-LOC4333065(LOC4333065);gene-LOC4335698(LOC4335698);gene-LOC4338570(LOC4338570);gene-LOC4340394(LOC4340394);gene-LOC4342421(LOC4342421);gene-LOC4343899(LOC4343899);gene-LOC4345435(LOC4345435);gene-LOC4348531(LOC4348531);gen…	2	15	17
LNin-HNin	GO:0031347	BP	regulation of defense response	0.000163493	regulation of defense response(GO:0031347,BP)	0.00730014	gene-LOC4332833(LOC4332833)	gene-LOC107276583(LOC107276583);gene-LOC4324051(LOC4324051);gene-LOC4331832(LOC4331832);gene-LOC4331833(LOC4331833);gene-LOC4331834(LOC4331834);gene-LOC4333065(LOC4333065);gene-LOC4335698(LOC4335698);gene-LOC4338570(LOC4338570);gene-LOC4342421(LOC4342421);gene-LOC4343899(LOC4343899);gene-LOC4345435(LOC4345435);gene-LOC4348531(LOC4348531);gene-LOC4348533(LOC4348533)	1	13	14
LNin-HNin	GO:0048046	CC	apoplast	0.000191547	apoplast(GO:0048046,CC)	0.00273163	gene-LOC4334827(LOC4334827);gene-LOC4340940(LOC4340940);gene-LOC4344999(LOC4344999);gene-LOC4348988(LOC4348988);gene-LOC9267730(LOC9267730)	gene-LOC107276196(LOC107276196);gene-LOC107276446(LOC107276446);gene-LOC112935992(LOC112935992);gene-LOC112936027(LOC112936027);gene-LOC112938980(LOC112938980);gene-LOC4329389(LOC4329389);gene-LOC4336904(LOC4336904);gene-LOC4341940(LOC4341940);gene-LOC4341944(LOC4341944);gene-LOC4342714(LOC4342714);gene-LOC4344838(LOC4344838);gene-LOC4344839(LOC4344839);gene-LOC4344840(LOC4344840);gene-LOC4345439…	5	20	25
LNin-HNin	GO:0071941	BP	nitrogen cycle metabolic process	0.000209763	nitrogen cycle metabolic process(GO:0071941,BP)	0.0091533	-	gene-LOC107277478(LOC107277478);gene-LOC107278113(LOC107278113);gene-LOC4324249(LOC4324249);gene-LOC4328051(LOC4328051);gene-LOC4328052(LOC4328052);gene-LOC4329861(LOC4329861);gene-LOC4330867(LOC4330867);gene-LOC4336175(LOC4336175);gene-LOC4345795(LOC4345795)	0	9	9
LNin-HNin	GO:0009765	BP	photosynthesis, light harvesting	0.000256062	photosynthesis, light harvesting(GO:0009765,BP)	0.0109253	-	gene-LOC4332227(LOC4332227);gene-LOC4332745(LOC4332745);gene-LOC4334100(LOC4334100);gene-LOC4336028(LOC4336028);gene-LOC4347166(LOC4347166);gene-LOC4350176(LOC4350176);gene-LOC4352801(LOC4352801);gene-LOC9270258(LOC9270258)	0	8	8
LNin-HNin	GO:0006952	BP	defense response	0.000271507	defense response(GO:0006952,BP)	0.0113325	gene-LOC107275461(LOC107275461);gene-LOC107279291(LOC107279291);gene-LOC4327974(LOC4327974);gene-LOC4332833(LOC4332833);gene-LOC4334182(LOC4334182);gene-LOC4336376(LOC4336376);gene-LOC4339959(LOC4339959);gene-LOC4342115(LOC4342115);gene-LOC4344425(LOC4344425);gene-LOC4346051(LOC4346051);gene-LOC4346183(LOC4346183);gene-LOC9270182(LOC9270182);gene-LOC9271118(LOC9271118)	gene-LOC107275669(LOC107275669);gene-LOC107276583(LOC107276583);gene-LOC107281517(LOC107281517);gene-LOC112936011(LOC112936011);gene-LOC4324051(LOC4324051);gene-LOC4324998(LOC4324998);gene-LOC4327038(LOC4327038);gene-LOC4327651(LOC4327651);gene-LOC4328512(LOC4328512);gene-LOC4328932(LOC4328932);gene-LOC4329427(LOC4329427);gene-LOC4329721(LOC4329721);gene-LOC4329920(LOC4329920);gene-LOC4331493(LOC…	13	44	57
LNin-HNin	GO:0031118	BP	rRNA pseudouridine synthesis	0.000300236	rRNA pseudouridine synthesis(GO:0031118,BP)	0.012265	-	gene-LOC4331652(LOC4331652);gene-LOC4332935(LOC4332935);gene-LOC4340741(LOC4340741);gene-LOC4342081(LOC4342081);gene-LOC4344029(LOC4344029)	0	5	5
LNin-HNin	GO:0042646	CC	plastid nucleoid	0.00034562	plastid nucleoid(GO:0042646,CC)	0.00472347	-	gene-LOC4325010(LOC4325010);gene-LOC4327529(LOC4327529);gene-LOC4333402(LOC4333402);gene-LOC4338302(LOC4338302);gene-LOC4339764(LOC4339764);gene-LOC4346938(LOC4346938)	0	6	6
LNin-HNin	GO:0003712	MF	transcription coregulator activity	0.000389241	transcription coregulator activity(GO:0003712,MF)	0.0258396	-	gene-LOC107276583(LOC107276583);gene-LOC4324094(LOC4324094);gene-LOC4324580(LOC4324580);gene-LOC4331832(LOC4331832);gene-LOC4331833(LOC4331833);gene-LOC4331834(LOC4331834);gene-LOC4333065(LOC4333065);gene-LOC4335698(LOC4335698);gene-LOC4336193(LOC4336193);gene-LOC4339342(LOC4339342);gene-LOC4342421(LOC4342421);gene-LOC4343899(LOC4343899);gene-LOC4348531(LOC4348531);gene-LOC4348533(LOC4348533)	0	14	14
LNin-HNin	GO:0009404	BP	toxin metabolic process	0.000404921	toxin metabolic process(GO:0009404,BP)	0.0161968	gene-LOC4325764(LOC4325764);gene-LOC4325766(LOC4325766);gene-LOC4325768(LOC4325768);gene-LOC4349201(LOC4349201)	gene-LOC4324690(LOC4324690);gene-LOC4325763(LOC4325763);gene-LOC4329013(LOC4329013);gene-LOC4329721(LOC4329721);gene-LOC4332475(LOC4332475);gene-LOC4334347(LOC4334347);gene-LOC4335094(LOC4335094);gene-LOC4349169(LOC4349169);gene-LOC4349203(LOC4349203);gene-LOC9272383(LOC9272383)	4	10	14
LNin-HNin	GO:0046564	MF	oxalate decarboxylase activity	0.000484319	oxalate decarboxylase activity(GO:0046564,MF)	0.0298548	gene-LOC4344999(LOC4344999)	gene-LOC112935992(LOC112935992);gene-LOC112936027(LOC112936027);gene-LOC112938980(LOC112938980);gene-LOC4329389(LOC4329389);gene-LOC4344838(LOC4344838);gene-LOC4344839(LOC4344839);gene-LOC4344840(LOC4344840);gene-LOC4351537(LOC4351537);gene-LOC4351539(LOC4351539);gene-LOC9272376(LOC9272376)	1	10	11
LNin-HNin	GO:0010258	BP	NADH dehydrogenase complex (plastoquinone) assembly	0.00049896	NADH dehydrogenase complex (plastoquinone) assembly(GO:0010258,BP)	0.0195511	-	gene-LOC4324998(LOC4324998);gene-LOC4325238(LOC4325238);gene-LOC9269617(LOC9269617)	0	3	3
LNin-HNin	GO:0009654	CC	photosystem II oxygen evolving complex	0.000510459	photosystem II oxygen evolving complex(GO:0009654,CC)	0.00669722	gene-LOC107276047(LOC107276047);gene-LOC4342395(LOC4342395)	gene-LOC4326537(LOC4326537);gene-LOC4326784(LOC4326784);gene-LOC4342192(LOC4342192);gene-LOC4342913(LOC4342913);gene-LOC4345971(LOC4345971);gene-LOC9267250(LOC9267250)	2	6	8
LNin-HNin	GO:0016830	MF	carbon-carbon lyase activity	0.000571312	carbon-carbon lyase activity(GO:0016830,MF)	0.0309615	gene-LOC4344999(LOC4344999)	gene-LOC112935992(LOC112935992);gene-LOC112936027(LOC112936027);gene-LOC112938980(LOC112938980);gene-LOC4324066(LOC4324066);gene-LOC4327859(LOC4327859);gene-LOC4329389(LOC4329389);gene-LOC4329733(LOC4329733);gene-LOC4332184(LOC4332184);gene-LOC4332341(LOC4332341);gene-LOC4336076(LOC4336076);gene-LOC4336402(LOC4336402);gene-LOC4344545(LOC4344545);gene-LOC4344838(LOC4344838);gene-LOC4344839(LOC4344…	1	23	24
LNin-HNin	GO:0016709	MF	oxidoreductase activity, acting on paired donors, with incorporation or reduction of molecular oxygen, NAD(P)H as one donor, and incorporation of one atom of oxygen	0.000574026	oxidoreductase activity, acting on paired donors, with incorporation or reduction of molecular oxygen, NAD(P)H as one donor, and incorporation of one atom of oxygen(GO:0016709,MF)	0.0309615	gene-LOC4327183(LOC4327183);gene-LOC4327329(LOC4327329);gene-LOC4334182(LOC4334182);gene-LOC4335063(LOC4335063);gene-LOC4335203(LOC4335203);gene-LOC4336179(LOC4336179);gene-LOC4340800(LOC4340800);gene-LOC4345985(LOC4345985);gene-LOC4345986(LOC4345986);gene-LOC4347775(LOC4347775);gene-LOC4350483(LOC4350483)	gene-LOC4324690(LOC4324690);gene-LOC4328533(LOC4328533);gene-LOC4329427(LOC4329427);gene-LOC4329721(LOC4329721);gene-LOC4333365(LOC4333365);gene-LOC4334184(LOC4334184);gene-LOC4335514(LOC4335514);gene-LOC4338097(LOC4338097);gene-LOC4340424(LOC4340424);gene-LOC4341627(LOC4341627);gene-LOC4341806(LOC4341806);gene-LOC4342235(LOC4342235);gene-LOC4342731(LOC4342731);gene-LOC4342734(LOC4342734);gene-LO…	11	21	32
LNin-HNin	GO:0042435	BP	indole-containing compound biosynthetic process	0.000601335	indole-containing compound biosynthetic process(GO:0042435,BP)	0.0227443	-	gene-LOC4332341(LOC4332341);gene-LOC4332475(LOC4332475);gene-LOC4334427(LOC4334427);gene-LOC4336076(LOC4336076);gene-LOC4346529(LOC4346529);gene-LOC9268807(LOC9268807);gene-LOC9270552(LOC9270552)	0	7	7
LNin-HNin	GO:0009658	BP	chloroplast organization	0.00060538	chloroplast organization(GO:0009658,BP)	0.0227443	-	gene-LOC4326439(LOC4326439);gene-LOC4327529(LOC4327529);gene-LOC4327627(LOC4327627);gene-LOC4328932(LOC4328932);gene-LOC4329862(LOC4329862);gene-LOC4333402(LOC4333402);gene-LOC4338694(LOC4338694);gene-LOC4339686(LOC4339686);gene-LOC4342714(LOC4342714);gene-LOC4343402(LOC4343402);gene-LOC4343662(LOC4343662);gene-LOC4347691(LOC4347691);gene-LOC4349304(LOC4349304);gene-LOC4351665(LOC4351665);gene-LO…	0	15	15
LNin-HNin	GO:0033609	BP	oxalate metabolic process	0.000615991	oxalate metabolic process(GO:0033609,BP)	0.0227443	gene-LOC4344999(LOC4344999)	gene-LOC112935992(LOC112935992);gene-LOC112936027(LOC112936027);gene-LOC112938980(LOC112938980);gene-LOC4329389(LOC4329389);gene-LOC4344838(LOC4344838);gene-LOC4344839(LOC4344839);gene-LOC4344840(LOC4344840);gene-LOC4351537(LOC4351537);gene-LOC4351539(LOC4351539);gene-LOC9272376(LOC9272376)	1	10	11
LNin-HNin	GO:0019682	BP	glyceraldehyde-3-phosphate metabolic process	0.000721744	glyceraldehyde-3-phosphate metabolic process(GO:0019682,BP)	0.0261462	gene-LOC107277102(LOC107277102)	gene-LOC4329862(LOC4329862);gene-LOC4330320(LOC4330320);gene-LOC4334316(LOC4334316);gene-LOC4342497(LOC4342497);gene-LOC4342543(LOC4342543);gene-LOC4342988(LOC4342988);gene-LOC4345439(LOC4345439);gene-LOC4347691(LOC4347691);gene-LOC4350528(LOC4350528)	1	9	10
LNck-HNck	GO:0044434	CC	chloroplast part	3.62115e-12	chloroplast part(GO:0044434,CC)	8.06088e-10	gene-LOC4328515(LOC4328515);gene-LOC4330657(LOC4330657);gene-LOC4333985(LOC4333985);gene-LOC4336376(LOC4336376);gene-LOC4340563(LOC4340563);gene-LOC4347534(LOC4347534);gene-LOC4347672(LOC4347672)	gene-LOC107275738(LOC107275738);gene-LOC107276535(LOC107276535);gene-LOC107279124(LOC107279124);gene-LOC4324565(LOC4324565);gene-LOC4324599(LOC4324599);gene-LOC4324705(LOC4324705);gene-LOC4324998(LOC4324998);gene-LOC4325238(LOC4325238);gene-LOC4326365(LOC4326365);gene-LOC4327146(LOC4327146);gene-LOC4327529(LOC4327529);gene-LOC4327755(LOC4327755);gene-LOC4327918(LOC4327918);gene-LOC4328586(LOC4328…	7	57	64
LNck-HNck	GO:0044435	CC	plastid part	6.24875e-12	plastid part(GO:0044435,CC)	8.06088e-10	gene-LOC4328515(LOC4328515);gene-LOC4330657(LOC4330657);gene-LOC4333985(LOC4333985);gene-LOC4336376(LOC4336376);gene-LOC4340563(LOC4340563);gene-LOC4347534(LOC4347534);gene-LOC4347672(LOC4347672)	gene-LOC107275738(LOC107275738);gene-LOC107276535(LOC107276535);gene-LOC107279124(LOC107279124);gene-LOC4324565(LOC4324565);gene-LOC4324599(LOC4324599);gene-LOC4324705(LOC4324705);gene-LOC4324998(LOC4324998);gene-LOC4325238(LOC4325238);gene-LOC4326365(LOC4326365);gene-LOC4327146(LOC4327146);gene-LOC4327529(LOC4327529);gene-LOC4327755(LOC4327755);gene-LOC4327918(LOC4327918);gene-LOC4328586(LOC4328…	7	57	64
LNck-HNck	GO:0009579	CC	thylakoid	1.38519e-10	thylakoid(GO:0009579,CC)	1.19126e-08	gene-LOC4340563(LOC4340563)	gene-LOC107279124(LOC107279124);gene-LOC4324599(LOC4324599);gene-LOC4324705(LOC4324705);gene-LOC4324998(LOC4324998);gene-LOC4325238(LOC4325238);gene-LOC4327479(LOC4327479);gene-LOC4327755(LOC4327755);gene-LOC4327918(LOC4327918);gene-LOC4330704(LOC4330704);gene-LOC4330746(LOC4330746);gene-LOC4331128(LOC4331128);gene-LOC4331514(LOC4331514);gene-LOC4332745(LOC4332745);gene-LOC4332805(LOC4332805);gen…	1	40	41
LNck-HNck	GO:0044436	CC	thylakoid part	7.72778e-10	thylakoid part(GO:0044436,CC)	4.98442e-08	gene-LOC4340563(LOC4340563)	gene-LOC107279124(LOC107279124);gene-LOC4324599(LOC4324599);gene-LOC4324705(LOC4324705);gene-LOC4324998(LOC4324998);gene-LOC4325238(LOC4325238);gene-LOC4327479(LOC4327479);gene-LOC4327755(LOC4327755);gene-LOC4330704(LOC4330704);gene-LOC4330746(LOC4330746);gene-LOC4331128(LOC4331128);gene-LOC4331514(LOC4331514);gene-LOC4332745(LOC4332745);gene-LOC4332805(LOC4332805);gene-LOC4334749(LOC4334749);gen…	1	34	35
LNck-HNck	GO:0009534	CC	chloroplast thylakoid	1.48838e-09	chloroplast thylakoid(GO:0009534,CC)	6.40004e-08	gene-LOC4340563(LOC4340563)	gene-LOC107279124(LOC107279124);gene-LOC4324599(LOC4324599);gene-LOC4324705(LOC4324705);gene-LOC4324998(LOC4324998);gene-LOC4325238(LOC4325238);gene-LOC4327755(LOC4327755);gene-LOC4327918(LOC4327918);gene-LOC4330704(LOC4330704);gene-LOC4330746(LOC4330746);gene-LOC4331128(LOC4331128);gene-LOC4331514(LOC4331514);gene-LOC4332745(LOC4332745);gene-LOC4334749(LOC4334749);gene-LOC4336028(LOC4336028);gen…	1	32	33
LNck-HNck	GO:0031976	CC	plastid thylakoid	1.48838e-09	plastid thylakoid(GO:0031976,CC)	6.40004e-08	gene-LOC4340563(LOC4340563)	gene-LOC107279124(LOC107279124);gene-LOC4324599(LOC4324599);gene-LOC4324705(LOC4324705);gene-LOC4324998(LOC4324998);gene-LOC4325238(LOC4325238);gene-LOC4327755(LOC4327755);gene-LOC4327918(LOC4327918);gene-LOC4330704(LOC4330704);gene-LOC4330746(LOC4330746);gene-LOC4331128(LOC4331128);gene-LOC4331514(LOC4331514);gene-LOC4332745(LOC4332745);gene-LOC4334749(LOC4334749);gene-LOC4336028(LOC4336028);gen…	1	32	33
LNck-HNck	GO:0009535	CC	chloroplast thylakoid membrane	3.42232e-09	chloroplast thylakoid membrane(GO:0009535,CC)	1.1037e-07	gene-LOC4340563(LOC4340563)	gene-LOC107279124(LOC107279124);gene-LOC4324599(LOC4324599);gene-LOC4324705(LOC4324705);gene-LOC4324998(LOC4324998);gene-LOC4325238(LOC4325238);gene-LOC4327755(LOC4327755);gene-LOC4330704(LOC4330704);gene-LOC4330746(LOC4330746);gene-LOC4331128(LOC4331128);gene-LOC4331514(LOC4331514);gene-LOC4334749(LOC4334749);gene-LOC4336028(LOC4336028);gene-LOC4336886(LOC4336886);gene-LOC4338460(LOC4338460);gen…	1	29	30
LNck-HNck	GO:0055035	CC	plastid thylakoid membrane	3.42232e-09	plastid thylakoid membrane(GO:0055035,CC)	1.1037e-07	gene-LOC4340563(LOC4340563)	gene-LOC107279124(LOC107279124);gene-LOC4324599(LOC4324599);gene-LOC4324705(LOC4324705);gene-LOC4324998(LOC4324998);gene-LOC4325238(LOC4325238);gene-LOC4327755(LOC4327755);gene-LOC4330704(LOC4330704);gene-LOC4330746(LOC4330746);gene-LOC4331128(LOC4331128);gene-LOC4331514(LOC4331514);gene-LOC4334749(LOC4334749);gene-LOC4336028(LOC4336028);gene-LOC4336886(LOC4336886);gene-LOC4338460(LOC4338460);gen…	1	29	30
LNck-HNck	GO:0009570	CC	chloroplast stroma	6.73886e-09	chloroplast stroma(GO:0009570,CC)	1.93181e-07	gene-LOC4328515(LOC4328515);gene-LOC4330657(LOC4330657);gene-LOC4347534(LOC4347534);gene-LOC4347672(LOC4347672)	gene-LOC107275738(LOC107275738);gene-LOC4324565(LOC4324565);gene-LOC4324599(LOC4324599);gene-LOC4324705(LOC4324705);gene-LOC4327529(LOC4327529);gene-LOC4328586(LOC4328586);gene-LOC4331459(LOC4331459);gene-LOC4333719(LOC4333719);gene-LOC4336028(LOC4336028);gene-LOC4336824(LOC4336824);gene-LOC4337135(LOC4337135);gene-LOC4338460(LOC4338460);gene-LOC4338768(LOC4338768);gene-LOC4340892(LOC4340892);gen…	4	30	34
LNck-HNck	GO:0034357	CC	photosynthetic membrane	1.09203e-08	photosynthetic membrane(GO:0034357,CC)	2.60301e-07	gene-LOC4340563(LOC4340563)	gene-LOC107279124(LOC107279124);gene-LOC4324599(LOC4324599);gene-LOC4324705(LOC4324705);gene-LOC4324998(LOC4324998);gene-LOC4325238(LOC4325238);gene-LOC4327755(LOC4327755);gene-LOC4330704(LOC4330704);gene-LOC4330746(LOC4330746);gene-LOC4331128(LOC4331128);gene-LOC4331514(LOC4331514);gene-LOC4332805(LOC4332805);gene-LOC4334749(LOC4334749);gene-LOC4336028(LOC4336028);gene-LOC4336886(LOC4336886);gen…	1	31	32
LNck-HNck	GO:0042651	CC	thylakoid membrane	1.10981e-08	thylakoid membrane(GO:0042651,CC)	2.60301e-07	gene-LOC4340563(LOC4340563)	gene-LOC107279124(LOC107279124);gene-LOC4324599(LOC4324599);gene-LOC4324705(LOC4324705);gene-LOC4324998(LOC4324998);gene-LOC4325238(LOC4325238);gene-LOC4327755(LOC4327755);gene-LOC4330704(LOC4330704);gene-LOC4330746(LOC4330746);gene-LOC4331128(LOC4331128);gene-LOC4331514(LOC4331514);gene-LOC4334749(LOC4334749);gene-LOC4336028(LOC4336028);gene-LOC4336886(LOC4336886);gene-LOC4338460(LOC4338460);gen…	1	30	31
LNck-HNck	GO:0009532	CC	plastid stroma	1.23302e-08	plastid stroma(GO:0009532,CC)	2.65099e-07	gene-LOC4328515(LOC4328515);gene-LOC4330657(LOC4330657);gene-LOC4347534(LOC4347534);gene-LOC4347672(LOC4347672)	gene-LOC107275738(LOC107275738);gene-LOC4324565(LOC4324565);gene-LOC4324599(LOC4324599);gene-LOC4324705(LOC4324705);gene-LOC4327529(LOC4327529);gene-LOC4328586(LOC4328586);gene-LOC4331459(LOC4331459);gene-LOC4333719(LOC4333719);gene-LOC4336028(LOC4336028);gene-LOC4336824(LOC4336824);gene-LOC4337135(LOC4337135);gene-LOC4338460(LOC4338460);gene-LOC4338768(LOC4338768);gene-LOC4340892(LOC4340892);gen…	4	30	34
LNck-HNck	GO:0009507	CC	chloroplast	2.56048e-08	chloroplast(GO:0009507,CC)	5.08157e-07	gene-LOC4327933(LOC4327933);gene-LOC4328515(LOC4328515);gene-LOC4330657(LOC4330657);gene-LOC4333144(LOC4333144);gene-LOC4333985(LOC4333985);gene-LOC4336376(LOC4336376);gene-LOC4337388(LOC4337388);gene-LOC4340563(LOC4340563);gene-LOC4343883(LOC4343883);gene-LOC4347534(LOC4347534);gene-LOC4347672(LOC4347672)	gene-LOC107275253(LOC107275253);gene-LOC107275738(LOC107275738);gene-LOC107276535(LOC107276535);gene-LOC107279124(LOC107279124);gene-LOC112937008(LOC112937008);gene-LOC4324565(LOC4324565);gene-LOC4324599(LOC4324599);gene-LOC4324705(LOC4324705);gene-LOC4324998(LOC4324998);gene-LOC4325238(LOC4325238);gene-LOC4325309(LOC4325309);gene-LOC4326365(LOC4326365);gene-LOC4327146(LOC4327146);gene-LOC4327479…	11	78	89
LNck-HNck	GO:0009573	CC	chloroplast ribulose bisphosphate carboxylase complex	1.67084e-07	chloroplast ribulose bisphosphate carboxylase complex(GO:0009573,CC)	2.87385e-06	-	gene-LOC4351966(LOC4351966);gene-LOC4352014(LOC4352014);gene-LOC4352016(LOC4352016);gene-LOC4352021(LOC4352021);gene-OrsajCp033(rbcL)	0	5	5
LNck-HNck	GO:0048492	CC	ribulose bisphosphate carboxylase complex	1.67084e-07	ribulose bisphosphate carboxylase complex(GO:0048492,CC)	2.87385e-06	-	gene-LOC4351966(LOC4351966);gene-LOC4352014(LOC4352014);gene-LOC4352016(LOC4352016);gene-LOC4352021(LOC4352021);gene-OrsajCp033(rbcL)	0	5	5
LNck-HNck	GO:0009941	CC	chloroplast envelope	1.01846e-06	chloroplast envelope(GO:0009941,CC)	1.64226e-05	gene-LOC4328515(LOC4328515);gene-LOC4333985(LOC4333985);gene-LOC4336376(LOC4336376);gene-LOC4340563(LOC4340563);gene-LOC4347672(LOC4347672)	gene-LOC107275738(LOC107275738);gene-LOC107276535(LOC107276535);gene-LOC4324599(LOC4324599);gene-LOC4324705(LOC4324705);gene-LOC4324998(LOC4324998);gene-LOC4326365(LOC4326365);gene-LOC4327146(LOC4327146);gene-LOC4327755(LOC4327755);gene-LOC4327918(LOC4327918);gene-LOC4331459(LOC4331459);gene-LOC4331514(LOC4331514);gene-LOC4336028(LOC4336028);gene-LOC4338460(LOC4338460);gene-LOC4340892(LOC4340892)…	5	23	28
LNck-HNck	GO:0071944	CC	cell periphery	2.08144e-06	cell periphery(GO:0071944,CC)	3.1589e-05	gene-LOC107276774(LOC107276774);gene-LOC4324725(LOC4324725);gene-LOC4324736(LOC4324736);gene-LOC4325861(LOC4325861);gene-LOC4326273(LOC4326273);gene-LOC4327203(LOC4327203);gene-LOC4329464(LOC4329464);gene-LOC4329743(LOC4329743);gene-LOC4329967(LOC4329967);gene-LOC4330790(LOC4330790);gene-LOC4331951(LOC4331951);gene-LOC4332289(LOC4332289);gene-LOC4332901(LOC4332901);gene-LOC4332950(LOC4332950);gen…	gene-LOC107275616(LOC107275616);gene-LOC107275666(LOC107275666);gene-LOC107275823(LOC107275823);gene-LOC107277478(LOC107277478);gene-LOC107279124(LOC107279124);gene-LOC4323916(LOC4323916);gene-LOC4324276(LOC4324276);gene-LOC4324556(LOC4324556);gene-LOC4324565(LOC4324565);gene-LOC4324758(LOC4324758);gene-LOC4324885(LOC4324885);gene-LOC4325238(LOC4325238);gene-LOC4326716(LOC4326716);gene-LOC4326857…	45	82	127
LNck-HNck	GO:0009526	CC	plastid envelope	2.40192e-06	plastid envelope(GO:0009526,CC)	3.44275e-05	gene-LOC4328515(LOC4328515);gene-LOC4333985(LOC4333985);gene-LOC4336376(LOC4336376);gene-LOC4340563(LOC4340563);gene-LOC4347672(LOC4347672)	gene-LOC107275738(LOC107275738);gene-LOC107276535(LOC107276535);gene-LOC4324599(LOC4324599);gene-LOC4324705(LOC4324705);gene-LOC4324998(LOC4324998);gene-LOC4326365(LOC4326365);gene-LOC4327146(LOC4327146);gene-LOC4327755(LOC4327755);gene-LOC4327918(LOC4327918);gene-LOC4331459(LOC4331459);gene-LOC4331514(LOC4331514);gene-LOC4336028(LOC4336028);gene-LOC4338460(LOC4338460);gene-LOC4340892(LOC4340892)…	5	23	28
LNck-HNck	GO:0005576	CC	extracellular region	1.80199e-05	extracellular region(GO:0005576,CC)	0.000244691	gene-LOC107275925(LOC107275925);gene-LOC4325861(LOC4325861);gene-LOC4326273(LOC4326273);gene-LOC4332041(LOC4332041);gene-LOC4332289(LOC4332289);gene-LOC4333791(LOC4333791);gene-LOC4333792(LOC4333792);gene-LOC4334201(LOC4334201);gene-LOC4341940(LOC4341940);gene-LOC4345764(LOC4345764);gene-LOC4346292(LOC4346292);gene-LOC4347428(LOC4347428);gene-LOC4348237(LOC4348237);gene-LOC4348634(LOC4348634);gen…	gene-LOC107275849(LOC107275849);gene-LOC107276196(LOC107276196);gene-LOC4324556(LOC4324556);gene-LOC4324802(LOC4324802);gene-LOC4325309(LOC4325309);gene-LOC4326716(LOC4326716);gene-LOC4327568(LOC4327568);gene-LOC4328925(LOC4328925);gene-LOC4335390(LOC4335390);gene-LOC4337384(LOC4337384);gene-LOC4337725(LOC4337725);gene-LOC4339106(LOC4339106);gene-LOC4340940(LOC4340940);gene-LOC4341168(LOC4341168)…	19	35	54
LNck-HNck	GO:0009521	CC	photosystem	2.59304e-05	photosystem(GO:0009521,CC)	0.000334502	-	gene-LOC4324599(LOC4324599);gene-LOC4324705(LOC4324705);gene-LOC4332805(LOC4332805);gene-LOC4340892(LOC4340892);gene-LOC4342192(LOC4342192);gene-LOC4343583(LOC4343583);gene-LOC4345971(LOC4345971);gene-LOC4347166(LOC4347166);gene-LOC4350176(LOC4350176);gene-LOC9267250(LOC9267250);gene-OrsajCp002(psbA);gene-OrsajCp038(ycf4);gene-OrsajCp053(psbB)	0	13	13
LNck-HNck	GO:0010598	CC	NAD(P)H dehydrogenase complex (plastoquinone)	5.30149e-05	NAD(P)H dehydrogenase complex (plastoquinone)(GO:0010598,CC)	0.000651325	-	gene-LOC4330704(LOC4330704);gene-LOC4343262(LOC4343262);gene-LOC4345153(LOC4345153);gene-LOC4352264(LOC4352264)	0	4	4
LNck-HNck	GO:0005618	CC	cell wall	0.000162291	cell wall(GO:0005618,CC)	0.00190323	gene-LOC4325861(LOC4325861);gene-LOC4326273(LOC4326273);gene-LOC4327203(LOC4327203);gene-LOC4332289(LOC4332289);gene-LOC4333791(LOC4333791);gene-LOC4333792(LOC4333792);gene-LOC4341643(LOC4341643);gene-LOC4341940(LOC4341940);gene-LOC4344290(LOC4344290);gene-LOC4351103(LOC4351103)	gene-LOC4323916(LOC4323916);gene-LOC4324556(LOC4324556);gene-LOC4324565(LOC4324565);gene-LOC4326716(LOC4326716);gene-LOC4327568(LOC4327568);gene-LOC4328633(LOC4328633);gene-LOC4330750(LOC4330750);gene-LOC4331422(LOC4331422);gene-LOC4334976(LOC4334976);gene-LOC4335390(LOC4335390);gene-LOC4336388(LOC4336388);gene-LOC4337725(LOC4337725);gene-LOC4338899(LOC4338899);gene-LOC4339106(LOC4339106);gene-LO…	10	24	34
LNck-HNck	GO:0030312	CC	external encapsulating structure	0.000187322	external encapsulating structure(GO:0030312,CC)	0.00210127	gene-LOC4325861(LOC4325861);gene-LOC4326273(LOC4326273);gene-LOC4327203(LOC4327203);gene-LOC4332289(LOC4332289);gene-LOC4333791(LOC4333791);gene-LOC4333792(LOC4333792);gene-LOC4341643(LOC4341643);gene-LOC4341940(LOC4341940);gene-LOC4344290(LOC4344290);gene-LOC4351103(LOC4351103)	gene-LOC4323916(LOC4323916);gene-LOC4324556(LOC4324556);gene-LOC4324565(LOC4324565);gene-LOC4326716(LOC4326716);gene-LOC4327568(LOC4327568);gene-LOC4328633(LOC4328633);gene-LOC4330750(LOC4330750);gene-LOC4331422(LOC4331422);gene-LOC4334976(LOC4334976);gene-LOC4335390(LOC4335390);gene-LOC4336388(LOC4336388);gene-LOC4337725(LOC4337725);gene-LOC4338899(LOC4338899);gene-LOC4339106(LOC4339106);gene-LO…	10	24	34
LNck-HNck	GO:0031977	CC	thylakoid lumen	0.000224903	thylakoid lumen(GO:0031977,CC)	0.0024177	-	gene-LOC4327479(LOC4327479);gene-LOC4332745(LOC4332745);gene-LOC4336886(LOC4336886);gene-LOC4342001(LOC4342001);gene-LOC4343463(LOC4343463);gene-LOC4345443(LOC4345443)	0	6	6
LNck-HNck	GO:0010287	CC	plastoglobule	0.000256342	plastoglobule(GO:0010287,CC)	0.00264545	gene-LOC4347534(LOC4347534)	gene-LOC4324599(LOC4324599);gene-LOC4324705(LOC4324705);gene-LOC4336028(LOC4336028);gene-LOC4340892(LOC4340892);gene-LOC4343583(LOC4343583);gene-LOC4347166(LOC4347166);gene-LOC4350176(LOC4350176)	1	7	8
LNck-HNck	GO:0009522	CC	photosystem I	0.000268568	photosystem I(GO:0009522,CC)	0.00266502	-	gene-LOC4324599(LOC4324599);gene-LOC4324705(LOC4324705);gene-LOC4340892(LOC4340892);gene-LOC4343583(LOC4343583);gene-LOC4347166(LOC4347166);gene-LOC4350176(LOC4350176);gene-OrsajCp038(ycf4)	0	7	7
LNck-HNck	GO:0005886	CC	plasma membrane	0.000397032	plasma membrane(GO:0005886,CC)	0.00379386	gene-LOC107276774(LOC107276774);gene-LOC4324725(LOC4324725);gene-LOC4324736(LOC4324736);gene-LOC4327203(LOC4327203);gene-LOC4329464(LOC4329464);gene-LOC4329743(LOC4329743);gene-LOC4329967(LOC4329967);gene-LOC4330790(LOC4330790);gene-LOC4331951(LOC4331951);gene-LOC4332901(LOC4332901);gene-LOC4332950(LOC4332950);gene-LOC4333681(LOC4333681);gene-LOC4333770(LOC4333770);gene-LOC4334391(LOC4334391);gen…	gene-LOC107275616(LOC107275616);gene-LOC107275666(LOC107275666);gene-LOC107275823(LOC107275823);gene-LOC107277478(LOC107277478);gene-LOC107279124(LOC107279124);gene-LOC4324276(LOC4324276);gene-LOC4324758(LOC4324758);gene-LOC4324885(LOC4324885);gene-LOC4325238(LOC4325238);gene-LOC4326857(LOC4326857);gene-LOC4327035(LOC4327035);gene-LOC4327038(LOC4327038);gene-LOC4327723(LOC4327723);gene-LOC4327727…	36	56	92
LNck-HNck	GO:0031225	CC	anchored component of membrane	0.000429939	anchored component of membrane(GO:0031225,CC)	0.00396158	gene-LOC4324736(LOC4324736);gene-LOC4327203(LOC4327203);gene-LOC4330790(LOC4330790);gene-LOC4332950(LOC4332950);gene-LOC4333681(LOC4333681);gene-LOC4334391(LOC4334391);gene-LOC4334798(LOC4334798);gene-LOC4341858(LOC4341858);gene-LOC4343454(LOC4343454);gene-LOC4343844(LOC4343844);gene-LOC4349011(LOC4349011);gene-LOC9269962(LOC9269962)	gene-LOC4330874(LOC4330874);gene-LOC4334687(LOC4334687);gene-LOC4338611(LOC4338611);gene-LOC4341204(LOC4341204);gene-LOC4344623(LOC4344623);gene-LOC4352166(LOC4352166);gene-LOC9266352(LOC9266352)	12	7	19
LNck-HNck	GO:0009536	CC	plastid	0.00134711	plastid(GO:0009536,CC)	0.0112952	gene-LOC112938650(LOC112938650);gene-LOC4324175(LOC4324175);gene-LOC4325069(LOC4325069);gene-LOC4325404(LOC4325404);gene-LOC4325434(LOC4325434);gene-LOC4326043(LOC4326043);gene-LOC4326044(LOC4326044);gene-LOC4327411(LOC4327411);gene-LOC4327916(LOC4327916);gene-LOC4327933(LOC4327933);gene-LOC4328515(LOC4328515);gene-LOC4329968(LOC4329968);gene-LOC4330470(LOC4330470);gene-LOC4330657(LOC4330657);gen…	gene-LOC107275253(LOC107275253);gene-LOC107275295(LOC107275295);gene-LOC107275738(LOC107275738);gene-LOC107276535(LOC107276535);gene-LOC107277045(LOC107277045);gene-LOC107277230(LOC107277230);gene-LOC107279124(LOC107279124);gene-LOC107280046(LOC107280046);gene-LOC112937008(LOC112937008);gene-LOC4324565(LOC4324565);gene-LOC4324599(LOC4324599);gene-LOC4324705(LOC4324705);gene-LOC4324866(LOC4324866)…	50	152	202
LNck-HNck	GO:0046658	CC	anchored component of plasma membrane	0.00135687	anchored component of plasma membrane(GO:0046658,CC)	0.0112952	gene-LOC4324736(LOC4324736);gene-LOC4327203(LOC4327203);gene-LOC4330790(LOC4330790);gene-LOC4332950(LOC4332950);gene-LOC4333681(LOC4333681);gene-LOC4334391(LOC4334391);gene-LOC4334798(LOC4334798);gene-LOC4341858(LOC4341858);gene-LOC4343454(LOC4343454);gene-LOC9269962(LOC9269962)	gene-LOC4330874(LOC4330874);gene-LOC4334687(LOC4334687);gene-LOC4338611(LOC4338611);gene-LOC4341204(LOC4341204);gene-LOC4344623(LOC4344623);gene-LOC4352166(LOC4352166);gene-LOC9266352(LOC9266352)	10	7	17
LNck-HNck	GO:0031967	CC	organelle envelope	0.00135718	organelle envelope(GO:0031967,CC)	0.0112952	gene-LOC4328515(LOC4328515);gene-LOC4332597(LOC4332597);gene-LOC4333985(LOC4333985);gene-LOC4336376(LOC4336376);gene-LOC4340563(LOC4340563);gene-LOC4347672(LOC4347672)	gene-LOC107275738(LOC107275738);gene-LOC107276535(LOC107276535);gene-LOC107279124(LOC107279124);gene-LOC112937433(LOC112937433);gene-LOC4324599(LOC4324599);gene-LOC4324705(LOC4324705);gene-LOC4324998(LOC4324998);gene-LOC4326365(LOC4326365);gene-LOC4327146(LOC4327146);gene-LOC4327755(LOC4327755);gene-LOC4327918(LOC4327918);gene-LOC4331459(LOC4331459);gene-LOC4331514(LOC4331514);gene-LOC4336028(LOC…	6	32	38
LNck-HNck	GO:0009523	CC	photosystem II	0.00145749	photosystem II(GO:0009523,CC)	0.011751	-	gene-LOC4324599(LOC4324599);gene-LOC4324705(LOC4324705);gene-LOC4332805(LOC4332805);gene-LOC4342192(LOC4342192);gene-LOC4345971(LOC4345971);gene-LOC9267250(LOC9267250);gene-OrsajCp002(psbA);gene-OrsajCp053(psbB)	0	8	8
LNck-HNck	GO:0031975	CC	envelope	0.00150616	envelope(GO:0031975,CC)	0.0117755	gene-LOC4328515(LOC4328515);gene-LOC4332597(LOC4332597);gene-LOC4333985(LOC4333985);gene-LOC4336376(LOC4336376);gene-LOC4340563(LOC4340563);gene-LOC4347672(LOC4347672)	gene-LOC107275738(LOC107275738);gene-LOC107276535(LOC107276535);gene-LOC107279124(LOC107279124);gene-LOC112937433(LOC112937433);gene-LOC4324599(LOC4324599);gene-LOC4324705(LOC4324705);gene-LOC4324998(LOC4324998);gene-LOC4326365(LOC4326365);gene-LOC4327146(LOC4327146);gene-LOC4327755(LOC4327755);gene-LOC4327918(LOC4327918);gene-LOC4331459(LOC4331459);gene-LOC4331514(LOC4331514);gene-LOC4336028(LOC…	6	32	38
LNck-HNck	GO:0048046	CC	apoplast	0.00286386	apoplast(GO:0048046,CC)	0.0217316	gene-LOC4332289(LOC4332289);gene-LOC4333791(LOC4333791);gene-LOC4333792(LOC4333792);gene-LOC4341940(LOC4341940)	gene-LOC107276196(LOC107276196);gene-LOC4324802(LOC4324802);gene-LOC4325309(LOC4325309);gene-LOC4340940(LOC4340940);gene-LOC4341944(LOC4341944);gene-LOC4342714(LOC4342714);gene-LOC4344844(LOC4344844);gene-LOC4348988(LOC4348988);gene-LOC4350662(LOC4350662);gene-LOC4351537(LOC4351537);gene-LOC4351915(LOC4351915)	4	11	15
LNck-HNck	GO:0031226	CC	intrinsic component of plasma membrane	0.00517263	intrinsic component of plasma membrane(GO:0031226,CC)	0.0381296	gene-LOC4324736(LOC4324736);gene-LOC4327203(LOC4327203);gene-LOC4329464(LOC4329464);gene-LOC4329743(LOC4329743);gene-LOC4330790(LOC4330790);gene-LOC4332901(LOC4332901);gene-LOC4332950(LOC4332950);gene-LOC4333681(LOC4333681);gene-LOC4333770(LOC4333770);gene-LOC4334391(LOC4334391);gene-LOC4334798(LOC4334798);gene-LOC4335113(LOC4335113);gene-LOC4336552(LOC4336552);gene-LOC4341858(LOC4341858);gene-LO…	gene-LOC4324276(LOC4324276);gene-LOC4326857(LOC4326857);gene-LOC4330874(LOC4330874);gene-LOC4331945(LOC4331945);gene-LOC4334687(LOC4334687);gene-LOC4336013(LOC4336013);gene-LOC4336017(LOC4336017);gene-LOC4338611(LOC4338611);gene-LOC4341204(LOC4341204);gene-LOC4341225(LOC4341225);gene-LOC4344623(LOC4344623);gene-LOC4352166(LOC4352166);gene-LOC9266352(LOC9266352)	18	13	31
LNck-LNin	GO:0098771	BP	inorganic ion homeostasis	7.93733e-05	inorganic ion homeostasis(GO:0098771,BP)	0.0030055	gene-LOC107276159(LOC107276159);gene-LOC4324307(LOC4324307);gene-LOC4325974(LOC4325974);gene-LOC4327517(LOC4327517);gene-LOC4331363(LOC4331363);gene-LOC4331647(LOC4331647);gene-LOC4332449(LOC4332449);gene-LOC4333770(LOC4333770);gene-LOC4336080(LOC4336080);gene-LOC4336526(LOC4336526);gene-LOC4337329(LOC4337329);gene-LOC4339646(LOC4339646);gene-LOC4342621(LOC4342621);gene-LOC4343177(LOC4343177);gen…	gene-LOC107278046(LOC107278046);gene-LOC107280571(LOC107280571);gene-LOC4324486(LOC4324486);gene-LOC4325750(LOC4325750);gene-LOC4329453(LOC4329453);gene-LOC4329806(LOC4329806);gene-LOC4330161(LOC4330161);gene-LOC4333667(LOC4333667);gene-LOC4333669(LOC4333669);gene-LOC4334586(LOC4334586);gene-LOC4335725(LOC4335725);gene-LOC4336754(LOC4336754);gene-LOC4341233(LOC4341233);gene-LOC4342862(LOC4342862)…	25	18	43
LNck-LNin	GO:0005911	CC	cell-cell junction	7.96636e-05	cell-cell junction(GO:0005911,CC)	0.00114646	gene-LOC107275669(LOC107275669);gene-LOC107281517(LOC107281517);gene-LOC112936011(LOC112936011);gene-LOC112936134(LOC112936134);gene-LOC4325726(LOC4325726);gene-LOC4326019(LOC4326019);gene-LOC4330489(LOC4330489);gene-LOC4330696(LOC4330696);gene-LOC4331194(LOC4331194);gene-LOC4333240(LOC4333240);gene-LOC4336424(LOC4336424);gene-LOC4337108(LOC4337108);gene-LOC4337116(LOC4337116);gene-LOC4337119(LOC…	gene-LOC4327038(LOC4327038);gene-LOC4335140(LOC4335140);gene-LOC4335785(LOC4335785);gene-LOC4335811(LOC4335811);gene-LOC4337118(LOC4337118);gene-LOC4338644(LOC4338644);gene-LOC4343475(LOC4343475);gene-LOC4343479(LOC4343479);gene-LOC4343506(LOC4343506);gene-LOC4343986(LOC4343986);gene-LOC4343987(LOC4343987);gene-LOC4344425(LOC4344425);gene-LOC4348064(LOC4348064);gene-LOC4348065(LOC4348065);gene-LO…	33	18	51
LNck-LNin	GO:0009506	CC	plasmodesma	7.96636e-05	plasmodesma(GO:0009506,CC)	0.00114646	gene-LOC107275669(LOC107275669);gene-LOC107281517(LOC107281517);gene-LOC112936011(LOC112936011);gene-LOC112936134(LOC112936134);gene-LOC4325726(LOC4325726);gene-LOC4326019(LOC4326019);gene-LOC4330489(LOC4330489);gene-LOC4330696(LOC4330696);gene-LOC4331194(LOC4331194);gene-LOC4333240(LOC4333240);gene-LOC4336424(LOC4336424);gene-LOC4337108(LOC4337108);gene-LOC4337116(LOC4337116);gene-LOC4337119(LOC…	gene-LOC4327038(LOC4327038);gene-LOC4335140(LOC4335140);gene-LOC4335785(LOC4335785);gene-LOC4335811(LOC4335811);gene-LOC4337118(LOC4337118);gene-LOC4338644(LOC4338644);gene-LOC4343475(LOC4343475);gene-LOC4343479(LOC4343479);gene-LOC4343506(LOC4343506);gene-LOC4343986(LOC4343986);gene-LOC4343987(LOC4343987);gene-LOC4344425(LOC4344425);gene-LOC4348064(LOC4348064);gene-LOC4348065(LOC4348065);gene-LO…	33	18	51
LNck-LNin	GO:0030054	CC	cell junction	7.96636e-05	cell junction(GO:0030054,CC)	0.00114646	gene-LOC107275669(LOC107275669);gene-LOC107281517(LOC107281517);gene-LOC112936011(LOC112936011);gene-LOC112936134(LOC112936134);gene-LOC4325726(LOC4325726);gene-LOC4326019(LOC4326019);gene-LOC4330489(LOC4330489);gene-LOC4330696(LOC4330696);gene-LOC4331194(LOC4331194);gene-LOC4333240(LOC4333240);gene-LOC4336424(LOC4336424);gene-LOC4337108(LOC4337108);gene-LOC4337116(LOC4337116);gene-LOC4337119(LOC…	gene-LOC4327038(LOC4327038);gene-LOC4335140(LOC4335140);gene-LOC4335785(LOC4335785);gene-LOC4335811(LOC4335811);gene-LOC4337118(LOC4337118);gene-LOC4338644(LOC4338644);gene-LOC4343475(LOC4343475);gene-LOC4343479(LOC4343479);gene-LOC4343506(LOC4343506);gene-LOC4343986(LOC4343986);gene-LOC4343987(LOC4343987);gene-LOC4344425(LOC4344425);gene-LOC4348064(LOC4348064);gene-LOC4348065(LOC4348065);gene-LO…	33	18	51
LNck-LNin	GO:0055044	CC	symplast	7.96636e-05	symplast(GO:0055044,CC)	0.00114646	gene-LOC107275669(LOC107275669);gene-LOC107281517(LOC107281517);gene-LOC112936011(LOC112936011);gene-LOC112936134(LOC112936134);gene-LOC4325726(LOC4325726);gene-LOC4326019(LOC4326019);gene-LOC4330489(LOC4330489);gene-LOC4330696(LOC4330696);gene-LOC4331194(LOC4331194);gene-LOC4333240(LOC4333240);gene-LOC4336424(LOC4336424);gene-LOC4337108(LOC4337108);gene-LOC4337116(LOC4337116);gene-LOC4337119(LOC…	gene-LOC4327038(LOC4327038);gene-LOC4335140(LOC4335140);gene-LOC4335785(LOC4335785);gene-LOC4335811(LOC4335811);gene-LOC4337118(LOC4337118);gene-LOC4338644(LOC4338644);gene-LOC4343475(LOC4343475);gene-LOC4343479(LOC4343479);gene-LOC4343506(LOC4343506);gene-LOC4343986(LOC4343986);gene-LOC4343987(LOC4343987);gene-LOC4344425(LOC4344425);gene-LOC4348064(LOC4348064);gene-LOC4348065(LOC4348065);gene-LO…	33	18	51
LNck-LNin	GO:0019684	BP	photosynthesis, light reaction	8.84059e-05	photosynthesis, light reaction(GO:0019684,BP)	0.00328436	-	gene-LOC4324479(LOC4324479);gene-LOC4324599(LOC4324599);gene-LOC4324705(LOC4324705);gene-LOC4328623(LOC4328623);gene-LOC4331417(LOC4331417);gene-LOC4332227(LOC4332227);gene-LOC4332745(LOC4332745);gene-LOC4333359(LOC4333359);gene-LOC4336028(LOC4336028);gene-LOC4340892(LOC4340892);gene-LOC4343189(LOC4343189);gene-LOC4343583(LOC4343583);gene-LOC4343604(LOC4343604);gene-LOC4343709(LOC4343709);gene-LO…	0	22	22
LNck-LNin	GO:0051213	MF	dioxygenase activity	9.00912e-05	dioxygenase activity(GO:0051213,MF)	0.00252876	gene-LOC4327401(LOC4327401);gene-LOC4327429(LOC4327429);gene-LOC4327933(LOC4327933);gene-LOC4328426(LOC4328426);gene-LOC4330530(LOC4330530);gene-LOC4331443(LOC4331443);gene-LOC4332499(LOC4332499);gene-LOC4333566(LOC4333566);gene-LOC4333605(LOC4333605);gene-LOC4333823(LOC4333823);gene-LOC4336150(LOC4336150);gene-LOC4339565(LOC4339565);gene-LOC4340667(LOC4340667);gene-LOC4342424(LOC4342424);gene-LO…	gene-LOC4325003(LOC4325003);gene-LOC4326481(LOC4326481);gene-LOC4328603(LOC4328603);gene-LOC4330451(LOC4330451);gene-LOC4334049(LOC4334049);gene-LOC4334841(LOC4334841);gene-LOC4337874(LOC4337874);gene-LOC4339793(LOC4339793);gene-LOC4345475(LOC4345475);gene-LOC4346321(LOC4346321);gene-LOC4347224(LOC4347224);gene-LOC4347225(LOC4347225);gene-LOC4352829(LOC4352829);gene-LOC9267648(LOC9267648);gene-LO…	20	15	35
LNck-LNin	GO:0005215	MF	transporter activity	9.26184e-05	transporter activity(GO:0005215,MF)	0.00252876	gene-LOC107275744(LOC107275744);gene-LOC107276054(LOC107276054);gene-LOC107276159(LOC107276159);gene-LOC107276970(LOC107276970);gene-LOC107277478(LOC107277478);gene-LOC107278980(LOC107278980);gene-LOC4324220(LOC4324220);gene-LOC4324757(LOC4324757);gene-LOC4324999(LOC4324999);gene-LOC4325290(LOC4325290);gene-LOC4325538(LOC4325538);gene-LOC4325552(LOC4325552);gene-LOC4325824(LOC4325824);gene-LOC432…	gene-LOC107276262(LOC107276262);gene-LOC107277989(LOC107277989);gene-LOC107278715(LOC107278715);gene-LOC107279124(LOC107279124);gene-LOC107280814(LOC107280814);gene-LOC112935994(LOC112935994);gene-LOC4323895(LOC4323895);gene-LOC4324276(LOC4324276);gene-LOC4324486(LOC4324486);gene-LOC4324568(LOC4324568);gene-LOC4324648(LOC4324648);gene-LOC4324653(LOC4324653);gene-LOC4324848(LOC4324848);gene-LOC432…	115	64	179
LNck-LNin	GO:0019748	BP	secondary metabolic process	9.32239e-05	secondary metabolic process(GO:0019748,BP)	0.00339922	gene-LOC107275679(LOC107275679);gene-LOC4324574(LOC4324574);gene-LOC4325643(LOC4325643);gene-LOC4325763(LOC4325763);gene-LOC4327239(LOC4327239);gene-LOC4328499(LOC4328499);gene-LOC4328531(LOC4328531);gene-LOC4328533(LOC4328533);gene-LOC4328552(LOC4328552);gene-LOC4329427(LOC4329427);gene-LOC4329721(LOC4329721);gene-LOC4329722(LOC4329722);gene-LOC4330036(LOC4330036);gene-LOC4330040(LOC4330040);gen…	gene-LOC107276522(LOC107276522);gene-LOC4324196(LOC4324196);gene-LOC4324802(LOC4324802);gene-LOC4327184(LOC4327184);gene-LOC4329013(LOC4329013);gene-LOC4329346(LOC4329346);gene-LOC4329725(LOC4329725);gene-LOC4329728(LOC4329728);gene-LOC4329729(LOC4329729);gene-LOC4330362(LOC4330362);gene-LOC4330407(LOC4330407);gene-LOC4333118(LOC4333118);gene-LOC4333368(LOC4333368);gene-LOC4335063(LOC4335063);gen…	35	36	71
LNck-LNin	GO:0098656	BP	anion transmembrane transport	9.6063e-05	anion transmembrane transport(GO:0098656,BP)	0.00343906	gene-LOC107276054(LOC107276054);gene-LOC4324220(LOC4324220);gene-LOC4324757(LOC4324757);gene-LOC4324999(LOC4324999);gene-LOC4325538(LOC4325538);gene-LOC4325824(LOC4325824);gene-LOC4325959(LOC4325959);gene-LOC4326066(LOC4326066);gene-LOC4326677(LOC4326677);gene-LOC4326735(LOC4326735);gene-LOC4328577(LOC4328577);gene-LOC4330713(LOC4330713);gene-LOC4331090(LOC4331090);gene-LOC4331935(LOC4331935);gen…	gene-LOC4324653(LOC4324653);gene-LOC4325823(LOC4325823);gene-LOC4327987(LOC4327987);gene-LOC4329844(LOC4329844);gene-LOC4331414(LOC4331414);gene-LOC4340559(LOC4340559);gene-LOC4349102(LOC4349102)	33	7	40
LNck-LNin	GO:0009812	BP	flavonoid metabolic process	0.000100764	flavonoid metabolic process(GO:0009812,BP)	0.00354293	gene-LOC107280277(LOC107280277);gene-LOC107281855(LOC107281855);gene-LOC4324166(LOC4324166);gene-LOC4324169(LOC4324169);gene-LOC4327868(LOC4327868);gene-LOC4328852(LOC4328852);gene-LOC4329765(LOC4329765);gene-LOC4330773(LOC4330773);gene-LOC4330775(LOC4330775);gene-LOC4336629(LOC4336629);gene-LOC4339226(LOC4339226);gene-LOC4339387(LOC4339387);gene-LOC4342400(LOC4342400);gene-LOC4343614(LOC4343614)…	gene-LOC107276133(LOC107276133);gene-LOC112936005(LOC112936005);gene-LOC4324165(LOC4324165);gene-LOC4324167(LOC4324167);gene-LOC4325293(LOC4325293);gene-LOC4326579(LOC4326579);gene-LOC4326623(LOC4326623);gene-LOC4329821(LOC4329821);gene-LOC4334588(LOC4334588);gene-LOC4335428(LOC4335428);gene-LOC4336630(LOC4336630);gene-LOC4340351(LOC4340351);gene-LOC4340788(LOC4340788);gene-LOC4341422(LOC4341422)…	19	24	43
LNck-LNin	GO:0008514	MF	organic anion transmembrane transporter activity	0.000101979	organic anion transmembrane transporter activity(GO:0008514,MF)	0.00270243	gene-LOC107276054(LOC107276054);gene-LOC4324220(LOC4324220);gene-LOC4324757(LOC4324757);gene-LOC4324999(LOC4324999);gene-LOC4325538(LOC4325538);gene-LOC4325824(LOC4325824);gene-LOC4325959(LOC4325959);gene-LOC4326066(LOC4326066);gene-LOC4326735(LOC4326735);gene-LOC4328577(LOC4328577);gene-LOC4332954(LOC4332954);gene-LOC4335899(LOC4335899);gene-LOC4336049(LOC4336049);gene-LOC4336552(LOC4336552);gen…	gene-LOC4324653(LOC4324653);gene-LOC4325348(LOC4325348);gene-LOC4325823(LOC4325823);gene-LOC4327987(LOC4327987);gene-LOC4331414(LOC4331414);gene-LOC4336468(LOC4336468);gene-LOC4340559(LOC4340559)	23	7	30
LNck-LNin	GO:0051704	BP	multi-organism process	0.000107269	multi-organism process(GO:0051704,BP)	0.0037055	gene-LOC107275669(LOC107275669);gene-LOC107277300(LOC107277300);gene-LOC112936011(LOC112936011);gene-LOC112936134(LOC112936134);gene-LOC4324051(LOC4324051);gene-LOC4324885(LOC4324885);gene-LOC4326333(LOC4326333);gene-LOC4327651(LOC4327651);gene-LOC4328818(LOC4328818);gene-LOC4329427(LOC4329427);gene-LOC4331930(LOC4331930);gene-LOC4332475(LOC4332475);gene-LOC4332833(LOC4332833);gene-LOC4333240(LOC…	gene-LOC107276012(LOC107276012);gene-LOC107276737(LOC107276737);gene-LOC4324355(LOC4324355);gene-LOC4324909(LOC4324909);gene-LOC4324911(LOC4324911);gene-LOC4326329(LOC4326329);gene-LOC4326332(LOC4326332);gene-LOC4327038(LOC4327038);gene-LOC4331698(LOC4331698);gene-LOC4332099(LOC4332099);gene-LOC4334049(LOC4334049);gene-LOC4334899(LOC4334899);gene-LOC4335824(LOC4335824);gene-LOC4337118(LOC4337118)…	36	27	63
LNck-LNin	GO:0015849	BP	organic acid transport	0.000110183	organic acid transport(GO:0015849,BP)	0.00374051	gene-LOC107276054(LOC107276054);gene-LOC4324220(LOC4324220);gene-LOC4324757(LOC4324757);gene-LOC4324999(LOC4324999);gene-LOC4325538(LOC4325538);gene-LOC4325824(LOC4325824);gene-LOC4325959(LOC4325959);gene-LOC4326066(LOC4326066);gene-LOC4326735(LOC4326735);gene-LOC4328577(LOC4328577);gene-LOC4332283(LOC4332283);gene-LOC4332954(LOC4332954);gene-LOC4335899(LOC4335899);gene-LOC4336049(LOC4336049);gen…	gene-LOC4324653(LOC4324653);gene-LOC4325348(LOC4325348);gene-LOC4325823(LOC4325823);gene-LOC4327987(LOC4327987);gene-LOC4336468(LOC4336468);gene-LOC4340559(LOC4340559)	24	6	30
LNck-LNin	GO:0042445	BP	hormone metabolic process	0.000112859	hormone metabolic process(GO:0042445,BP)	0.0037518	gene-LOC107275925(LOC107275925);gene-LOC112936094(LOC112936094);gene-LOC4325552(LOC4325552);gene-LOC4325668(LOC4325668);gene-LOC4326515(LOC4326515);gene-LOC4328512(LOC4328512);gene-LOC4334233(LOC4334233);gene-LOC4336150(LOC4336150);gene-LOC4340486(LOC4340486);gene-LOC4341450(LOC4341450);gene-LOC4343397(LOC4343397);gene-LOC4344254(LOC4344254);gene-LOC4347769(LOC4347769);gene-LOC9269675(LOC9269675)…	gene-LOC4325222(LOC4325222);gene-LOC4329013(LOC4329013);gene-LOC4329729(LOC4329729);gene-LOC4334841(LOC4334841);gene-LOC4337528(LOC4337528);gene-LOC4337874(LOC4337874);gene-LOC4339885(LOC4339885);gene-LOC4341347(LOC4341347);gene-LOC4343395(LOC4343395);gene-LOC4343396(LOC4343396);gene-LOC4345810(LOC4345810);gene-LOC4347224(LOC4347224);gene-LOC4347225(LOC4347225);gene-LOC4347261(LOC4347261);gene-LO…	15	16	31
LNck-LNin	GO:0006793	BP	phosphorus metabolic process	0.000114326	phosphorus metabolic process(GO:0006793,BP)	0.0037518	gene-LOC107275616(LOC107275616);gene-LOC107275669(LOC107275669);gene-LOC107275782(LOC107275782);gene-LOC107276008(LOC107276008);gene-LOC107276055(LOC107276055);gene-LOC107276391(LOC107276391);gene-LOC107276549(LOC107276549);gene-LOC107277300(LOC107277300);gene-LOC107277517(LOC107277517);gene-LOC107277664(LOC107277664);gene-LOC107280637(LOC107280637);gene-LOC107281186(LOC107281186);gene-LOC1072815…	gene-LOC107275705(LOC107275705);gene-LOC107276012(LOC107276012);gene-LOC107276737(LOC107276737);gene-LOC107276774(LOC107276774);gene-LOC107276842(LOC107276842);gene-LOC107277390(LOC107277390);gene-LOC107278104(LOC107278104);gene-LOC107278492(LOC107278492);gene-LOC107278650(LOC107278650);gene-LOC107278803(LOC107278803);gene-LOC107279124(LOC107279124);gene-LOC112936180(LOC112936180);gene-LOC4323882…	227	147	374
LNck-LNin	GO:0015180	MF	L-alanine transmembrane transporter activity	0.00011837	L-alanine transmembrane transporter activity(GO:0015180,MF)	0.00296255	gene-LOC4324220(LOC4324220);gene-LOC4325824(LOC4325824);gene-LOC4326066(LOC4326066);gene-LOC9268868(LOC9268868)	gene-LOC4325823(LOC4325823)	4	1	5
LNck-LNin	GO:0022858	MF	alanine transmembrane transporter activity	0.00011837	alanine transmembrane transporter activity(GO:0022858,MF)	0.00296255	gene-LOC4324220(LOC4324220);gene-LOC4325824(LOC4325824);gene-LOC4326066(LOC4326066);gene-LOC9268868(LOC9268868)	gene-LOC4325823(LOC4325823)	4	1	5
LNck-LNin	GO:1905039	BP	carboxylic acid transmembrane transport	0.000120458	carboxylic acid transmembrane transport(GO:1905039,BP)	0.00388236	gene-LOC107276054(LOC107276054);gene-LOC4324220(LOC4324220);gene-LOC4324757(LOC4324757);gene-LOC4324999(LOC4324999);gene-LOC4325538(LOC4325538);gene-LOC4325824(LOC4325824);gene-LOC4325959(LOC4325959);gene-LOC4326066(LOC4326066);gene-LOC4326735(LOC4326735);gene-LOC4328577(LOC4328577);gene-LOC4332283(LOC4332283);gene-LOC4332954(LOC4332954);gene-LOC4335899(LOC4335899);gene-LOC4336049(LOC4336049);gen…	gene-LOC4324653(LOC4324653);gene-LOC4325823(LOC4325823);gene-LOC4327987(LOC4327987);gene-LOC4340559(LOC4340559)	24	4	28
LNck-LNin	GO:0006063	BP	uronic acid metabolic process	0.000125803	uronic acid metabolic process(GO:0006063,BP)	0.00388236	gene-LOC107281855(LOC107281855);gene-LOC4324166(LOC4324166);gene-LOC4324169(LOC4324169);gene-LOC4327868(LOC4327868);gene-LOC4328852(LOC4328852);gene-LOC4329765(LOC4329765);gene-LOC4330773(LOC4330773);gene-LOC4330775(LOC4330775);gene-LOC4336629(LOC4336629);gene-LOC4339226(LOC4339226);gene-LOC4339387(LOC4339387);gene-LOC4342400(LOC4342400);gene-LOC4343614(LOC4343614);gene-LOC4345521(LOC4345521);gen…	gene-LOC107276133(LOC107276133);gene-LOC112936005(LOC112936005);gene-LOC4324165(LOC4324165);gene-LOC4324167(LOC4324167);gene-LOC4325293(LOC4325293);gene-LOC4326579(LOC4326579);gene-LOC4326623(LOC4326623);gene-LOC4329821(LOC4329821);gene-LOC4335428(LOC4335428);gene-LOC4336630(LOC4336630);gene-LOC4336928(LOC4336928);gene-LOC4340351(LOC4340351);gene-LOC4340788(LOC4340788);gene-LOC4341422(LOC4341422)…	17	22	39
LNck-LNin	GO:0015808	BP	L-alanine transport	0.000126192	L-alanine transport(GO:0015808,BP)	0.00388236	gene-LOC4324220(LOC4324220);gene-LOC4325824(LOC4325824);gene-LOC4326066(LOC4326066);gene-LOC9268868(LOC9268868)	gene-LOC4325823(LOC4325823)	4	1	5
LNck-LNin	GO:0032328	BP	alanine transport	0.000126192	alanine transport(GO:0032328,BP)	0.00388236	gene-LOC4324220(LOC4324220);gene-LOC4325824(LOC4325824);gene-LOC4326066(LOC4326066);gene-LOC9268868(LOC9268868)	gene-LOC4325823(LOC4325823)	4	1	5
LNck-LNin	GO:0015711	BP	organic anion transport	0.000133105	organic anion transport(GO:0015711,BP)	0.00403207	gene-LOC107276054(LOC107276054);gene-LOC4324220(LOC4324220);gene-LOC4324757(LOC4324757);gene-LOC4324999(LOC4324999);gene-LOC4325538(LOC4325538);gene-LOC4325824(LOC4325824);gene-LOC4325959(LOC4325959);gene-LOC4326066(LOC4326066);gene-LOC4326735(LOC4326735);gene-LOC4328577(LOC4328577);gene-LOC4332283(LOC4332283);gene-LOC4332708(LOC4332708);gene-LOC4332954(LOC4332954);gene-LOC4335899(LOC4335899);gen…	gene-LOC4324653(LOC4324653);gene-LOC4325348(LOC4325348);gene-LOC4325823(LOC4325823);gene-LOC4327987(LOC4327987);gene-LOC4331414(LOC4331414);gene-LOC4336468(LOC4336468);gene-LOC4340559(LOC4340559)	28	7	35
LNck-LNin	GO:0006796	BP	phosphate-containing compound metabolic process	0.000140537	phosphate-containing compound metabolic process(GO:0006796,BP)	0.0041927	gene-LOC107275616(LOC107275616);gene-LOC107275669(LOC107275669);gene-LOC107275782(LOC107275782);gene-LOC107276008(LOC107276008);gene-LOC107276055(LOC107276055);gene-LOC107276391(LOC107276391);gene-LOC107276549(LOC107276549);gene-LOC107277300(LOC107277300);gene-LOC107277517(LOC107277517);gene-LOC107277664(LOC107277664);gene-LOC107280637(LOC107280637);gene-LOC107281186(LOC107281186);gene-LOC1072815…	gene-LOC107275705(LOC107275705);gene-LOC107276012(LOC107276012);gene-LOC107276737(LOC107276737);gene-LOC107276774(LOC107276774);gene-LOC107276842(LOC107276842);gene-LOC107277390(LOC107277390);gene-LOC107278104(LOC107278104);gene-LOC107278492(LOC107278492);gene-LOC107278650(LOC107278650);gene-LOC107278803(LOC107278803);gene-LOC107279124(LOC107279124);gene-LOC112936180(LOC112936180);gene-LOC4323882…	224	146	370
LNck-LNin	GO:0046916	BP	cellular transition metal ion homeostasis	0.00014605	cellular transition metal ion homeostasis(GO:0046916,BP)	0.00429213	gene-LOC4324307(LOC4324307);gene-LOC4325974(LOC4325974);gene-LOC4327517(LOC4327517);gene-LOC4331363(LOC4331363);gene-LOC4331647(LOC4331647);gene-LOC4336080(LOC4336080);gene-LOC4336526(LOC4336526);gene-LOC4337329(LOC4337329);gene-LOC4339646(LOC4339646);gene-LOC4345520(LOC4345520);gene-LOC4346978(LOC4346978);gene-LOC4348724(LOC4348724);gene-LOC4349064(LOC4349064);gene-LOC4351264(LOC4351264);gene-LO…	gene-LOC107278046(LOC107278046);gene-LOC107280571(LOC107280571);gene-LOC4325750(LOC4325750);gene-LOC4329453(LOC4329453);gene-LOC4329806(LOC4329806);gene-LOC4334586(LOC4334586);gene-LOC4335725(LOC4335725);gene-LOC4336754(LOC4336754);gene-LOC4341233(LOC4341233);gene-LOC4348282(LOC4348282);gene-LOC9266035(LOC9266035);gene-LOC9266714(LOC9266714);gene-LOC9272556(LOC9272556)	16	13	29
LNck-LNin	GO:0009813	BP	flavonoid biosynthetic process	0.0001522	flavonoid biosynthetic process(GO:0009813,BP)	0.0044071	gene-LOC107281855(LOC107281855);gene-LOC4324166(LOC4324166);gene-LOC4324169(LOC4324169);gene-LOC4327868(LOC4327868);gene-LOC4328852(LOC4328852);gene-LOC4329765(LOC4329765);gene-LOC4330773(LOC4330773);gene-LOC4330775(LOC4330775);gene-LOC4336629(LOC4336629);gene-LOC4339226(LOC4339226);gene-LOC4339387(LOC4339387);gene-LOC4342400(LOC4342400);gene-LOC4343614(LOC4343614);gene-LOC4345521(LOC4345521);gen…	gene-LOC107276133(LOC107276133);gene-LOC112936005(LOC112936005);gene-LOC4324165(LOC4324165);gene-LOC4324167(LOC4324167);gene-LOC4325293(LOC4325293);gene-LOC4326579(LOC4326579);gene-LOC4326623(LOC4326623);gene-LOC4329821(LOC4329821);gene-LOC4334588(LOC4334588);gene-LOC4335428(LOC4335428);gene-LOC4336630(LOC4336630);gene-LOC4340351(LOC4340351);gene-LOC4340788(LOC4340788);gene-LOC4341422(LOC4341422)…	18	23	41
HNck-HNin	GO:0009579	CC	thylakoid	6.33679e-26	thylakoid(GO:0009579,CC)	1.36875e-23	gene-LOC107276047(LOC107276047);gene-LOC4327178(LOC4327178);gene-LOC4333604(LOC4333604);gene-LOC4342395(LOC4342395)	gene-LOC4324472(LOC4324472);gene-LOC4324479(LOC4324479);gene-LOC4324599(LOC4324599);gene-LOC4324705(LOC4324705);gene-LOC4324744(LOC4324744);gene-LOC4324998(LOC4324998);gene-LOC4325238(LOC4325238);gene-LOC4326517(LOC4326517);gene-LOC4326537(LOC4326537);gene-LOC4327018(LOC4327018);gene-LOC4327479(LOC4327479);gene-LOC4327918(LOC4327918);gene-LOC4328623(LOC4328623);gene-LOC4330704(LOC4330704);gene-LO…	4	64	68
HNck-HNin	GO:0044436	CC	thylakoid part	4.72921e-25	thylakoid part(GO:0044436,CC)	5.10755e-23	gene-LOC107276047(LOC107276047);gene-LOC4327178(LOC4327178);gene-LOC4333604(LOC4333604);gene-LOC4342395(LOC4342395)	gene-LOC4324472(LOC4324472);gene-LOC4324479(LOC4324479);gene-LOC4324599(LOC4324599);gene-LOC4324705(LOC4324705);gene-LOC4324744(LOC4324744);gene-LOC4324998(LOC4324998);gene-LOC4325238(LOC4325238);gene-LOC4326517(LOC4326517);gene-LOC4326537(LOC4326537);gene-LOC4327018(LOC4327018);gene-LOC4327479(LOC4327479);gene-LOC4328623(LOC4328623);gene-LOC4330704(LOC4330704);gene-LOC4330746(LOC4330746);gene-LO…	4	56	60
HNck-HNin	GO:0034357	CC	photosynthetic membrane	4.99186e-23	photosynthetic membrane(GO:0034357,CC)	3.59414e-21	gene-LOC107276047(LOC107276047);gene-LOC4327178(LOC4327178);gene-LOC4333604(LOC4333604);gene-LOC4342395(LOC4342395)	gene-LOC4324472(LOC4324472);gene-LOC4324479(LOC4324479);gene-LOC4324599(LOC4324599);gene-LOC4324705(LOC4324705);gene-LOC4324744(LOC4324744);gene-LOC4324998(LOC4324998);gene-LOC4325238(LOC4325238);gene-LOC4326517(LOC4326517);gene-LOC4326537(LOC4326537);gene-LOC4327018(LOC4327018);gene-LOC4328623(LOC4328623);gene-LOC4330704(LOC4330704);gene-LOC4330746(LOC4330746);gene-LOC4331128(LOC4331128);gene-LO…	4	52	56
HNck-HNin	GO:0009534	CC	chloroplast thylakoid	5.05307e-22	chloroplast thylakoid(GO:0009534,CC)	2.18293e-20	gene-LOC4327178(LOC4327178);gene-LOC4333604(LOC4333604);gene-LOC4342395(LOC4342395)	gene-LOC4324472(LOC4324472);gene-LOC4324599(LOC4324599);gene-LOC4324705(LOC4324705);gene-LOC4324744(LOC4324744);gene-LOC4324998(LOC4324998);gene-LOC4325238(LOC4325238);gene-LOC4326537(LOC4326537);gene-LOC4327018(LOC4327018);gene-LOC4327918(LOC4327918);gene-LOC4328623(LOC4328623);gene-LOC4330704(LOC4330704);gene-LOC4330746(LOC4330746);gene-LOC4331128(LOC4331128);gene-LOC4331129(LOC4331129);gene-LO…	3	51	54
HNck-HNin	GO:0031976	CC	plastid thylakoid	5.05307e-22	plastid thylakoid(GO:0031976,CC)	2.18293e-20	gene-LOC4327178(LOC4327178);gene-LOC4333604(LOC4333604);gene-LOC4342395(LOC4342395)	gene-LOC4324472(LOC4324472);gene-LOC4324599(LOC4324599);gene-LOC4324705(LOC4324705);gene-LOC4324744(LOC4324744);gene-LOC4324998(LOC4324998);gene-LOC4325238(LOC4325238);gene-LOC4326537(LOC4326537);gene-LOC4327018(LOC4327018);gene-LOC4327918(LOC4327918);gene-LOC4328623(LOC4328623);gene-LOC4330704(LOC4330704);gene-LOC4330746(LOC4330746);gene-LOC4331128(LOC4331128);gene-LOC4331129(LOC4331129);gene-LO…	3	51	54
HNck-HNin	GO:0042651	CC	thylakoid membrane	8.17767e-22	thylakoid membrane(GO:0042651,CC)	2.94396e-20	gene-LOC107276047(LOC107276047);gene-LOC4327178(LOC4327178);gene-LOC4333604(LOC4333604);gene-LOC4342395(LOC4342395)	gene-LOC4324472(LOC4324472);gene-LOC4324479(LOC4324479);gene-LOC4324599(LOC4324599);gene-LOC4324705(LOC4324705);gene-LOC4324744(LOC4324744);gene-LOC4324998(LOC4324998);gene-LOC4325238(LOC4325238);gene-LOC4326517(LOC4326517);gene-LOC4326537(LOC4326537);gene-LOC4327018(LOC4327018);gene-LOC4328623(LOC4328623);gene-LOC4330704(LOC4330704);gene-LOC4330746(LOC4330746);gene-LOC4331128(LOC4331128);gene-LO…	4	49	53
HNck-HNin	GO:0044435	CC	plastid part	2.59425e-19	plastid part(GO:0044435,CC)	8.0051e-18	gene-LOC4327178(LOC4327178);gene-LOC4330252(LOC4330252);gene-LOC4330657(LOC4330657);gene-LOC4333604(LOC4333604);gene-LOC4334968(LOC4334968);gene-LOC4342395(LOC4342395);gene-LOC4347534(LOC4347534);gene-LOC4347672(LOC4347672)	gene-LOC107276535(LOC107276535);gene-LOC4324472(LOC4324472);gene-LOC4324599(LOC4324599);gene-LOC4324705(LOC4324705);gene-LOC4324744(LOC4324744);gene-LOC4324998(LOC4324998);gene-LOC4325238(LOC4325238);gene-LOC4326439(LOC4326439);gene-LOC4326537(LOC4326537);gene-LOC4326994(LOC4326994);gene-LOC4327018(LOC4327018);gene-LOC4327918(LOC4327918);gene-LOC4328040(LOC4328040);gene-LOC4328623(LOC4328623);gen…	8	77	85
HNck-HNin	GO:0009535	CC	chloroplast thylakoid membrane	3.36747e-19	chloroplast thylakoid membrane(GO:0009535,CC)	8.08193e-18	gene-LOC4327178(LOC4327178);gene-LOC4333604(LOC4333604);gene-LOC4342395(LOC4342395)	gene-LOC4324472(LOC4324472);gene-LOC4324599(LOC4324599);gene-LOC4324705(LOC4324705);gene-LOC4324744(LOC4324744);gene-LOC4324998(LOC4324998);gene-LOC4325238(LOC4325238);gene-LOC4326537(LOC4326537);gene-LOC4327018(LOC4327018);gene-LOC4328623(LOC4328623);gene-LOC4330704(LOC4330704);gene-LOC4330746(LOC4330746);gene-LOC4331128(LOC4331128);gene-LOC4331129(LOC4331129);gene-LOC4331514(LOC4331514);gene-LO…	3	44	47
HNck-HNin	GO:0055035	CC	plastid thylakoid membrane	3.36747e-19	plastid thylakoid membrane(GO:0055035,CC)	8.08193e-18	gene-LOC4327178(LOC4327178);gene-LOC4333604(LOC4333604);gene-LOC4342395(LOC4342395)	gene-LOC4324472(LOC4324472);gene-LOC4324599(LOC4324599);gene-LOC4324705(LOC4324705);gene-LOC4324744(LOC4324744);gene-LOC4324998(LOC4324998);gene-LOC4325238(LOC4325238);gene-LOC4326537(LOC4326537);gene-LOC4327018(LOC4327018);gene-LOC4328623(LOC4328623);gene-LOC4330704(LOC4330704);gene-LOC4330746(LOC4330746);gene-LOC4331128(LOC4331128);gene-LOC4331129(LOC4331129);gene-LOC4331514(LOC4331514);gene-LO…	3	44	47
HNck-HNin	GO:0044434	CC	chloroplast part	4.14158e-19	chloroplast part(GO:0044434,CC)	8.94581e-18	gene-LOC4327178(LOC4327178);gene-LOC4330657(LOC4330657);gene-LOC4333604(LOC4333604);gene-LOC4334968(LOC4334968);gene-LOC4342395(LOC4342395);gene-LOC4347534(LOC4347534);gene-LOC4347672(LOC4347672)	gene-LOC107276535(LOC107276535);gene-LOC4324472(LOC4324472);gene-LOC4324599(LOC4324599);gene-LOC4324705(LOC4324705);gene-LOC4324744(LOC4324744);gene-LOC4324998(LOC4324998);gene-LOC4325238(LOC4325238);gene-LOC4326439(LOC4326439);gene-LOC4326537(LOC4326537);gene-LOC4326994(LOC4326994);gene-LOC4327018(LOC4327018);gene-LOC4327918(LOC4327918);gene-LOC4328040(LOC4328040);gene-LOC4328623(LOC4328623);gen…	7	77	84
HNck-HNin	GO:0009507	CC	chloroplast	5.81983e-18	chloroplast(GO:0009507,CC)	1.1428e-16	gene-LOC107275253(LOC107275253);gene-LOC4325309(LOC4325309);gene-LOC4327178(LOC4327178);gene-LOC4329520(LOC4329520);gene-LOC4330657(LOC4330657);gene-LOC4333604(LOC4333604);gene-LOC4334968(LOC4334968);gene-LOC4340988(LOC4340988);gene-LOC4342395(LOC4342395);gene-LOC4342600(LOC4342600);gene-LOC4343883(LOC4343883);gene-LOC4347534(LOC4347534);gene-LOC4347672(LOC4347672)	gene-LOC107276535(LOC107276535);gene-LOC4324318(LOC4324318);gene-LOC4324472(LOC4324472);gene-LOC4324599(LOC4324599);gene-LOC4324705(LOC4324705);gene-LOC4324744(LOC4324744);gene-LOC4324998(LOC4324998);gene-LOC4325238(LOC4325238);gene-LOC4326261(LOC4326261);gene-LOC4326439(LOC4326439);gene-LOC4326537(LOC4326537);gene-LOC4326901(LOC4326901);gene-LOC4326994(LOC4326994);gene-LOC4327018(LOC4327018);gen…	13	113	126
HNck-HNin	GO:0009536	CC	plastid	1.47297e-12	plastid(GO:0009536,CC)	2.65135e-11	gene-LOC107275253(LOC107275253);gene-LOC107276047(LOC107276047);gene-LOC107276077(LOC107276077);gene-LOC107276377(LOC107276377);gene-LOC107278571(LOC107278571);gene-LOC4324065(LOC4324065);gene-LOC4325309(LOC4325309);gene-LOC4327178(LOC4327178);gene-LOC4329309(LOC4329309);gene-LOC4329459(LOC4329459);gene-LOC4329520(LOC4329520);gene-LOC4330252(LOC4330252);gene-LOC4330657(LOC4330657);gene-LOC4330678…	gene-LOC107276049(LOC107276049);gene-LOC107276234(LOC107276234);gene-LOC107276535(LOC107276535);gene-LOC107276737(LOC107276737);gene-LOC107277452(LOC107277452);gene-LOC107277585(LOC107277585);gene-LOC107278588(LOC107278588);gene-LOC4324179(LOC4324179);gene-LOC4324318(LOC4324318);gene-LOC4324445(LOC4324445);gene-LOC4324472(LOC4324472);gene-LOC4324479(LOC4324479);gene-LOC4324599(LOC4324599);gene-LO…	50	231	281
HNck-HNin	GO:0009521	CC	photosystem	1.89425e-12	photosystem(GO:0009521,CC)	3.14737e-11	gene-LOC107276047(LOC107276047);gene-LOC4342395(LOC4342395)	gene-LOC4324479(LOC4324479);gene-LOC4324599(LOC4324599);gene-LOC4324705(LOC4324705);gene-LOC4326537(LOC4326537);gene-LOC4328623(LOC4328623);gene-LOC4332805(LOC4332805);gene-LOC4333359(LOC4333359);gene-LOC4335897(LOC4335897);gene-LOC4340892(LOC4340892);gene-LOC4342404(LOC4342404);gene-LOC4342913(LOC4342913);gene-LOC4343189(LOC4343189);gene-LOC4343583(LOC4343583);gene-LOC4343604(LOC4343604);gene-LO…	2	21	23
HNck-HNin	GO:0009522	CC	photosystem I	7.85618e-10	photosystem I(GO:0009522,CC)	1.2121e-08	-	gene-LOC4324599(LOC4324599);gene-LOC4324705(LOC4324705);gene-LOC4328623(LOC4328623);gene-LOC4333359(LOC4333359);gene-LOC4340892(LOC4340892);gene-LOC4342404(LOC4342404);gene-LOC4343189(LOC4343189);gene-LOC4343583(LOC4343583);gene-LOC4343604(LOC4343604);gene-LOC4346803(LOC4346803);gene-LOC4347166(LOC4347166);gene-LOC4347395(LOC4347395);gene-LOC4350176(LOC4350176)	0	13	13
HNck-HNin	GO:0009532	CC	plastid stroma	1.09944e-09	plastid stroma(GO:0009532,CC)	1.5832e-08	gene-LOC4330657(LOC4330657);gene-LOC4334968(LOC4334968);gene-LOC4347534(LOC4347534);gene-LOC4347672(LOC4347672)	gene-LOC4324599(LOC4324599);gene-LOC4324705(LOC4324705);gene-LOC4324744(LOC4324744);gene-LOC4326439(LOC4326439);gene-LOC4326994(LOC4326994);gene-LOC4328623(LOC4328623);gene-LOC4331417(LOC4331417);gene-LOC4332227(LOC4332227);gene-LOC4333359(LOC4333359);gene-LOC4333719(LOC4333719);gene-LOC4334171(LOC4334171);gene-LOC4334714(LOC4334714);gene-LOC4336028(LOC4336028);gene-LOC4338302(LOC4338302);gene-LO…	4	35	39
HNck-HNin	GO:0009570	CC	chloroplast stroma	6.6053e-09	chloroplast stroma(GO:0009570,CC)	8.91715e-08	gene-LOC4330657(LOC4330657);gene-LOC4334968(LOC4334968);gene-LOC4347534(LOC4347534);gene-LOC4347672(LOC4347672)	gene-LOC4324599(LOC4324599);gene-LOC4324705(LOC4324705);gene-LOC4324744(LOC4324744);gene-LOC4326439(LOC4326439);gene-LOC4326994(LOC4326994);gene-LOC4328623(LOC4328623);gene-LOC4331417(LOC4331417);gene-LOC4332227(LOC4332227);gene-LOC4333359(LOC4333359);gene-LOC4333719(LOC4333719);gene-LOC4334171(LOC4334171);gene-LOC4334714(LOC4334714);gene-LOC4336028(LOC4336028);gene-LOC4339874(LOC4339874);gene-LO…	4	33	37
HNck-HNin	GO:0010287	CC	plastoglobule	3.4692e-08	plastoglobule(GO:0010287,CC)	4.40793e-07	gene-LOC4347534(LOC4347534)	gene-LOC4324599(LOC4324599);gene-LOC4324705(LOC4324705);gene-LOC4328623(LOC4328623);gene-LOC4333359(LOC4333359);gene-LOC4336028(LOC4336028);gene-LOC4340892(LOC4340892);gene-LOC4343583(LOC4343583);gene-LOC4343604(LOC4343604);gene-LOC4345551(LOC4345551);gene-LOC4346803(LOC4346803);gene-LOC4347166(LOC4347166);gene-LOC4350176(LOC4350176)	1	12	13
HNck-HNin	GO:0009526	CC	plastid envelope	5.38081e-08	plastid envelope(GO:0009526,CC)	6.45698e-07	gene-LOC4327178(LOC4327178);gene-LOC4330252(LOC4330252);gene-LOC4334968(LOC4334968);gene-LOC4347672(LOC4347672)	gene-LOC107276535(LOC107276535);gene-LOC4324599(LOC4324599);gene-LOC4324705(LOC4324705);gene-LOC4324998(LOC4324998);gene-LOC4327918(LOC4327918);gene-LOC4328040(LOC4328040);gene-LOC4328623(LOC4328623);gene-LOC4329356(LOC4329356);gene-LOC4329844(LOC4329844);gene-LOC4330459(LOC4330459);gene-LOC4331514(LOC4331514);gene-LOC4333359(LOC4333359);gene-LOC4333985(LOC4333985);gene-LOC4336028(LOC4336028);gen…	4	30	34
HNck-HNin	GO:0009523	CC	photosystem II	1.24361e-07	photosystem II(GO:0009523,CC)	1.41379e-06	gene-LOC107276047(LOC107276047);gene-LOC4342395(LOC4342395)	gene-LOC4324479(LOC4324479);gene-LOC4324599(LOC4324599);gene-LOC4324705(LOC4324705);gene-LOC4326537(LOC4326537);gene-LOC4332805(LOC4332805);gene-LOC4333359(LOC4333359);gene-LOC4335897(LOC4335897);gene-LOC4342913(LOC4342913);gene-LOC4345971(LOC4345971);gene-LOC4346803(LOC4346803);gene-LOC9267250(LOC9267250);gene-LOC9269218(LOC9269218)	2	12	14
HNck-HNin	GO:0009941	CC	chloroplast envelope	1.99735e-07	chloroplast envelope(GO:0009941,CC)	2.15714e-06	gene-LOC4334968(LOC4334968);gene-LOC4347672(LOC4347672)	gene-LOC107276535(LOC107276535);gene-LOC4324599(LOC4324599);gene-LOC4324705(LOC4324705);gene-LOC4324998(LOC4324998);gene-LOC4327918(LOC4327918);gene-LOC4328040(LOC4328040);gene-LOC4328623(LOC4328623);gene-LOC4329356(LOC4329356);gene-LOC4329844(LOC4329844);gene-LOC4330459(LOC4330459);gene-LOC4331514(LOC4331514);gene-LOC4333359(LOC4333359);gene-LOC4333985(LOC4333985);gene-LOC4336028(LOC4336028);gen…	2	30	32
HNck-HNin	GO:0031984	CC	organelle subcompartment	2.14031e-05	organelle subcompartment(GO:0031984,CC)	0.000220146	gene-LOC4324448(LOC4324448);gene-LOC4324733(LOC4324733);gene-LOC4327178(LOC4327178);gene-LOC4333604(LOC4333604);gene-LOC4342395(LOC4342395)	gene-LOC4324472(LOC4324472);gene-LOC4324599(LOC4324599);gene-LOC4324705(LOC4324705);gene-LOC4324744(LOC4324744);gene-LOC4324998(LOC4324998);gene-LOC4325031(LOC4325031);gene-LOC4325238(LOC4325238);gene-LOC4326537(LOC4326537);gene-LOC4327018(LOC4327018);gene-LOC4327918(LOC4327918);gene-LOC4328623(LOC4328623);gene-LOC4330704(LOC4330704);gene-LOC4330746(LOC4330746);gene-LOC4331128(LOC4331128);gene-LO…	5	57	62
HNck-HNin	GO:0009654	CC	photosystem II oxygen evolving complex	3.07424e-05	photosystem II oxygen evolving complex(GO:0009654,CC)	0.000301834	gene-LOC107276047(LOC107276047);gene-LOC4342395(LOC4342395)	gene-LOC4324479(LOC4324479);gene-LOC4326537(LOC4326537);gene-LOC4335897(LOC4335897);gene-LOC4342913(LOC4342913);gene-LOC4345971(LOC4345971);gene-LOC9267250(LOC9267250)	2	6	8
HNck-HNin	GO:0010598	CC	NAD(P)H dehydrogenase complex (plastoquinone)	9.32898e-05	NAD(P)H dehydrogenase complex (plastoquinone)(GO:0010598,CC)	0.000876113	-	gene-LOC4330704(LOC4330704);gene-LOC4345153(LOC4345153);gene-LOC4352264(LOC4352264);gene-LOC9269617(LOC9269617)	0	4	4
HNck-HNin	GO:0005576	CC	extracellular region	0.000229748	extracellular region(GO:0005576,CC)	0.00206773	gene-LOC107275849(LOC107275849);gene-LOC107276196(LOC107276196);gene-LOC4325309(LOC4325309);gene-LOC4325668(LOC4325668);gene-LOC4326969(LOC4326969);gene-LOC4330088(LOC4330088);gene-LOC4332041(LOC4332041);gene-LOC4332289(LOC4332289);gene-LOC4334201(LOC4334201);gene-LOC4337486(LOC4337486);gene-LOC4341167(LOC4341167);gene-LOC4341168(LOC4341168);gene-LOC4341171(LOC4341171);gene-LOC4342315(LOC4342315)…	gene-LOC107275306(LOC107275306);gene-LOC112938980(LOC112938980);gene-LOC4325326(LOC4325326);gene-LOC4325794(LOC4325794);gene-LOC4325989(LOC4325989);gene-LOC4325998(LOC4325998);gene-LOC4325999(LOC4325999);gene-LOC4327640(LOC4327640);gene-LOC4327887(LOC4327887);gene-LOC4328841(LOC4328841);gene-LOC4328842(LOC4328842);gene-LOC4328925(LOC4328925);gene-LOC4332175(LOC4332175);gene-LOC4333794(LOC4333794)…	24	32	56
HNck-HNin	GO:0009573	CC	chloroplast ribulose bisphosphate carboxylase complex	0.00122817	chloroplast ribulose bisphosphate carboxylase complex(GO:0009573,CC)	0.0102033	-	gene-LOC4351966(LOC4351966);gene-LOC4352014(LOC4352014);gene-LOC4352021(LOC4352021)	0	3	3
HNck-HNin	GO:0048492	CC	ribulose bisphosphate carboxylase complex	0.00122817	ribulose bisphosphate carboxylase complex(GO:0048492,CC)	0.0102033	-	gene-LOC4351966(LOC4351966);gene-LOC4352014(LOC4352014);gene-LOC4352021(LOC4352021)	0	3	3
HNck-HNin	GO:0031224	CC	intrinsic component of membrane	0.00157108	intrinsic component of membrane(GO:0031224,CC)	0.0125687	gene-LOC107275292(LOC107275292);gene-LOC107275816(LOC107275816);gene-LOC107276008(LOC107276008);gene-LOC107276047(LOC107276047);gene-LOC107276391(LOC107276391);gene-LOC107276975(LOC107276975);gene-LOC107277364(LOC107277364);gene-LOC107281472(LOC107281472);gene-LOC112936064(LOC112936064);gene-LOC112936437(LOC112936437);gene-LOC112937850(LOC112937850);gene-LOC112938786(LOC112938786);gene-LOC1129392…	gene-LOC107275732(LOC107275732);gene-LOC107275818(LOC107275818);gene-LOC107275911(LOC107275911);gene-LOC107276012(LOC107276012);gene-LOC107276021(LOC107276021);gene-LOC107276049(LOC107276049);gene-LOC107276167(LOC107276167);gene-LOC107276535(LOC107276535);gene-LOC107276737(LOC107276737);gene-LOC107276939(LOC107276939);gene-LOC107277425(LOC107277425);gene-LOC107277452(LOC107277452);gene-LOC1072774…	126	258	384
HNck-HNin	GO:0016021	CC	integral component of membrane	0.0019864	integral component of membrane(GO:0016021,CC)	0.0153236	gene-LOC107275292(LOC107275292);gene-LOC107275816(LOC107275816);gene-LOC107276008(LOC107276008);gene-LOC107276047(LOC107276047);gene-LOC107276391(LOC107276391);gene-LOC107276975(LOC107276975);gene-LOC107277364(LOC107277364);gene-LOC107281472(LOC107281472);gene-LOC112936064(LOC112936064);gene-LOC112936437(LOC112936437);gene-LOC112937850(LOC112937850);gene-LOC112938786(LOC112938786);gene-LOC1129392…	gene-LOC107275732(LOC107275732);gene-LOC107275818(LOC107275818);gene-LOC107275911(LOC107275911);gene-LOC107276012(LOC107276012);gene-LOC107276021(LOC107276021);gene-LOC107276049(LOC107276049);gene-LOC107276167(LOC107276167);gene-LOC107276535(LOC107276535);gene-LOC107276737(LOC107276737);gene-LOC107276939(LOC107276939);gene-LOC107277425(LOC107277425);gene-LOC107277452(LOC107277452);gene-LOC1072774…	123	254	377
HNck-HNin	GO:0031429	CC	box H/ACA snoRNP complex	0.00236305	box H/ACA snoRNP complex(GO:0031429,CC)	0.017014	-	gene-LOC4332935(LOC4332935);gene-LOC4340741(LOC4340741);gene-LOC4344029(LOC4344029)	0	3	3
HNck-HNin	GO:0072588	CC	box H/ACA RNP complex	0.00236305	box H/ACA RNP complex(GO:0072588,CC)	0.017014	-	gene-LOC4332935(LOC4332935);gene-LOC4340741(LOC4340741);gene-LOC4344029(LOC4344029)	0	3	3
HNck-HNin	GO:0031977	CC	thylakoid lumen	0.00352369	thylakoid lumen(GO:0031977,CC)	0.0245521	-	gene-LOC4327479(LOC4327479);gene-LOC4332745(LOC4332745);gene-LOC4334100(LOC4334100);gene-LOC4342001(LOC4342001);gene-LOC4345443(LOC4345443)	0	5	5
HNck-HNin	GO:0044425	CC	membrane part	0.00624666	membrane part(GO:0044425,CC)	0.042165	gene-LOC107275292(LOC107275292);gene-LOC107275816(LOC107275816);gene-LOC107276008(LOC107276008);gene-LOC107276047(LOC107276047);gene-LOC107276391(LOC107276391);gene-LOC107276975(LOC107276975);gene-LOC107277364(LOC107277364);gene-LOC107281472(LOC107281472);gene-LOC112936064(LOC112936064);gene-LOC112936437(LOC112936437);gene-LOC112937850(LOC112937850);gene-LOC112938786(LOC112938786);gene-LOC1129392…	gene-LOC107275732(LOC107275732);gene-LOC107275818(LOC107275818);gene-LOC107275911(LOC107275911);gene-LOC107276012(LOC107276012);gene-LOC107276021(LOC107276021);gene-LOC107276049(LOC107276049);gene-LOC107276167(LOC107276167);gene-LOC107276535(LOC107276535);gene-LOC107276737(LOC107276737);gene-LOC107276939(LOC107276939);gene-LOC107277425(LOC107277425);gene-LOC107277452(LOC107277452);gene-LOC1072774…	126	266	392
LNin-HNin	GO:0042430	BP	indole-containing compound metabolic process	0.000815952	indole-containing compound metabolic process(GO:0042430,BP)	0.0290116	gene-LOC4334182(LOC4334182)	gene-LOC4329427(LOC4329427);gene-LOC4332341(LOC4332341);gene-LOC4332475(LOC4332475);gene-LOC4334427(LOC4334427);gene-LOC4336076(LOC4336076);gene-LOC4346529(LOC4346529);gene-LOC9268807(LOC9268807);gene-LOC9270552(LOC9270552)	1	8	9
LNin-HNin	GO:0009636	BP	response to toxic substance	0.00087862	response to toxic substance(GO:0009636,BP)	0.0303854	gene-LOC4324554(LOC4324554);gene-LOC4325764(LOC4325764);gene-LOC4325766(LOC4325766);gene-LOC4325768(LOC4325768);gene-LOC4332357(LOC4332357);gene-LOC4337486(LOC4337486);gene-LOC4340843(LOC4340843);gene-LOC4341249(LOC4341249);gene-LOC4341934(LOC4341934);gene-LOC4344276(LOC4344276);gene-LOC4344277(LOC4344277);gene-LOC4349201(LOC4349201);gene-LOC9268874(LOC9268874)	gene-LOC107275849(LOC107275849);gene-LOC4324580(LOC4324580);gene-LOC4325763(LOC4325763);gene-LOC4327052(LOC4327052);gene-LOC4327453(LOC4327453);gene-LOC4328586(LOC4328586);gene-LOC4329578(LOC4329578);gene-LOC4334347(LOC4334347);gene-LOC4336886(LOC4336886);gene-LOC4337232(LOC4337232);gene-LOC4337731(LOC4337731);gene-LOC4339342(LOC4339342);gene-LOC4339397(LOC4339397);gene-LOC4339922(LOC4339922);gen…	13	24	37
LNin-HNin	GO:0005975	BP	carbohydrate metabolic process	0.00088624	carbohydrate metabolic process(GO:0005975,BP)	0.0303854	gene-LOC112936042(LOC112936042);gene-LOC4324117(LOC4324117);gene-LOC4324666(LOC4324666);gene-LOC4328664(LOC4328664);gene-LOC4332788(LOC4332788);gene-LOC4333181(LOC4333181);gene-LOC4334116(LOC4334116);gene-LOC4334827(LOC4334827);gene-LOC4334968(LOC4334968);gene-LOC4335348(LOC4335348);gene-LOC4335918(LOC4335918);gene-LOC4337665(LOC4337665);gene-LOC4337749(LOC4337749);gene-LOC4338208(LOC4338208);gen…	gene-LOC107275814(LOC107275814);gene-LOC107276804(LOC107276804);gene-LOC107277051(LOC107277051);gene-LOC107281116(LOC107281116);gene-LOC107281855(LOC107281855);gene-LOC4324165(LOC4324165);gene-LOC4324794(LOC4324794);gene-LOC4325066(LOC4325066);gene-LOC4325067(LOC4325067);gene-LOC4326516(LOC4326516);gene-LOC4326530(LOC4326530);gene-LOC4327196(LOC4327196);gene-LOC4327868(LOC4327868);gene-LOC4328186…	43	75	118
LNin-HNin	GO:0019139	MF	cytokinin dehydrogenase activity	0.000943925	cytokinin dehydrogenase activity(GO:0019139,MF)	0.0479181	gene-LOC4345764(LOC4345764)	gene-LOC107275925(LOC107275925);gene-LOC4326515(LOC4326515);gene-LOC4327333(LOC4327333);gene-LOC4327887(LOC4327887)	1	4	5
LNin-HNin	GO:0019752	BP	carboxylic acid metabolic process	0.000986645	carboxylic acid metabolic process(GO:0019752,BP)	0.0321177	gene-LOC107277102(LOC107277102);gene-LOC4324172(LOC4324172);gene-LOC4324666(LOC4324666);gene-LOC4328618(LOC4328618);gene-LOC4328664(LOC4328664);gene-LOC4328992(LOC4328992);gene-LOC4332506(LOC4332506);gene-LOC4333144(LOC4333144);gene-LOC4333181(LOC4333181);gene-LOC4334968(LOC4334968);gene-LOC4335348(LOC4335348);gene-LOC4336376(LOC4336376);gene-LOC4341422(LOC4341422);gene-LOC4342505(LOC4342505);gen…	gene-LOC107276804(LOC107276804);gene-LOC107277051(LOC107277051);gene-LOC107277360(LOC107277360);gene-LOC107281116(LOC107281116);gene-LOC107281855(LOC107281855);gene-LOC112935992(LOC112935992);gene-LOC112936027(LOC112936027);gene-LOC112938980(LOC112938980);gene-LOC4324056(LOC4324056);gene-LOC4324165(LOC4324165);gene-LOC4324580(LOC4324580);gene-LOC4324794(LOC4324794);gene-LOC4325537(LOC4325537);gen…	19	92	111
LNin-HNin	GO:0000162	BP	tryptophan biosynthetic process	0.000986951	tryptophan biosynthetic process(GO:0000162,BP)	0.0321177	-	gene-LOC4332341(LOC4332341);gene-LOC4334427(LOC4334427);gene-LOC4336076(LOC4336076);gene-LOC4346529(LOC4346529);gene-LOC9268807(LOC9268807);gene-LOC9270552(LOC9270552)	0	6	6
LNin-HNin	GO:0046219	BP	indolalkylamine biosynthetic process	0.000986951	indolalkylamine biosynthetic process(GO:0046219,BP)	0.0321177	-	gene-LOC4332341(LOC4332341);gene-LOC4334427(LOC4334427);gene-LOC4336076(LOC4336076);gene-LOC4346529(LOC4346529);gene-LOC9268807(LOC9268807);gene-LOC9270552(LOC9270552)	0	6	6
LNin-HNin	GO:1901135	BP	carbohydrate derivative metabolic process	0.00101122	carbohydrate derivative metabolic process(GO:1901135,BP)	0.0323589	gene-LOC107277102(LOC107277102);gene-LOC4324117(LOC4324117);gene-LOC4324172(LOC4324172);gene-LOC4324666(LOC4324666);gene-LOC4324880(LOC4324880);gene-LOC4328091(LOC4328091);gene-LOC4334182(LOC4334182);gene-LOC4334968(LOC4334968);gene-LOC4336977(LOC4336977);gene-LOC4337749(LOC4337749);gene-LOC4338208(LOC4338208);gene-LOC4338757(LOC4338757);gene-LOC4342115(LOC4342115);gene-LOC4343113(LOC4343113);gen…	gene-LOC107277051(LOC107277051);gene-LOC4325066(LOC4325066);gene-LOC4325067(LOC4325067);gene-LOC4326516(LOC4326516);gene-LOC4327196(LOC4327196);gene-LOC4328925(LOC4328925);gene-LOC4329427(LOC4329427);gene-LOC4329862(LOC4329862);gene-LOC4329920(LOC4329920);gene-LOC4329972(LOC4329972);gene-LOC4330320(LOC4330320);gene-LOC4331045(LOC4331045);gene-LOC4331792(LOC4331792);gene-LOC4334032(LOC4334032);gen…	23	50	73
LNin-HNin	GO:0006090	BP	pyruvate metabolic process	0.00116347	pyruvate metabolic process(GO:0006090,BP)	0.0366207	gene-LOC107277102(LOC107277102);gene-LOC4324666(LOC4324666);gene-LOC4333181(LOC4333181);gene-LOC4334968(LOC4334968);gene-LOC4343113(LOC4343113)	gene-LOC107277051(LOC107277051);gene-LOC4326516(LOC4326516);gene-LOC4327196(LOC4327196);gene-LOC4329862(LOC4329862);gene-LOC4330320(LOC4330320);gene-LOC4338034(LOC4338034);gene-LOC4339204(LOC4339204);gene-LOC4340640(LOC4340640);gene-LOC4342497(LOC4342497);gene-LOC4344545(LOC4344545);gene-LOC4345439(LOC4345439);gene-LOC4347691(LOC4347691);gene-LOC9271821(LOC9271821)	5	13	18
LNin-HNin	GO:0032787	BP	monocarboxylic acid metabolic process	0.0012016	monocarboxylic acid metabolic process(GO:0032787,BP)	0.0372109	gene-LOC107277102(LOC107277102);gene-LOC4324666(LOC4324666);gene-LOC4328618(LOC4328618);gene-LOC4328664(LOC4328664);gene-LOC4328992(LOC4328992);gene-LOC4332506(LOC4332506);gene-LOC4333144(LOC4333144);gene-LOC4333181(LOC4333181);gene-LOC4334968(LOC4334968);gene-LOC4335348(LOC4335348);gene-LOC4336376(LOC4336376);gene-LOC4341422(LOC4341422);gene-LOC4343113(LOC4343113);gene-LOC4348145(LOC4348145);gen…	gene-LOC107276804(LOC107276804);gene-LOC107277051(LOC107277051);gene-LOC107281116(LOC107281116);gene-LOC107281855(LOC107281855);gene-LOC4324165(LOC4324165);gene-LOC4324580(LOC4324580);gene-LOC4324794(LOC4324794);gene-LOC4326439(LOC4326439);gene-LOC4326516(LOC4326516);gene-LOC4327196(LOC4327196);gene-LOC4327868(LOC4327868);gene-LOC4328676(LOC4328676);gene-LOC4329432(LOC4329432);gene-LOC4329862(LOC…	15	48	63
LNin-HNin	GO:0005977	BP	glycogen metabolic process	0.00142358	glycogen metabolic process(GO:0005977,BP)	0.0427075	-	gene-LOC4338695(LOC4338695);gene-LOC4339718(LOC4339718);gene-LOC4341008(LOC4341008);gene-LOC4346068(LOC4346068);gene-LOC4346656(LOC4346656);gene-LOC4348230(LOC4348230)	0	6	6
LNin-HNin	GO:0006112	BP	energy reserve metabolic process	0.00142358	energy reserve metabolic process(GO:0006112,BP)	0.0427075	-	gene-LOC4338695(LOC4338695);gene-LOC4339718(LOC4339718);gene-LOC4341008(LOC4341008);gene-LOC4346068(LOC4346068);gene-LOC4346656(LOC4346656);gene-LOC4348230(LOC4348230)	0	6	6
LNin-HNin	GO:0098754	BP	detoxification	0.00160144	detoxification(GO:0098754,BP)	0.0473039	gene-LOC4324554(LOC4324554);gene-LOC4325764(LOC4325764);gene-LOC4325766(LOC4325766);gene-LOC4325768(LOC4325768);gene-LOC4337486(LOC4337486);gene-LOC4340843(LOC4340843);gene-LOC4341249(LOC4341249);gene-LOC4341934(LOC4341934);gene-LOC4344276(LOC4344276);gene-LOC4344277(LOC4344277);gene-LOC4349201(LOC4349201);gene-LOC9268874(LOC9268874)	gene-LOC107275849(LOC107275849);gene-LOC4325763(LOC4325763);gene-LOC4327052(LOC4327052);gene-LOC4327453(LOC4327453);gene-LOC4328586(LOC4328586);gene-LOC4329578(LOC4329578);gene-LOC4334347(LOC4334347);gene-LOC4336886(LOC4336886);gene-LOC4337232(LOC4337232);gene-LOC4337731(LOC4337731);gene-LOC4339397(LOC4339397);gene-LOC4339922(LOC4339922);gene-LOC4340394(LOC4340394);gene-LOC4340581(LOC4340581);gen…	12	22	34
LNin-HNin	GO:0031984	CC	organelle subcompartment	0.00220601	organelle subcompartment(GO:0031984,CC)	0.0278296	gene-LOC4324817(LOC4324817);gene-LOC4326862(LOC4326862);gene-LOC4327507(LOC4327507);gene-LOC4327922(LOC4327922);gene-LOC4328636(LOC4328636);gene-LOC4337189(LOC4337189);gene-LOC4337665(LOC4337665);gene-LOC4342395(LOC4342395);gene-LOC9267932(LOC9267932);gene-OrsajCp022(atpA);gene-OrsajCp030(ndhC)	gene-LOC107275792(LOC107275792);gene-LOC107278642(LOC107278642);gene-LOC4324275(LOC4324275);gene-LOC4324472(LOC4324472);gene-LOC4324744(LOC4324744);gene-LOC4324908(LOC4324908);gene-LOC4324998(LOC4324998);gene-LOC4325238(LOC4325238);gene-LOC4325465(LOC4325465);gene-LOC4325486(LOC4325486);gene-LOC4326537(LOC4326537);gene-LOC4327240(LOC4327240);gene-LOC4327627(LOC4327627);gene-LOC4327755(LOC4327755)…	11	64	75
LNin-HNin	GO:0009573	CC	chloroplast ribulose bisphosphate carboxylase complex	0.00395701	chloroplast ribulose bisphosphate carboxylase complex(GO:0009573,CC)	0.0454562	-	gene-LOC4351966(LOC4351966);gene-LOC4352014(LOC4352014);gene-LOC4352016(LOC4352016)	0	3	3
LNin-HNin	GO:0048492	CC	ribulose bisphosphate carboxylase complex	0.00395701	ribulose bisphosphate carboxylase complex(GO:0048492,CC)	0.0454562	-	gene-LOC4351966(LOC4351966);gene-LOC4352014(LOC4352014);gene-LOC4352016(LOC4352016)	0	3	3
LNin-HNin	GO:0009523	CC	photosystem II	0.004019	photosystem II(GO:0009523,CC)	0.0454562	gene-LOC107276047(LOC107276047);gene-LOC4342395(LOC4342395)	gene-LOC107275792(LOC107275792);gene-LOC4326537(LOC4326537);gene-LOC4326784(LOC4326784);gene-LOC4332805(LOC4332805);gene-LOC4342192(LOC4342192);gene-LOC4342913(LOC4342913);gene-LOC4345971(LOC4345971);gene-LOC9267250(LOC9267250)	2	8	10
LNck-HNck	GO:0016491	MF	oxidoreductase activity	2.24628e-10	oxidoreductase activity(GO:0016491,MF)	1.49153e-07	gene-LOC107275925(LOC107275925);gene-LOC107278754(LOC107278754);gene-LOC107279853(LOC107279853);gene-LOC112935987(LOC112935987);gene-LOC4326273(LOC4326273);gene-LOC4326552(LOC4326552);gene-LOC4326659(LOC4326659);gene-LOC4327401(LOC4327401);gene-LOC4327933(LOC4327933);gene-LOC4330530(LOC4330530);gene-LOC4330657(LOC4330657);gene-LOC4330790(LOC4330790);gene-LOC4330940(LOC4330940);gene-LOC4331658(LOC…	gene-LOC107275666(LOC107275666);gene-LOC107275849(LOC107275849);gene-LOC107276062(LOC107276062);gene-LOC107276167(LOC107276167);gene-LOC107276196(LOC107276196);gene-LOC107278348(LOC107278348);gene-LOC107280532(LOC107280532);gene-LOC112937008(LOC112937008);gene-LOC112937433(LOC112937433);gene-LOC4324556(LOC4324556);gene-LOC4324690(LOC4324690);gene-LOC4324802(LOC4324802);gene-LOC4324998(LOC4324998)…	45	99	144
LNck-HNck	GO:0016984	MF	ribulose-bisphosphate carboxylase activity	2.94156e-07	ribulose-bisphosphate carboxylase activity(GO:0016984,MF)	8.80971e-05	-	gene-LOC112937008(LOC112937008);gene-LOC4351966(LOC4351966);gene-LOC4352014(LOC4352014);gene-LOC4352016(LOC4352016);gene-LOC4352021(LOC4352021);gene-OrsajCp033(rbcL)	0	6	6
LNck-HNck	GO:0048037	MF	cofactor binding	3.98029e-07	cofactor binding(GO:0048037,MF)	8.80971e-05	gene-LOC107275925(LOC107275925);gene-LOC107279853(LOC107279853);gene-LOC112935987(LOC112935987);gene-LOC4326273(LOC4326273);gene-LOC4326552(LOC4326552);gene-LOC4326659(LOC4326659);gene-LOC4328053(LOC4328053);gene-LOC4331658(LOC4331658);gene-LOC4332775(LOC4332775);gene-LOC4333554(LOC4333554);gene-LOC4333585(LOC4333585);gene-LOC4334169(LOC4334169);gene-LOC4334201(LOC4334201);gene-LOC4335203(LOC4335…	gene-LOC107275849(LOC107275849);gene-LOC107276167(LOC107276167);gene-LOC107278348(LOC107278348);gene-LOC112937433(LOC112937433);gene-LOC4324556(LOC4324556);gene-LOC4324599(LOC4324599);gene-LOC4324690(LOC4324690);gene-LOC4324705(LOC4324705);gene-LOC4325178(LOC4325178);gene-LOC4325564(LOC4325564);gene-LOC4326716(LOC4326716);gene-LOC4327479(LOC4327479);gene-LOC4332121(LOC4332121);gene-LOC4332166(LOC…	28	68	96
LNck-HNck	GO:0016168	MF	chlorophyll binding	1.80008e-06	chlorophyll binding(GO:0016168,MF)	0.000298812	-	gene-LOC4324599(LOC4324599);gene-LOC4324705(LOC4324705);gene-LOC4336028(LOC4336028);gene-LOC4340892(LOC4340892);gene-LOC4343583(LOC4343583);gene-LOC4347166(LOC4347166);gene-LOC4350176(LOC4350176);gene-OrsajCp002(psbA);gene-OrsajCp053(psbB)	0	9	9
LNck-HNck	GO:0031409	MF	pigment binding	2.47809e-06	pigment binding(GO:0031409,MF)	0.000329091	-	gene-LOC4324599(LOC4324599);gene-LOC4324705(LOC4324705);gene-LOC4336028(LOC4336028);gene-LOC4340892(LOC4340892);gene-LOC4343583(LOC4343583);gene-LOC4347166(LOC4347166);gene-LOC4350176(LOC4350176)	0	7	7
LNck-HNck	GO:0046906	MF	tetrapyrrole binding	3.70519e-06	tetrapyrrole binding(GO:0046906,MF)	0.000410041	gene-LOC107279853(LOC107279853);gene-LOC112935987(LOC112935987);gene-LOC4326273(LOC4326273);gene-LOC4326659(LOC4326659);gene-LOC4333585(LOC4333585);gene-LOC4334201(LOC4334201);gene-LOC4349792(LOC4349792);gene-LOC9269428(LOC9269428);gene-LOC9270900(LOC9270900)	gene-LOC107275849(LOC107275849);gene-LOC107278348(LOC107278348);gene-LOC4324556(LOC4324556);gene-LOC4324599(LOC4324599);gene-LOC4324690(LOC4324690);gene-LOC4324705(LOC4324705);gene-LOC4325564(LOC4325564);gene-LOC4326716(LOC4326716);gene-LOC4332121(LOC4332121);gene-LOC4332166(LOC4332166);gene-LOC4332734(LOC4332734);gene-LOC4333118(LOC4333118);gene-LOC4333284(LOC4333284);gene-LOC4336028(LOC4336028)…	9	43	52
LNck-HNck	GO:0004497	MF	monooxygenase activity	5.01364e-05	monooxygenase activity(GO:0004497,MF)	0.0047558	gene-LOC107279853(LOC107279853);gene-LOC112935987(LOC112935987);gene-LOC4326659(LOC4326659);gene-LOC4331658(LOC4331658);gene-LOC4333585(LOC4333585);gene-LOC4335203(LOC4335203);gene-LOC4349792(LOC4349792);gene-LOC9269428(LOC9269428);gene-LOC9270900(LOC9270900)	gene-LOC112937008(LOC112937008);gene-LOC4324690(LOC4324690);gene-LOC4325178(LOC4325178);gene-LOC4325564(LOC4325564);gene-LOC4332121(LOC4332121);gene-LOC4332734(LOC4332734);gene-LOC4333118(LOC4333118);gene-LOC4333284(LOC4333284);gene-LOC4339836(LOC4339836);gene-LOC4339885(LOC4339885);gene-LOC4341101(LOC4341101);gene-LOC4341325(LOC4341325);gene-LOC4341631(LOC4341631);gene-LOC4342237(LOC4342237);gen…	9	28	37
LNck-HNck	GO:0003824	MF	catalytic activity	0.000361473	catalytic activity(GO:0003824,MF)	0.0300023	gene-LOC107275925(LOC107275925);gene-LOC107276328(LOC107276328);gene-LOC107276774(LOC107276774);gene-LOC107277517(LOC107277517);gene-LOC107278754(LOC107278754);gene-LOC107279853(LOC107279853);gene-LOC112935987(LOC112935987);gene-LOC4324182(LOC4324182);gene-LOC4324501(LOC4324501);gene-LOC4324541(LOC4324541);gene-LOC4324574(LOC4324574);gene-LOC4324736(LOC4324736);gene-LOC4324956(LOC4324956);gene-LO…	gene-LOC107275616(LOC107275616);gene-LOC107275666(LOC107275666);gene-LOC107275823(LOC107275823);gene-LOC107275849(LOC107275849);gene-LOC107276062(LOC107276062);gene-LOC107276167(LOC107276167);gene-LOC107276196(LOC107276196);gene-LOC107276259(LOC107276259);gene-LOC107276722(LOC107276722);gene-LOC107276726(LOC107276726);gene-LOC107276804(LOC107276804);gene-LOC107277295(LOC107277295);gene-LOC1072777…	192	344	536
LNck-HNck	GO:0020037	MF	heme binding	0.000563245	heme binding(GO:0020037,MF)	0.0391383	gene-LOC107279853(LOC107279853);gene-LOC112935987(LOC112935987);gene-LOC4326273(LOC4326273);gene-LOC4326659(LOC4326659);gene-LOC4333585(LOC4333585);gene-LOC4334201(LOC4334201);gene-LOC4349792(LOC4349792);gene-LOC9269428(LOC9269428);gene-LOC9270900(LOC9270900)	gene-LOC107275849(LOC107275849);gene-LOC107278348(LOC107278348);gene-LOC4324556(LOC4324556);gene-LOC4324690(LOC4324690);gene-LOC4325564(LOC4325564);gene-LOC4326716(LOC4326716);gene-LOC4332121(LOC4332121);gene-LOC4332166(LOC4332166);gene-LOC4332734(LOC4332734);gene-LOC4333118(LOC4333118);gene-LOC4333284(LOC4333284);gene-LOC4336886(LOC4336886);gene-LOC4337725(LOC4337725);gene-LOC4339836(LOC4339836)…	9	34	43
LNck-HNck	GO:0004553	MF	hydrolase activity, hydrolyzing O-glycosyl compounds	0.000589432	hydrolase activity, hydrolyzing O-glycosyl compounds(GO:0004553,MF)	0.0391383	gene-LOC4324736(LOC4324736);gene-LOC4327203(LOC4327203);gene-LOC4328018(LOC4328018);gene-LOC4332041(LOC4332041);gene-LOC4332289(LOC4332289);gene-LOC4332584(LOC4332584);gene-LOC4332950(LOC4332950);gene-LOC4333681(LOC4333681);gene-LOC4334391(LOC4334391);gene-LOC4337749(LOC4337749);gene-LOC4341940(LOC4341940);gene-LOC4342115(LOC4342115);gene-LOC4344290(LOC4344290);gene-LOC4347428(LOC4347428);gene-LO…	gene-LOC4326838(LOC4326838);gene-LOC4327593(LOC4327593);gene-LOC4328925(LOC4328925);gene-LOC4330750(LOC4330750);gene-LOC4330874(LOC4330874);gene-LOC4331042(LOC4331042);gene-LOC4334687(LOC4334687);gene-LOC4336388(LOC4336388);gene-LOC4337384(LOC4337384);gene-LOC4338611(LOC4338611);gene-LOC4340299(LOC4340299);gene-LOC4340940(LOC4340940);gene-LOC4341204(LOC4341204);gene-LOC4341944(LOC4341944);gene-LO…	21	17	38
LNck-HNck	GO:0005506	MF	iron ion binding	0.000817137	iron ion binding(GO:0005506,MF)	0.0480043	gene-LOC107279853(LOC107279853);gene-LOC112935987(LOC112935987);gene-LOC4326659(LOC4326659);gene-LOC4327401(LOC4327401);gene-LOC4333585(LOC4333585);gene-LOC4339646(LOC4339646);gene-LOC4342505(LOC4342505);gene-LOC4342930(LOC4342930);gene-LOC4349792(LOC4349792);gene-LOC4351264(LOC4351264);gene-LOC9269178(LOC9269178);gene-LOC9269428(LOC9269428);gene-LOC9270900(LOC9270900)	gene-LOC4324565(LOC4324565);gene-LOC4324690(LOC4324690);gene-LOC4325564(LOC4325564);gene-LOC4332121(LOC4332121);gene-LOC4332734(LOC4332734);gene-LOC4333118(LOC4333118);gene-LOC4333284(LOC4333284);gene-LOC4334841(LOC4334841);gene-LOC4336754(LOC4336754);gene-LOC4339836(LOC4339836);gene-LOC4339885(LOC4339885);gene-LOC4341101(LOC4341101);gene-LOC4341325(LOC4341325);gene-LOC4341631(LOC4341631);gene-LO…	13	25	38
LNck-HNck	GO:0001871	MF	pattern binding	0.000939843	pattern binding(GO:0001871,MF)	0.0480043	gene-LOC107276774(LOC107276774);gene-LOC4324736(LOC4324736);gene-LOC4327203(LOC4327203);gene-LOC4332950(LOC4332950);gene-LOC4333681(LOC4333681);gene-LOC4334391(LOC4334391);gene-LOC4347859(LOC4347859);gene-LOC9269462(LOC9269462);gene-LOC9269962(LOC9269962)	gene-LOC107275666(LOC107275666);gene-LOC107275823(LOC107275823);gene-LOC4330874(LOC4330874);gene-LOC4331083(LOC4331083);gene-LOC4334687(LOC4334687);gene-LOC4338611(LOC4338611);gene-LOC4341204(LOC4341204);gene-LOC4347337(LOC4347337);gene-LOC4347856(LOC4347856);gene-LOC4348206(LOC4348206);gene-LOC4350738(LOC4350738);gene-LOC9268903(LOC9268903);gene-LOC9269553(LOC9269553)	9	13	22
LNck-HNck	GO:0030247	MF	polysaccharide binding	0.000939843	polysaccharide binding(GO:0030247,MF)	0.0480043	gene-LOC107276774(LOC107276774);gene-LOC4324736(LOC4324736);gene-LOC4327203(LOC4327203);gene-LOC4332950(LOC4332950);gene-LOC4333681(LOC4333681);gene-LOC4334391(LOC4334391);gene-LOC4347859(LOC4347859);gene-LOC9269462(LOC9269462);gene-LOC9269962(LOC9269962)	gene-LOC107275666(LOC107275666);gene-LOC107275823(LOC107275823);gene-LOC4330874(LOC4330874);gene-LOC4331083(LOC4331083);gene-LOC4334687(LOC4334687);gene-LOC4338611(LOC4338611);gene-LOC4341204(LOC4341204);gene-LOC4347337(LOC4347337);gene-LOC4347856(LOC4347856);gene-LOC4348206(LOC4348206);gene-LOC4350738(LOC4350738);gene-LOC9268903(LOC9268903);gene-LOC9269553(LOC9269553)	9	13	22
LNck-LNin	GO:0005313	MF	L-glutamate transmembrane transporter activity	0.000156374	L-glutamate transmembrane transporter activity(GO:0005313,MF)	0.0037077	gene-LOC4324220(LOC4324220);gene-LOC4325538(LOC4325538);gene-LOC4325824(LOC4325824);gene-LOC4326066(LOC4326066);gene-LOC9268868(LOC9268868)	gene-LOC4325823(LOC4325823)	5	1	6
LNck-LNin	GO:0015172	MF	acidic amino acid transmembrane transporter activity	0.000156374	acidic amino acid transmembrane transporter activity(GO:0015172,MF)	0.0037077	gene-LOC4324220(LOC4324220);gene-LOC4325538(LOC4325538);gene-LOC4325824(LOC4325824);gene-LOC4326066(LOC4326066);gene-LOC9268868(LOC9268868)	gene-LOC4325823(LOC4325823)	5	1	6
LNck-LNin	GO:0022857	MF	transmembrane transporter activity	0.000176669	transmembrane transporter activity(GO:0022857,MF)	0.0040815	gene-LOC107275744(LOC107275744);gene-LOC107276054(LOC107276054);gene-LOC107276159(LOC107276159);gene-LOC107276970(LOC107276970);gene-LOC107277478(LOC107277478);gene-LOC107278980(LOC107278980);gene-LOC4324220(LOC4324220);gene-LOC4324757(LOC4324757);gene-LOC4324999(LOC4324999);gene-LOC4325290(LOC4325290);gene-LOC4325538(LOC4325538);gene-LOC4325824(LOC4325824);gene-LOC4325919(LOC4325919);gene-LOC432…	gene-LOC107276262(LOC107276262);gene-LOC107278715(LOC107278715);gene-LOC107279124(LOC107279124);gene-LOC107280814(LOC107280814);gene-LOC4323895(LOC4323895);gene-LOC4324276(LOC4324276);gene-LOC4324648(LOC4324648);gene-LOC4324653(LOC4324653);gene-LOC4324848(LOC4324848);gene-LOC4325348(LOC4325348);gene-LOC4325823(LOC4325823);gene-LOC4326073(LOC4326073);gene-LOC4327536(LOC4327536);gene-LOC4327987(LOC…	98	46	144
LNck-LNin	GO:0071941	BP	nitrogen cycle metabolic process	0.000197636	nitrogen cycle metabolic process(GO:0071941,BP)	0.00563978	gene-LOC107277478(LOC107277478);gene-LOC4324249(LOC4324249);gene-LOC4328051(LOC4328051);gene-LOC4328052(LOC4328052);gene-LOC4329861(LOC4329861);gene-LOC4330835(LOC4330835);gene-LOC4330867(LOC4330867);gene-LOC4334912(LOC4334912);gene-LOC4336175(LOC4336175);gene-LOC4345795(LOC4345795)	gene-LOC4345071(LOC4345071)	10	1	11
LNck-LNin	GO:0016772	MF	transferase activity, transferring phosphorus-containing groups	0.000209398	transferase activity, transferring phosphorus-containing groups(GO:0016772,MF)	0.00471668	gene-LOC107275616(LOC107275616);gene-LOC107275669(LOC107275669);gene-LOC107275782(LOC107275782);gene-LOC107276008(LOC107276008);gene-LOC107276055(LOC107276055);gene-LOC107276391(LOC107276391);gene-LOC107276549(LOC107276549);gene-LOC107277118(LOC107277118);gene-LOC107277300(LOC107277300);gene-LOC107277517(LOC107277517);gene-LOC107277664(LOC107277664);gene-LOC107280637(LOC107280637);gene-LOC1072811…	gene-LOC107275705(LOC107275705);gene-LOC107276012(LOC107276012);gene-LOC107276737(LOC107276737);gene-LOC107276774(LOC107276774);gene-LOC107276842(LOC107276842);gene-LOC107277390(LOC107277390);gene-LOC107278104(LOC107278104);gene-LOC107278492(LOC107278492);gene-LOC107278650(LOC107278650);gene-LOC107278803(LOC107278803);gene-LOC112936180(LOC112936180);gene-LOC4323882(LOC4323882);gene-LOC4324179(LOC…	179	115	294
LNck-LNin	GO:1903825	BP	organic acid transmembrane transport	0.000225656	organic acid transmembrane transport(GO:1903825,BP)	0.00634739	gene-LOC107276054(LOC107276054);gene-LOC4324220(LOC4324220);gene-LOC4324757(LOC4324757);gene-LOC4324999(LOC4324999);gene-LOC4325538(LOC4325538);gene-LOC4325824(LOC4325824);gene-LOC4325959(LOC4325959);gene-LOC4326066(LOC4326066);gene-LOC4326735(LOC4326735);gene-LOC4328577(LOC4328577);gene-LOC4332283(LOC4332283);gene-LOC4332954(LOC4332954);gene-LOC4335899(LOC4335899);gene-LOC4336049(LOC4336049);gen…	gene-LOC4324653(LOC4324653);gene-LOC4325823(LOC4325823);gene-LOC4327987(LOC4327987);gene-LOC4340559(LOC4340559)	24	4	28
LNck-LNin	GO:0019585	BP	glucuronate metabolic process	0.000236919	glucuronate metabolic process(GO:0019585,BP)	0.00639034	gene-LOC107281855(LOC107281855);gene-LOC4324166(LOC4324166);gene-LOC4324169(LOC4324169);gene-LOC4327868(LOC4327868);gene-LOC4328852(LOC4328852);gene-LOC4329765(LOC4329765);gene-LOC4330773(LOC4330773);gene-LOC4330775(LOC4330775);gene-LOC4336629(LOC4336629);gene-LOC4339226(LOC4339226);gene-LOC4339387(LOC4339387);gene-LOC4342400(LOC4342400);gene-LOC4343614(LOC4343614);gene-LOC4345521(LOC4345521);gen…	gene-LOC107276133(LOC107276133);gene-LOC112936005(LOC112936005);gene-LOC4324165(LOC4324165);gene-LOC4324167(LOC4324167);gene-LOC4325293(LOC4325293);gene-LOC4326579(LOC4326579);gene-LOC4326623(LOC4326623);gene-LOC4329821(LOC4329821);gene-LOC4335428(LOC4335428);gene-LOC4336630(LOC4336630);gene-LOC4340351(LOC4340351);gene-LOC4340788(LOC4340788);gene-LOC4341422(LOC4341422);gene-LOC4342808(LOC4342808)…	17	21	38
LNck-LNin	GO:0052695	BP	cellular glucuronidation	0.000236919	cellular glucuronidation(GO:0052695,BP)	0.00639034	gene-LOC107281855(LOC107281855);gene-LOC4324166(LOC4324166);gene-LOC4324169(LOC4324169);gene-LOC4327868(LOC4327868);gene-LOC4328852(LOC4328852);gene-LOC4329765(LOC4329765);gene-LOC4330773(LOC4330773);gene-LOC4330775(LOC4330775);gene-LOC4336629(LOC4336629);gene-LOC4339226(LOC4339226);gene-LOC4339387(LOC4339387);gene-LOC4342400(LOC4342400);gene-LOC4343614(LOC4343614);gene-LOC4345521(LOC4345521);gen…	gene-LOC107276133(LOC107276133);gene-LOC112936005(LOC112936005);gene-LOC4324165(LOC4324165);gene-LOC4324167(LOC4324167);gene-LOC4325293(LOC4325293);gene-LOC4326579(LOC4326579);gene-LOC4326623(LOC4326623);gene-LOC4329821(LOC4329821);gene-LOC4335428(LOC4335428);gene-LOC4336630(LOC4336630);gene-LOC4340351(LOC4340351);gene-LOC4340788(LOC4340788);gene-LOC4341422(LOC4341422);gene-LOC4342808(LOC4342808)…	17	21	38
LNck-LNin	GO:0052696	BP	flavonoid glucuronidation	0.000236919	flavonoid glucuronidation(GO:0052696,BP)	0.00639034	gene-LOC107281855(LOC107281855);gene-LOC4324166(LOC4324166);gene-LOC4324169(LOC4324169);gene-LOC4327868(LOC4327868);gene-LOC4328852(LOC4328852);gene-LOC4329765(LOC4329765);gene-LOC4330773(LOC4330773);gene-LOC4330775(LOC4330775);gene-LOC4336629(LOC4336629);gene-LOC4339226(LOC4339226);gene-LOC4339387(LOC4339387);gene-LOC4342400(LOC4342400);gene-LOC4343614(LOC4343614);gene-LOC4345521(LOC4345521);gen…	gene-LOC107276133(LOC107276133);gene-LOC112936005(LOC112936005);gene-LOC4324165(LOC4324165);gene-LOC4324167(LOC4324167);gene-LOC4325293(LOC4325293);gene-LOC4326579(LOC4326579);gene-LOC4326623(LOC4326623);gene-LOC4329821(LOC4329821);gene-LOC4335428(LOC4335428);gene-LOC4336630(LOC4336630);gene-LOC4340351(LOC4340351);gene-LOC4340788(LOC4340788);gene-LOC4341422(LOC4341422);gene-LOC4342808(LOC4342808)…	17	21	38
LNck-LNin	GO:0031408	BP	oxylipin biosynthetic process	0.000240878	oxylipin biosynthetic process(GO:0031408,BP)	0.0064093	gene-LOC112936094(LOC112936094);gene-LOC4328742(LOC4328742);gene-LOC4332121(LOC4332121);gene-LOC4333823(LOC4333823);gene-LOC4334233(LOC4334233);gene-LOC4340484(LOC4340484);gene-LOC4340485(LOC4340485);gene-LOC4340486(LOC4340486);gene-LOC9267158(LOC9267158);gene-LOC9269485(LOC9269485)	gene-LOC4328603(LOC4328603);gene-LOC4334049(LOC4334049)	10	2	12
LNck-LNin	GO:0016709	MF	oxidoreductase activity, acting on paired donors, with incorporation or reduction of molecular oxygen, NAD(P)H as one donor, and incorporation of one atom of oxygen	0.000247352	oxidoreductase activity, acting on paired donors, with incorporation or reduction of molecular oxygen, NAD(P)H as one donor, and incorporation of one atom of oxygen(GO:0016709,MF)	0.00543572	gene-LOC4328531(LOC4328531);gene-LOC4328533(LOC4328533);gene-LOC4329427(LOC4329427);gene-LOC4329721(LOC4329721);gene-LOC4329722(LOC4329722);gene-LOC4332251(LOC4332251);gene-LOC4333365(LOC4333365);gene-LOC4335514(LOC4335514);gene-LOC4341117(LOC4341117);gene-LOC4341627(LOC4341627);gene-LOC4341806(LOC4341806);gene-LOC4342731(LOC4342731);gene-LOC4342954(LOC4342954);gene-LOC4348078(LOC4348078);gene-LO…	gene-LOC107276522(LOC107276522);gene-LOC4326734(LOC4326734);gene-LOC4326901(LOC4326901);gene-LOC4327184(LOC4327184);gene-LOC4329175(LOC4329175);gene-LOC4329725(LOC4329725);gene-LOC4332153(LOC4332153);gene-LOC4333118(LOC4333118);gene-LOC4333368(LOC4333368);gene-LOC4334994(LOC4334994);gene-LOC4335063(LOC4335063);gene-LOC4339836(LOC4339836);gene-LOC4339885(LOC4339885);gene-LOC4341101(LOC4341101);gen…	19	25	44
LNck-LNin	GO:0005975	BP	carbohydrate metabolic process	0.000273203	carbohydrate metabolic process(GO:0005975,BP)	0.00717249	gene-LOC107281855(LOC107281855);gene-LOC4324166(LOC4324166);gene-LOC4324169(LOC4324169);gene-LOC4324736(LOC4324736);gene-LOC4325066(LOC4325066);gene-LOC4325067(LOC4325067);gene-LOC4325148(LOC4325148);gene-LOC4326530(LOC4326530);gene-LOC4326721(LOC4326721);gene-LOC4327196(LOC4327196);gene-LOC4327239(LOC4327239);gene-LOC4327868(LOC4327868);gene-LOC4328316(LOC4328316);gene-LOC4328852(LOC4328852);gen…	gene-LOC107276133(LOC107276133);gene-LOC107276400(LOC107276400);gene-LOC112936005(LOC112936005);gene-LOC4324050(LOC4324050);gene-LOC4324117(LOC4324117);gene-LOC4324165(LOC4324165);gene-LOC4324167(LOC4324167);gene-LOC4325071(LOC4325071);gene-LOC4325293(LOC4325293);gene-LOC4325575(LOC4325575);gene-LOC4325938(LOC4325938);gene-LOC4326463(LOC4326463);gene-LOC4326579(LOC4326579);gene-LOC4326623(LOC4326…	98	73	171
LNck-LNin	GO:0055085	BP	transmembrane transport	0.000298465	transmembrane transport(GO:0055085,BP)	0.00773259	gene-LOC107275744(LOC107275744);gene-LOC107276054(LOC107276054);gene-LOC107276159(LOC107276159);gene-LOC107276970(LOC107276970);gene-LOC107277478(LOC107277478);gene-LOC107278980(LOC107278980);gene-LOC107279515(LOC107279515);gene-LOC4324220(LOC4324220);gene-LOC4324249(LOC4324249);gene-LOC4324757(LOC4324757);gene-LOC4324999(LOC4324999);gene-LOC4325290(LOC4325290);gene-LOC4325538(LOC4325538);gene-LO…	gene-LOC107276262(LOC107276262);gene-LOC107278715(LOC107278715);gene-LOC107279124(LOC107279124);gene-LOC107280814(LOC107280814);gene-LOC4323895(LOC4323895);gene-LOC4324276(LOC4324276);gene-LOC4324648(LOC4324648);gene-LOC4324653(LOC4324653);gene-LOC4324848(LOC4324848);gene-LOC4325823(LOC4325823);gene-LOC4326073(LOC4326073);gene-LOC4326904(LOC4326904);gene-LOC4327502(LOC4327502);gene-LOC4327536(LOC…	115	56	171
LNck-LNin	GO:0042537	BP	benzene-containing compound metabolic process	0.000351141	benzene-containing compound metabolic process(GO:0042537,BP)	0.00891696	gene-LOC4325552(LOC4325552);gene-LOC4330036(LOC4330036);gene-LOC4330040(LOC4330040);gene-LOC4338861(LOC4338861);gene-LOC4344254(LOC4344254);gene-LOC4346391(LOC4346391)	gene-LOC4328992(LOC4328992);gene-LOC4336415(LOC4336415);gene-LOC4341616(LOC4341616)	6	3	9
LNck-LNin	GO:0015175	MF	neutral amino acid transmembrane transporter activity	0.000352094	neutral amino acid transmembrane transporter activity(GO:0015175,MF)	0.00755326	gene-LOC4324220(LOC4324220);gene-LOC4325824(LOC4325824);gene-LOC4326066(LOC4326066);gene-LOC9268868(LOC9268868)	gene-LOC4325348(LOC4325348);gene-LOC4325823(LOC4325823)	4	2	6
LNck-LNin	GO:0006875	BP	cellular metal ion homeostasis	0.000353237	cellular metal ion homeostasis(GO:0006875,BP)	0.00891696	gene-LOC4324307(LOC4324307);gene-LOC4325974(LOC4325974);gene-LOC4327517(LOC4327517);gene-LOC4331363(LOC4331363);gene-LOC4331647(LOC4331647);gene-LOC4336080(LOC4336080);gene-LOC4336526(LOC4336526);gene-LOC4337329(LOC4337329);gene-LOC4339646(LOC4339646);gene-LOC4345520(LOC4345520);gene-LOC4346978(LOC4346978);gene-LOC4348724(LOC4348724);gene-LOC4349064(LOC4349064);gene-LOC4351264(LOC4351264);gene-LO…	gene-LOC107278046(LOC107278046);gene-LOC107280571(LOC107280571);gene-LOC4325750(LOC4325750);gene-LOC4329453(LOC4329453);gene-LOC4329806(LOC4329806);gene-LOC4334586(LOC4334586);gene-LOC4335725(LOC4335725);gene-LOC4336754(LOC4336754);gene-LOC4341233(LOC4341233);gene-LOC4348282(LOC4348282);gene-LOC9266035(LOC9266035);gene-LOC9266714(LOC9266714);gene-LOC9272556(LOC9272556)	16	13	29
LNck-LNin	GO:0003824	MF	catalytic activity	0.000504507	catalytic activity(GO:0003824,MF)	0.0105712	gene-LOC107275616(LOC107275616);gene-LOC107275669(LOC107275669);gene-LOC107275782(LOC107275782);gene-LOC107275829(LOC107275829);gene-LOC107275849(LOC107275849);gene-LOC107275925(LOC107275925);gene-LOC107276008(LOC107276008);gene-LOC107276055(LOC107276055);gene-LOC107276062(LOC107276062);gene-LOC107276159(LOC107276159);gene-LOC107276259(LOC107276259);gene-LOC107276391(LOC107276391);gene-LOC1072765…	gene-LOC107275705(LOC107275705);gene-LOC107275768(LOC107275768);gene-LOC107276012(LOC107276012);gene-LOC107276133(LOC107276133);gene-LOC107276167(LOC107276167);gene-LOC107276339(LOC107276339);gene-LOC107276400(LOC107276400);gene-LOC107276522(LOC107276522);gene-LOC107276545(LOC107276545);gene-LOC107276737(LOC107276737);gene-LOC107276774(LOC107276774);gene-LOC107276842(LOC107276842);gene-LOC1072773…	709	563	1272
LNck-LNin	GO:0043565	MF	sequence-specific DNA binding	0.00052169	sequence-specific DNA binding(GO:0043565,MF)	0.0106828	gene-LOC107276056(LOC107276056);gene-LOC107276211(LOC107276211);gene-LOC107276337(LOC107276337);gene-LOC107278717(LOC107278717);gene-LOC4324161(LOC4324161);gene-LOC4324418(LOC4324418);gene-LOC4324426(LOC4324426);gene-LOC4325078(LOC4325078);gene-LOC4325657(LOC4325657);gene-LOC4325658(LOC4325658);gene-LOC4326683(LOC4326683);gene-LOC4326690(LOC4326690);gene-LOC4326760(LOC4326760);gene-LOC4326856(LOC…	gene-LOC107277582(LOC107277582);gene-LOC4325750(LOC4325750);gene-LOC4326162(LOC4326162);gene-LOC4327590(LOC4327590);gene-LOC4328205(LOC4328205);gene-LOC4328751(LOC4328751);gene-LOC4333621(LOC4333621);gene-LOC4335039(LOC4335039);gene-LOC4337852(LOC4337852);gene-LOC4340445(LOC4340445);gene-LOC4344614(LOC4344614);gene-LOC4344832(LOC4344832);gene-LOC4345940(LOC4345940);gene-LOC4351220(LOC4351220);gen…	73	17	90
LNck-LNin	GO:0005524	MF	ATP binding	0.000566765	ATP binding(GO:0005524,MF)	0.0113479	gene-LOC107275616(LOC107275616);gene-LOC107275669(LOC107275669);gene-LOC107275748(LOC107275748);gene-LOC107275782(LOC107275782);gene-LOC107275829(LOC107275829);gene-LOC107276008(LOC107276008);gene-LOC107276055(LOC107276055);gene-LOC107276391(LOC107276391);gene-LOC107276549(LOC107276549);gene-LOC107276891(LOC107276891);gene-LOC107277300(LOC107277300);gene-LOC107277517(LOC107277517);gene-LOC1072776…	gene-LOC107275705(LOC107275705);gene-LOC107275738(LOC107275738);gene-LOC107276012(LOC107276012);gene-LOC107276737(LOC107276737);gene-LOC107276774(LOC107276774);gene-LOC107276842(LOC107276842);gene-LOC107277452(LOC107277452);gene-LOC107278104(LOC107278104);gene-LOC107278492(LOC107278492);gene-LOC107278803(LOC107278803);gene-LOC107279124(LOC107279124);gene-LOC107280670(LOC107280670);gene-LOC4323882…	225	138	363
LNck-LNin	GO:0055082	BP	cellular chemical homeostasis	0.000629237	cellular chemical homeostasis(GO:0055082,BP)	0.0156831	gene-LOC107276159(LOC107276159);gene-LOC4324307(LOC4324307);gene-LOC4325974(LOC4325974);gene-LOC4326677(LOC4326677);gene-LOC4327517(LOC4327517);gene-LOC4330713(LOC4330713);gene-LOC4331194(LOC4331194);gene-LOC4331363(LOC4331363);gene-LOC4331647(LOC4331647);gene-LOC4333770(LOC4333770);gene-LOC4336080(LOC4336080);gene-LOC4336424(LOC4336424);gene-LOC4336526(LOC4336526);gene-LOC4337329(LOC4337329);gen…	gene-LOC107278046(LOC107278046);gene-LOC107280571(LOC107280571);gene-LOC4324276(LOC4324276);gene-LOC4325750(LOC4325750);gene-LOC4329453(LOC4329453);gene-LOC4329806(LOC4329806);gene-LOC4334586(LOC4334586);gene-LOC4335725(LOC4335725);gene-LOC4336754(LOC4336754);gene-LOC4341233(LOC4341233);gene-LOC4348282(LOC4348282);gene-LOC4349102(LOC4349102);gene-LOC9266035(LOC9266035);gene-LOC9266714(LOC9266714)…	26	15	41
LNck-LNin	GO:0016125	BP	sterol metabolic process	0.000659756	sterol metabolic process(GO:0016125,BP)	0.0162382	gene-LOC4328742(LOC4328742);gene-LOC4331115(LOC4331115);gene-LOC4332121(LOC4332121);gene-LOC4334233(LOC4334233);gene-LOC4343397(LOC4343397);gene-LOC4347443(LOC4347443);gene-LOC9269675(LOC9269675);gene-LOC9271617(LOC9271617)	gene-LOC4328040(LOC4328040);gene-LOC4329175(LOC4329175);gene-LOC4337528(LOC4337528);gene-LOC4339885(LOC4339885);gene-LOC4343395(LOC4343395);gene-LOC4343396(LOC4343396);gene-LOC4345810(LOC4345810);gene-LOC4347261(LOC4347261);gene-LOC4350299(LOC4350299)	8	9	17
LNck-LNin	GO:0046527	MF	glucosyltransferase activity	0.000665865	glucosyltransferase activity(GO:0046527,MF)	0.0130423	gene-LOC107280277(LOC107280277);gene-LOC107281855(LOC107281855);gene-LOC4324166(LOC4324166);gene-LOC4324169(LOC4324169);gene-LOC4327868(LOC4327868);gene-LOC4328852(LOC4328852);gene-LOC4329765(LOC4329765);gene-LOC4330402(LOC4330402);gene-LOC4330773(LOC4330773);gene-LOC4330775(LOC4330775);gene-LOC4336904(LOC4336904);gene-LOC4339226(LOC4339226);gene-LOC4339387(LOC4339387);gene-LOC4340161(LOC4340161)…	gene-LOC107276133(LOC107276133);gene-LOC107276400(LOC107276400);gene-LOC112936005(LOC112936005);gene-LOC4324165(LOC4324165);gene-LOC4324167(LOC4324167);gene-LOC4325293(LOC4325293);gene-LOC4326579(LOC4326579);gene-LOC4326623(LOC4326623);gene-LOC4329821(LOC4329821);gene-LOC4335428(LOC4335428);gene-LOC4336903(LOC4336903);gene-LOC4340351(LOC4340351);gene-LOC4340788(LOC4340788);gene-LOC4340940(LOC4340…	22	29	51
LNck-LNin	GO:0004144	MF	diacylglycerol O-acyltransferase activity	0.000697835	diacylglycerol O-acyltransferase activity(GO:0004144,MF)	0.0133776	gene-LOC4324391(LOC4324391);gene-LOC4339567(LOC4339567);gene-LOC4341317(LOC4341317);gene-LOC4347534(LOC4347534)	gene-LOC4325602(LOC4325602);gene-LOC4325603(LOC4325603)	4	2	6
LNck-LNin	GO:0009538	CC	photosystem I reaction center	0.000698408	photosystem I reaction center(GO:0009538,CC)	0.00963221	-	gene-LOC4339593(LOC4339593);gene-LOC4343070(LOC4343070);gene-LOC4346326(LOC4346326);gene-LOC4352085(LOC4352085)	0	4	4
LNck-LNin	GO:0015804	BP	neutral amino acid transport	0.000749319	neutral amino acid transport(GO:0015804,BP)	0.0182149	gene-LOC4324220(LOC4324220);gene-LOC4325824(LOC4325824);gene-LOC4326066(LOC4326066);gene-LOC9268868(LOC9268868)	gene-LOC4325348(LOC4325348);gene-LOC4325823(LOC4325823)	4	2	6
LNck-LNin	GO:0008028	MF	monocarboxylic acid transmembrane transporter activity	0.000814691	monocarboxylic acid transmembrane transporter activity(GO:0008028,MF)	0.0152924	gene-LOC4324220(LOC4324220);gene-LOC4324757(LOC4324757);gene-LOC4325824(LOC4325824);gene-LOC4326066(LOC4326066);gene-LOC9268868(LOC9268868)	gene-LOC4325823(LOC4325823);gene-LOC4336468(LOC4336468)	5	2	7
LNck-LNin	GO:0043436	BP	oxoacid metabolic process	0.000980879	oxoacid metabolic process(GO:0043436,BP)	0.0235531	gene-LOC107277478(LOC107277478);gene-LOC107281855(LOC107281855);gene-LOC112936094(LOC112936094);gene-LOC4324056(LOC4324056);gene-LOC4324166(LOC4324166);gene-LOC4324169(LOC4324169);gene-LOC4324249(LOC4324249);gene-LOC4325552(LOC4325552);gene-LOC4326735(LOC4326735);gene-LOC4327196(LOC4327196);gene-LOC4327239(LOC4327239);gene-LOC4327868(LOC4327868);gene-LOC4328051(LOC4328051);gene-LOC4328052(LOC4328…	gene-LOC107276133(LOC107276133);gene-LOC112936005(LOC112936005);gene-LOC4324165(LOC4324165);gene-LOC4324167(LOC4324167);gene-LOC4325293(LOC4325293);gene-LOC4325604(LOC4325604);gene-LOC4326460(LOC4326460);gene-LOC4326463(LOC4326463);gene-LOC4326579(LOC4326579);gene-LOC4326623(LOC4326623);gene-LOC4328496(LOC4328496);gene-LOC4328603(LOC4328603);gene-LOC4328992(LOC4328992);gene-LOC4329013(LOC4329013)…	86	74	160
LNck-LNin	GO:0005887	CC	integral component of plasma membrane	0.000996508	integral component of plasma membrane(GO:0005887,CC)	0.0131938	gene-LOC107276159(LOC107276159);gene-LOC4324220(LOC4324220);gene-LOC4325538(LOC4325538);gene-LOC4325824(LOC4325824);gene-LOC4326066(LOC4326066);gene-LOC4327433(LOC4327433);gene-LOC4329464(LOC4329464);gene-LOC4330713(LOC4330713);gene-LOC4331194(LOC4331194);gene-LOC4331935(LOC4331935);gene-LOC4332079(LOC4332079);gene-LOC4332954(LOC4332954);gene-LOC4333770(LOC4333770);gene-LOC4334717(LOC4334717);gen…	gene-LOC107278715(LOC107278715);gene-LOC4324276(LOC4324276);gene-LOC4324648(LOC4324648);gene-LOC4324848(LOC4324848);gene-LOC4325823(LOC4325823);gene-LOC4326857(LOC4326857);gene-LOC4329844(LOC4329844);gene-LOC4336011(LOC4336011);gene-LOC4336017(LOC4336017);gene-LOC4338107(LOC4338107);gene-LOC4349102(LOC4349102)	35	11	46
LNck-LNin	GO:0006873	BP	cellular ion homeostasis	0.00099895	cellular ion homeostasis(GO:0006873,BP)	0.023698	gene-LOC107276159(LOC107276159);gene-LOC4324307(LOC4324307);gene-LOC4325974(LOC4325974);gene-LOC4326677(LOC4326677);gene-LOC4327517(LOC4327517);gene-LOC4331363(LOC4331363);gene-LOC4331647(LOC4331647);gene-LOC4333770(LOC4333770);gene-LOC4336080(LOC4336080);gene-LOC4336526(LOC4336526);gene-LOC4337329(LOC4337329);gene-LOC4339646(LOC4339646);gene-LOC4342621(LOC4342621);gene-LOC4345520(LOC4345520);gen…	gene-LOC107278046(LOC107278046);gene-LOC107280571(LOC107280571);gene-LOC4325750(LOC4325750);gene-LOC4329453(LOC4329453);gene-LOC4329806(LOC4329806);gene-LOC4334586(LOC4334586);gene-LOC4335725(LOC4335725);gene-LOC4336754(LOC4336754);gene-LOC4341233(LOC4341233);gene-LOC4348282(LOC4348282);gene-LOC9266035(LOC9266035);gene-LOC9266714(LOC9266714);gene-LOC9272556(LOC9272556)	20	13	33
LNck-LNin	GO:0030003	BP	cellular cation homeostasis	0.00103705	cellular cation homeostasis(GO:0030003,BP)	0.0243091	gene-LOC107276159(LOC107276159);gene-LOC4324307(LOC4324307);gene-LOC4325974(LOC4325974);gene-LOC4327517(LOC4327517);gene-LOC4331363(LOC4331363);gene-LOC4331647(LOC4331647);gene-LOC4333770(LOC4333770);gene-LOC4336080(LOC4336080);gene-LOC4336526(LOC4336526);gene-LOC4337329(LOC4337329);gene-LOC4339646(LOC4339646);gene-LOC4342621(LOC4342621);gene-LOC4345520(LOC4345520);gene-LOC4346978(LOC4346978);gen…	gene-LOC107278046(LOC107278046);gene-LOC107280571(LOC107280571);gene-LOC4325750(LOC4325750);gene-LOC4329453(LOC4329453);gene-LOC4329806(LOC4329806);gene-LOC4334586(LOC4334586);gene-LOC4335725(LOC4335725);gene-LOC4336754(LOC4336754);gene-LOC4341233(LOC4341233);gene-LOC4348282(LOC4348282);gene-LOC9266035(LOC9266035);gene-LOC9266714(LOC9266714);gene-LOC9272556(LOC9272556)	19	13	32
LNck-LNin	GO:0006082	BP	organic acid metabolic process	0.00106453	organic acid metabolic process(GO:0006082,BP)	0.0246596	gene-LOC107277478(LOC107277478);gene-LOC107281855(LOC107281855);gene-LOC112936094(LOC112936094);gene-LOC4324056(LOC4324056);gene-LOC4324166(LOC4324166);gene-LOC4324169(LOC4324169);gene-LOC4324249(LOC4324249);gene-LOC4325552(LOC4325552);gene-LOC4326735(LOC4326735);gene-LOC4327196(LOC4327196);gene-LOC4327239(LOC4327239);gene-LOC4327868(LOC4327868);gene-LOC4328051(LOC4328051);gene-LOC4328052(LOC4328…	gene-LOC107276133(LOC107276133);gene-LOC112936005(LOC112936005);gene-LOC4324165(LOC4324165);gene-LOC4324167(LOC4324167);gene-LOC4325293(LOC4325293);gene-LOC4325604(LOC4325604);gene-LOC4326460(LOC4326460);gene-LOC4326463(LOC4326463);gene-LOC4326579(LOC4326579);gene-LOC4326623(LOC4326623);gene-LOC4328496(LOC4328496);gene-LOC4328603(LOC4328603);gene-LOC4328992(LOC4328992);gene-LOC4329013(LOC4329013)…	86	74	160
LNck-LNin	GO:0031226	CC	intrinsic component of plasma membrane	0.00106788	intrinsic component of plasma membrane(GO:0031226,CC)	0.013595	gene-LOC107276159(LOC107276159);gene-LOC4324220(LOC4324220);gene-LOC4324736(LOC4324736);gene-LOC4325538(LOC4325538);gene-LOC4325824(LOC4325824);gene-LOC4326066(LOC4326066);gene-LOC4326886(LOC4326886);gene-LOC4327433(LOC4327433);gene-LOC4329464(LOC4329464);gene-LOC4330713(LOC4330713);gene-LOC4331194(LOC4331194);gene-LOC4331935(LOC4331935);gene-LOC4332079(LOC4332079);gene-LOC4332950(LOC4332950);gen…	gene-LOC107278715(LOC107278715);gene-LOC4324276(LOC4324276);gene-LOC4324648(LOC4324648);gene-LOC4324848(LOC4324848);gene-LOC4325823(LOC4325823);gene-LOC4325938(LOC4325938);gene-LOC4326857(LOC4326857);gene-LOC4329844(LOC4329844);gene-LOC4330623(LOC4330623);gene-LOC4330874(LOC4330874);gene-LOC4335811(LOC4335811);gene-LOC4336011(LOC4336011);gene-LOC4336017(LOC4336017);gene-LOC4338107(LOC4338107);gen…	47	22	69
LNck-LNin	GO:0051187	BP	cofactor catabolic process	0.00119334	cofactor catabolic process(GO:0051187,BP)	0.0273218	gene-LOC107275849(LOC107275849);gene-LOC107280215(LOC107280215);gene-LOC4327001(LOC4327001);gene-LOC4327052(LOC4327052);gene-LOC4327178(LOC4327178);gene-LOC4334201(LOC4334201);gene-LOC4337232(LOC4337232);gene-LOC4337731(LOC4337731);gene-LOC4340988(LOC4340988);gene-LOC4341167(LOC4341167);gene-LOC4341168(LOC4341168);gene-LOC4341171(LOC4341171);gene-LOC4344282(LOC4344282);gene-LOC4344397(LOC4344397)…	gene-LOC4324557(LOC4324557);gene-LOC4326716(LOC4326716);gene-LOC4327002(LOC4327002);gene-LOC4328833(LOC4328833);gene-LOC4328841(LOC4328841);gene-LOC4328842(LOC4328842);gene-LOC4329643(LOC4329643);gene-LOC4332175(LOC4332175);gene-LOC4340843(LOC4340843);gene-LOC4341249(LOC4341249);gene-LOC4341935(LOC4341935);gene-LOC4342251(LOC4342251);gene-LOC4344276(LOC4344276);gene-LOC4344277(LOC4344277);gene-LO…	16	18	34
LNck-LNin	GO:0006855	BP	drug transmembrane transport	0.00126661	drug transmembrane transport(GO:0006855,BP)	0.0280355	gene-LOC107278980(LOC107278980);gene-LOC4324220(LOC4324220);gene-LOC4325538(LOC4325538);gene-LOC4325824(LOC4325824);gene-LOC4326066(LOC4326066);gene-LOC4326735(LOC4326735);gene-LOC4330303(LOC4330303);gene-LOC4333501(LOC4333501);gene-LOC4336717(LOC4336717);gene-LOC4342209(LOC4342209);gene-LOC4348369(LOC4348369);gene-LOC9268868(LOC9268868);gene-LOC9271191(LOC9271191)	gene-LOC107276262(LOC107276262);gene-LOC4325823(LOC4325823);gene-LOC4334722(LOC4334722);gene-LOC4349102(LOC4349102);gene-LOC9270049(LOC9270049)	13	5	18
LNck-LNin	GO:0015698	BP	inorganic anion transport	0.00126661	inorganic anion transport(GO:0015698,BP)	0.0280355	gene-LOC107277478(LOC107277478);gene-LOC4324249(LOC4324249);gene-LOC4325919(LOC4325919);gene-LOC4328051(LOC4328051);gene-LOC4328052(LOC4328052);gene-LOC4329861(LOC4329861);gene-LOC4330713(LOC4330713);gene-LOC4331090(LOC4331090);gene-LOC4331935(LOC4331935);gene-LOC4335113(LOC4335113);gene-LOC4335116(LOC4335116);gene-LOC4336175(LOC4336175);gene-LOC4340095(LOC4340095);gene-LOC4344419(LOC4344419);gen…	gene-LOC4329844(LOC4329844);gene-LOC4349102(LOC4349102);gene-LOC4352873(LOC4352873)	15	3	18
LNck-LNin	GO:0044550	BP	secondary metabolite biosynthetic process	0.00126722	secondary metabolite biosynthetic process(GO:0044550,BP)	0.0280355	gene-LOC107275679(LOC107275679);gene-LOC4327239(LOC4327239);gene-LOC4328531(LOC4328531);gene-LOC4328533(LOC4328533);gene-LOC4328552(LOC4328552);gene-LOC4329427(LOC4329427);gene-LOC4329721(LOC4329721);gene-LOC4329722(LOC4329722);gene-LOC4330036(LOC4330036);gene-LOC4330040(LOC4330040);gene-LOC4331658(LOC4331658);gene-LOC4332251(LOC4332251);gene-LOC4332449(LOC4332449);gene-LOC4332475(LOC4332475);gen…	gene-LOC107276522(LOC107276522);gene-LOC4324196(LOC4324196);gene-LOC4327184(LOC4327184);gene-LOC4329013(LOC4329013);gene-LOC4329346(LOC4329346);gene-LOC4329725(LOC4329725);gene-LOC4333118(LOC4333118);gene-LOC4333368(LOC4333368);gene-LOC4335063(LOC4335063);gene-LOC4336415(LOC4336415);gene-LOC4339836(LOC4339836);gene-LOC4341101(LOC4341101);gene-LOC4341347(LOC4341347);gene-LOC4341625(LOC4341625);gen…	29	24	53
LNck-LNin	GO:0016684	MF	oxidoreductase activity, acting on peroxide as acceptor	0.00128075	oxidoreductase activity, acting on peroxide as acceptor(GO:0016684,MF)	0.0235501	gene-LOC107275849(LOC107275849);gene-LOC4327001(LOC4327001);gene-LOC4327052(LOC4327052);gene-LOC4334201(LOC4334201);gene-LOC4336376(LOC4336376);gene-LOC4336627(LOC4336627);gene-LOC4337232(LOC4337232);gene-LOC4337731(LOC4337731);gene-LOC4339397(LOC4339397);gene-LOC4341167(LOC4341167);gene-LOC4341168(LOC4341168);gene-LOC4341171(LOC4341171);gene-LOC4344282(LOC4344282);gene-LOC4344397(LOC4344397);gen…	gene-LOC4324557(LOC4324557);gene-LOC4326027(LOC4326027);gene-LOC4326716(LOC4326716);gene-LOC4327002(LOC4327002);gene-LOC4327453(LOC4327453);gene-LOC4328586(LOC4328586);gene-LOC4328833(LOC4328833);gene-LOC4328841(LOC4328841);gene-LOC4328842(LOC4328842);gene-LOC4329643(LOC4329643);gene-LOC4332175(LOC4332175);gene-LOC4340341(LOC4340341);gene-LOC4340843(LOC4340843);gene-LOC4341249(LOC4341249);gene-LO…	16	22	38
LNck-LNin	GO:0010268	BP	brassinosteroid homeostasis	0.00134858	brassinosteroid homeostasis(GO:0010268,BP)	0.0295039	gene-LOC4341450(LOC4341450);gene-LOC4343397(LOC4343397);gene-LOC9269675(LOC9269675);gene-LOC9271617(LOC9271617)	gene-LOC4325222(LOC4325222);gene-LOC4337528(LOC4337528);gene-LOC4339885(LOC4339885);gene-LOC4343395(LOC4343395);gene-LOC4343396(LOC4343396);gene-LOC4345810(LOC4345810);gene-LOC4347261(LOC4347261);gene-LOC4350299(LOC4350299)	4	8	12
LNck-LNin	GO:0016702	MF	oxidoreductase activity, acting on single donors with incorporation of molecular oxygen, incorporation of two atoms of oxygen	0.00136069	oxidoreductase activity, acting on single donors with incorporation of molecular oxygen, incorporation of two atoms of oxygen(GO:0016702,MF)	0.0245196	gene-LOC4327933(LOC4327933);gene-LOC4328426(LOC4328426);gene-LOC4333566(LOC4333566);gene-LOC4333605(LOC4333605);gene-LOC4333823(LOC4333823);gene-LOC4342424(LOC4342424);gene-LOC9267158(LOC9267158);gene-LOC9268985(LOC9268985)	gene-LOC4328603(LOC4328603);gene-LOC4330451(LOC4330451);gene-LOC4334049(LOC4334049);gene-LOC4339793(LOC4339793);gene-LOC4352829(LOC4352829);gene-LOC9270250(LOC9270250)	8	6	14
LNck-LNin	GO:0004553	MF	hydrolase activity, hydrolyzing O-glycosyl compounds	0.001404	hydrolase activity, hydrolyzing O-glycosyl compounds(GO:0004553,MF)	0.0248039	gene-LOC4324736(LOC4324736);gene-LOC4325066(LOC4325066);gene-LOC4325067(LOC4325067);gene-LOC4325148(LOC4325148);gene-LOC4326721(LOC4326721);gene-LOC4326886(LOC4326886);gene-LOC4328316(LOC4328316);gene-LOC4329920(LOC4329920);gene-LOC4330402(LOC4330402);gene-LOC4330667(LOC4330667);gene-LOC4331577(LOC4331577);gene-LOC4332041(LOC4332041);gene-LOC4332289(LOC4332289);gene-LOC4332584(LOC4332584);gene-LO…	gene-LOC107279727(LOC107279727);gene-LOC4324050(LOC4324050);gene-LOC4324117(LOC4324117);gene-LOC4325575(LOC4325575);gene-LOC4325938(LOC4325938);gene-LOC4327172(LOC4327172);gene-LOC4327640(LOC4327640);gene-LOC4328925(LOC4328925);gene-LOC4330750(LOC4330750);gene-LOC4330874(LOC4330874);gene-LOC4331042(LOC4331042);gene-LOC4331519(LOC4331519);gene-LOC4334116(LOC4334116);gene-LOC4336903(LOC4336903);gen…	45	30	75
LNck-LNin	GO:0010295	MF	(+)-abscisic acid 8'-hydroxylase activity	0.00160067	(+)-abscisic acid 8'-hydroxylase activity(GO:0010295,MF)	0.0272114	gene-LOC9269675(LOC9269675)	gene-LOC4345810(LOC4345810);gene-LOC4347261(LOC4347261)	1	2	3
LNck-LNin	GO:0030410	MF	nicotianamine synthase activity	0.00160067	nicotianamine synthase activity(GO:0030410,MF)	0.0272114	gene-LOC4344361(LOC4344361)	gene-LOC4332607(LOC4332607);gene-LOC4332608(LOC4332608)	1	2	3
LNck-LNin	GO:0006633	BP	fatty acid biosynthetic process	0.00162959	fatty acid biosynthetic process(GO:0006633,BP)	0.0337963	gene-LOC112936094(LOC112936094);gene-LOC4328676(LOC4328676);gene-LOC4328742(LOC4328742);gene-LOC4330012(LOC4330012);gene-LOC4331460(LOC4331460);gene-LOC4332121(LOC4332121);gene-LOC4333823(LOC4333823);gene-LOC4334233(LOC4334233);gene-LOC4336376(LOC4336376);gene-LOC4339684(LOC4339684);gene-LOC4340093(LOC4340093);gene-LOC4340484(LOC4340484);gene-LOC4340485(LOC4340485);gene-LOC4340486(LOC4340486);gen…	gene-LOC4328496(LOC4328496);gene-LOC4328603(LOC4328603);gene-LOC4330627(LOC4330627);gene-LOC4331836(LOC4331836);gene-LOC4334049(LOC4334049);gene-LOC4340694(LOC4340694);gene-LOC4347115(LOC4347115);gene-LOC4348874(LOC4348874);gene-LOC4349224(LOC4349224);gene-LOC4349278(LOC4349278);gene-LOC4350817(LOC4350817);gene-LOC4351253(LOC4351253);gene-LOC9268250(LOC9268250)	16	13	29
LNck-LNin	GO:0016107	BP	sesquiterpenoid catabolic process	0.00166493	sesquiterpenoid catabolic process(GO:0016107,BP)	0.0337963	gene-LOC9269675(LOC9269675)	gene-LOC4345810(LOC4345810);gene-LOC4347261(LOC4347261)	1	2	3
LNck-LNin	GO:0030417	BP	nicotianamine metabolic process	0.00166493	nicotianamine metabolic process(GO:0030417,BP)	0.0337963	gene-LOC4344361(LOC4344361)	gene-LOC4332607(LOC4332607);gene-LOC4332608(LOC4332608)	1	2	3
LNck-LNin	GO:0030418	BP	nicotianamine biosynthetic process	0.00166493	nicotianamine biosynthetic process(GO:0030418,BP)	0.0337963	gene-LOC4344361(LOC4344361)	gene-LOC4332607(LOC4332607);gene-LOC4332608(LOC4332608)	1	2	3
LNck-LNin	GO:0043290	BP	apocarotenoid catabolic process	0.00166493	apocarotenoid catabolic process(GO:0043290,BP)	0.0337963	gene-LOC9269675(LOC9269675)	gene-LOC4345810(LOC4345810);gene-LOC4347261(LOC4347261)	1	2	3
LNck-LNin	GO:0046345	BP	abscisic acid catabolic process	0.00166493	abscisic acid catabolic process(GO:0046345,BP)	0.0337963	gene-LOC9269675(LOC9269675)	gene-LOC4345810(LOC4345810);gene-LOC4347261(LOC4347261)	1	2	3
LNck-LNin	GO:0072351	BP	tricarboxylic acid biosynthetic process	0.00166493	tricarboxylic acid biosynthetic process(GO:0072351,BP)	0.0337963	gene-LOC4344361(LOC4344361)	gene-LOC4332607(LOC4332607);gene-LOC4332608(LOC4332608)	1	2	3
LNck-LNin	GO:0015297	MF	antiporter activity	0.00214327	antiporter activity(GO:0015297,MF)	0.0357608	gene-LOC107278980(LOC107278980);gene-LOC4324220(LOC4324220);gene-LOC4325538(LOC4325538);gene-LOC4325824(LOC4325824);gene-LOC4326066(LOC4326066);gene-LOC4330303(LOC4330303);gene-LOC4332954(LOC4332954);gene-LOC4333501(LOC4333501);gene-LOC4335899(LOC4335899);gene-LOC4336552(LOC4336552);gene-LOC4336717(LOC4336717);gene-LOC4342209(LOC4342209);gene-LOC4347753(LOC4347753);gene-LOC4348369(LOC4348369);gen…	gene-LOC107276262(LOC107276262);gene-LOC4325823(LOC4325823);gene-LOC4334722(LOC4334722);gene-LOC4339806(LOC4339806);gene-LOC9270049(LOC9270049)	21	5	26
LNck-LNin	GO:0008202	BP	steroid metabolic process	0.00215251	steroid metabolic process(GO:0008202,BP)	0.0428327	gene-LOC4328742(LOC4328742);gene-LOC4331115(LOC4331115);gene-LOC4332121(LOC4332121);gene-LOC4334233(LOC4334233);gene-LOC4341450(LOC4341450);gene-LOC4343397(LOC4343397);gene-LOC4347443(LOC4347443);gene-LOC9269675(LOC9269675);gene-LOC9271617(LOC9271617)	gene-LOC4325222(LOC4325222);gene-LOC4328040(LOC4328040);gene-LOC4329175(LOC4329175);gene-LOC4337528(LOC4337528);gene-LOC4339885(LOC4339885);gene-LOC4343395(LOC4343395);gene-LOC4343396(LOC4343396);gene-LOC4345810(LOC4345810);gene-LOC4347261(LOC4347261);gene-LOC4350299(LOC4350299)	9	10	19
LNck-LNin	GO:0016128	BP	phytosteroid metabolic process	0.00217535	phytosteroid metabolic process(GO:0016128,BP)	0.0428327	gene-LOC4341450(LOC4341450);gene-LOC4343397(LOC4343397);gene-LOC9269675(LOC9269675);gene-LOC9271617(LOC9271617)	gene-LOC4325222(LOC4325222);gene-LOC4337528(LOC4337528);gene-LOC4339885(LOC4339885);gene-LOC4343395(LOC4343395);gene-LOC4343396(LOC4343396);gene-LOC4345810(LOC4345810);gene-LOC4347261(LOC4347261);gene-LOC4350299(LOC4350299)	4	8	12
LNck-LNin	GO:0016131	BP	brassinosteroid metabolic process	0.00217535	brassinosteroid metabolic process(GO:0016131,BP)	0.0428327	gene-LOC4341450(LOC4341450);gene-LOC4343397(LOC4343397);gene-LOC9269675(LOC9269675);gene-LOC9271617(LOC9271617)	gene-LOC4325222(LOC4325222);gene-LOC4337528(LOC4337528);gene-LOC4339885(LOC4339885);gene-LOC4343395(LOC4343395);gene-LOC4343396(LOC4343396);gene-LOC4345810(LOC4345810);gene-LOC4347261(LOC4347261);gene-LOC4350299(LOC4350299)	4	8	12
LNck-LNin	GO:0004601	MF	peroxidase activity	0.00218417	peroxidase activity(GO:0004601,MF)	0.0357807	gene-LOC107275849(LOC107275849);gene-LOC4327001(LOC4327001);gene-LOC4327052(LOC4327052);gene-LOC4334201(LOC4334201);gene-LOC4336627(LOC4336627);gene-LOC4337232(LOC4337232);gene-LOC4337731(LOC4337731);gene-LOC4339397(LOC4339397);gene-LOC4341167(LOC4341167);gene-LOC4341168(LOC4341168);gene-LOC4341171(LOC4341171);gene-LOC4344282(LOC4344282);gene-LOC4344397(LOC4344397);gene-LOC4345742(LOC4345742);gen…	gene-LOC4324557(LOC4324557);gene-LOC4326027(LOC4326027);gene-LOC4326716(LOC4326716);gene-LOC4327002(LOC4327002);gene-LOC4327453(LOC4327453);gene-LOC4328586(LOC4328586);gene-LOC4328833(LOC4328833);gene-LOC4328841(LOC4328841);gene-LOC4328842(LOC4328842);gene-LOC4329643(LOC4329643);gene-LOC4332175(LOC4332175);gene-LOC4340341(LOC4340341);gene-LOC4340843(LOC4340843);gene-LOC4341249(LOC4341249);gene-LO…	15	22	37
LNck-LNin	GO:0042446	BP	hormone biosynthetic process	0.00252118	hormone biosynthetic process(GO:0042446,BP)	0.0491505	gene-LOC112936094(LOC112936094);gene-LOC4334233(LOC4334233);gene-LOC4340486(LOC4340486);gene-LOC4343397(LOC4343397);gene-LOC4344254(LOC4344254);gene-LOC4347769(LOC4347769);gene-LOC9269675(LOC9269675);gene-LOC9271617(LOC9271617)	gene-LOC4329013(LOC4329013);gene-LOC4334841(LOC4334841);gene-LOC4337528(LOC4337528);gene-LOC4339885(LOC4339885);gene-LOC4341347(LOC4341347);gene-LOC4343395(LOC4343395);gene-LOC4343396(LOC4343396);gene-LOC4345810(LOC4345810);gene-LOC4347224(LOC4347224);gene-LOC4347225(LOC4347225);gene-LOC4347261(LOC4347261);gene-LOC4348914(LOC4348914);gene-LOC4350299(LOC4350299)	8	13	21
HNck-HNin	GO:0016168	MF	chlorophyll binding	6.89557e-12	chlorophyll binding(GO:0016168,MF)	3.49762e-09	-	gene-LOC4324599(LOC4324599);gene-LOC4324705(LOC4324705);gene-LOC4328623(LOC4328623);gene-LOC4333359(LOC4333359);gene-LOC4336028(LOC4336028);gene-LOC4340892(LOC4340892);gene-LOC4342404(LOC4342404);gene-LOC4343583(LOC4343583);gene-LOC4343604(LOC4343604);gene-LOC4346803(LOC4346803);gene-LOC4347166(LOC4347166);gene-LOC4347395(LOC4347395);gene-LOC4350176(LOC4350176);gene-LOC4350948(LOC4350948)	0	14	14
HNck-HNin	GO:0031409	MF	pigment binding	1.00942e-11	pigment binding(GO:0031409,MF)	3.49762e-09	-	gene-LOC4324599(LOC4324599);gene-LOC4324705(LOC4324705);gene-LOC4328623(LOC4328623);gene-LOC4333359(LOC4333359);gene-LOC4336028(LOC4336028);gene-LOC4340892(LOC4340892);gene-LOC4343583(LOC4343583);gene-LOC4343604(LOC4343604);gene-LOC4346803(LOC4346803);gene-LOC4347166(LOC4347166);gene-LOC4350176(LOC4350176)	0	11	11
HNck-HNin	GO:0016491	MF	oxidoreductase activity	1.9499e-07	oxidoreductase activity(GO:0016491,MF)	3.62171e-05	gene-LOC107275849(LOC107275849);gene-LOC107276196(LOC107276196);gene-LOC112935986(LOC112935986);gene-LOC4325668(LOC4325668);gene-LOC4325734(LOC4325734);gene-LOC4326969(LOC4326969);gene-LOC4327178(LOC4327178);gene-LOC4328808(LOC4328808);gene-LOC4330530(LOC4330530);gene-LOC4330612(LOC4330612);gene-LOC4330657(LOC4330657);gene-LOC4331543(LOC4331543);gene-LOC4333604(LOC4333604);gene-LOC4334182(LOC4334…	gene-LOC107276167(LOC107276167);gene-LOC107280532(LOC107280532);gene-LOC4324493(LOC4324493);gene-LOC4324998(LOC4324998);gene-LOC4325238(LOC4325238);gene-LOC4326027(LOC4326027);gene-LOC4326376(LOC4326376);gene-LOC4326901(LOC4326901);gene-LOC4327184(LOC4327184);gene-LOC4327453(LOC4327453);gene-LOC4327887(LOC4327887);gene-LOC4327918(LOC4327918);gene-LOC4328040(LOC4328040);gene-LOC4328603(LOC4328603)…	46	99	145
HNck-HNin	GO:0046906	MF	tetrapyrrole binding	2.09045e-07	tetrapyrrole binding(GO:0046906,MF)	3.62171e-05	gene-LOC107275849(LOC107275849);gene-LOC4326969(LOC4326969);gene-LOC4332166(LOC4332166);gene-LOC4334182(LOC4334182);gene-LOC4334201(LOC4334201);gene-LOC4337486(LOC4337486);gene-LOC4341167(LOC4341167);gene-LOC4341168(LOC4341168);gene-LOC4341171(LOC4341171);gene-LOC4344282(LOC4344282);gene-LOC4345985(LOC4345985);gene-LOC4346594(LOC4346594);gene-LOC4349105(LOC4349105);gene-LOC4349585(LOC4349585)	gene-LOC4324599(LOC4324599);gene-LOC4324705(LOC4324705);gene-LOC4327184(LOC4327184);gene-LOC4328040(LOC4328040);gene-LOC4328623(LOC4328623);gene-LOC4328841(LOC4328841);gene-LOC4328842(LOC4328842);gene-LOC4329175(LOC4329175);gene-LOC4329725(LOC4329725);gene-LOC4332107(LOC4332107);gene-LOC4332134(LOC4332134);gene-LOC4332175(LOC4332175);gene-LOC4333359(LOC4333359);gene-LOC4333585(LOC4333585);gene-LO…	14	46	60
HNck-HNin	GO:0048037	MF	cofactor binding	1.52332e-05	cofactor binding(GO:0048037,MF)	0.00211132	gene-LOC107275849(LOC107275849);gene-LOC4325668(LOC4325668);gene-LOC4326969(LOC4326969);gene-LOC4332166(LOC4332166);gene-LOC4334182(LOC4334182);gene-LOC4334201(LOC4334201);gene-LOC4337100(LOC4337100);gene-LOC4337486(LOC4337486);gene-LOC4340485(LOC4340485);gene-LOC4340946(LOC4340946);gene-LOC4341167(LOC4341167);gene-LOC4341168(LOC4341168);gene-LOC4341171(LOC4341171);gene-LOC4341261(LOC4341261);gen…	gene-LOC107276167(LOC107276167);gene-LOC4324599(LOC4324599);gene-LOC4324705(LOC4324705);gene-LOC4327184(LOC4327184);gene-LOC4327479(LOC4327479);gene-LOC4327887(LOC4327887);gene-LOC4328040(LOC4328040);gene-LOC4328623(LOC4328623);gene-LOC4328841(LOC4328841);gene-LOC4328842(LOC4328842);gene-LOC4329175(LOC4329175);gene-LOC4329725(LOC4329725);gene-LOC4331495(LOC4331495);gene-LOC4332107(LOC4332107);gen…	24	74	98
HNck-HNin	GO:0016709	MF	oxidoreductase activity, acting on paired donors, with incorporation or reduction of molecular oxygen, NAD(P)H as one donor, and incorporation of one atom of oxygen	4.39877e-05	oxidoreductase activity, acting on paired donors, with incorporation or reduction of molecular oxygen, NAD(P)H as one donor, and incorporation of one atom of oxygen(GO:0016709,MF)	0.00508058	gene-LOC4334182(LOC4334182);gene-LOC4345985(LOC4345985);gene-LOC4346594(LOC4346594);gene-LOC4349105(LOC4349105)	gene-LOC4326901(LOC4326901);gene-LOC4327184(LOC4327184);gene-LOC4329175(LOC4329175);gene-LOC4329725(LOC4329725);gene-LOC4332153(LOC4332153);gene-LOC4333585(LOC4333585);gene-LOC4335063(LOC4335063);gene-LOC4335514(LOC4335514);gene-LOC4338097(LOC4338097);gene-LOC4339312(LOC4339312);gene-LOC4339836(LOC4339836);gene-LOC4341625(LOC4341625);gene-LOC4342235(LOC4342235);gene-LOC4344451(LOC4344451);gene-LO…	4	23	27
HNck-HNin	GO:0004029	MF	aldehyde dehydrogenase (NAD) activity	0.000236717	aldehyde dehydrogenase (NAD) activity(GO:0004029,MF)	0.017433	gene-LOC4330612(LOC4330612);gene-LOC4349966(LOC4349966)	gene-LOC4326376(LOC4326376);gene-LOC4330146(LOC4330146);gene-LOC4330149(LOC4330149);gene-LOC4341419(LOC4341419)	2	4	6
HNck-HNin	GO:0004030	MF	aldehyde dehydrogenase [NAD(P)+] activity	0.000243616	aldehyde dehydrogenase [NAD(P)+] activity(GO:0004030,MF)	0.017433	gene-LOC4349966(LOC4349966)	gene-LOC4330146(LOC4330146);gene-LOC4330149(LOC4330149);gene-LOC4341419(LOC4341419)	1	3	4
HNck-HNin	GO:0080043	MF	quercetin 3-O-glucosyltransferase activity	0.000251558	quercetin 3-O-glucosyltransferase activity(GO:0080043,MF)	0.017433	gene-LOC4326578(LOC4326578);gene-LOC4328678(LOC4328678);gene-LOC4330775(LOC4330775);gene-LOC4339388(LOC4339388);gene-LOC4343614(LOC4343614);gene-LOC4347593(LOC4347593)	gene-LOC107278665(LOC107278665);gene-LOC112936005(LOC112936005);gene-LOC4324165(LOC4324165);gene-LOC4324167(LOC4324167);gene-LOC4324794(LOC4324794);gene-LOC4328679(LOC4328679);gene-LOC4340788(LOC4340788);gene-LOC4342808(LOC4342808);gene-LOC4343260(LOC4343260);gene-LOC4343353(LOC4343353);gene-LOC4350429(LOC4350429);gene-LOC9266253(LOC9266253);gene-LOC9271101(LOC9271101);gene-LOC9271160(LOC9271160)	6	14	20
HNck-HNin	GO:0080044	MF	quercetin 7-O-glucosyltransferase activity	0.000251558	quercetin 7-O-glucosyltransferase activity(GO:0080044,MF)	0.017433	gene-LOC4326578(LOC4326578);gene-LOC4328678(LOC4328678);gene-LOC4330775(LOC4330775);gene-LOC4339388(LOC4339388);gene-LOC4343614(LOC4343614);gene-LOC4347593(LOC4347593)	gene-LOC107278665(LOC107278665);gene-LOC112936005(LOC112936005);gene-LOC4324165(LOC4324165);gene-LOC4324167(LOC4324167);gene-LOC4324794(LOC4324794);gene-LOC4328679(LOC4328679);gene-LOC4340788(LOC4340788);gene-LOC4342808(LOC4342808);gene-LOC4343260(LOC4343260);gene-LOC4343353(LOC4343353);gene-LOC4350429(LOC4350429);gene-LOC9266253(LOC9266253);gene-LOC9271101(LOC9271101);gene-LOC9271160(LOC9271160)	6	14	20
HNck-HNin	GO:0016903	MF	oxidoreductase activity, acting on the aldehyde or oxo group of donors	0.000289616	oxidoreductase activity, acting on the aldehyde or oxo group of donors(GO:0016903,MF)	0.0182458	gene-LOC4330612(LOC4330612);gene-LOC4334968(LOC4334968);gene-LOC4342932(LOC4342932);gene-LOC4346301(LOC4346301);gene-LOC4349966(LOC4349966)	gene-LOC4326376(LOC4326376);gene-LOC4330146(LOC4330146);gene-LOC4330149(LOC4330149);gene-LOC4331495(LOC4331495);gene-LOC4333794(LOC4333794);gene-LOC4336044(LOC4336044);gene-LOC4341419(LOC4341419)	5	7	12
HNck-HNin	GO:0004497	MF	monooxygenase activity	0.00044894	monooxygenase activity(GO:0004497,MF)	0.0259263	gene-LOC4334182(LOC4334182);gene-LOC4345985(LOC4345985);gene-LOC4346594(LOC4346594);gene-LOC4349105(LOC4349105)	gene-LOC4326901(LOC4326901);gene-LOC4327184(LOC4327184);gene-LOC4328040(LOC4328040);gene-LOC4329175(LOC4329175);gene-LOC4329725(LOC4329725);gene-LOC4332107(LOC4332107);gene-LOC4332134(LOC4332134);gene-LOC4332153(LOC4332153);gene-LOC4333585(LOC4333585);gene-LOC4335063(LOC4335063);gene-LOC4335514(LOC4335514);gene-LOC4337528(LOC4337528);gene-LOC4338097(LOC4338097);gene-LOC4339312(LOC4339312);gene-LO…	4	33	37
HNck-HNin	GO:0016620	MF	oxidoreductase activity, acting on the aldehyde or oxo group of donors, NAD or NADP as acceptor	0.000837241	oxidoreductase activity, acting on the aldehyde or oxo group of donors, NAD or NADP as acceptor(GO:0016620,MF)	0.0446314	gene-LOC4330612(LOC4330612);gene-LOC4346301(LOC4346301);gene-LOC4349966(LOC4349966)	gene-LOC4326376(LOC4326376);gene-LOC4330146(LOC4330146);gene-LOC4330149(LOC4330149);gene-LOC4331495(LOC4331495);gene-LOC4336044(LOC4336044);gene-LOC4341419(LOC4341419)	3	6	9
HNck-HNin	GO:0005506	MF	iron ion binding	0.000998517	iron ion binding(GO:0005506,MF)	0.0494266	gene-LOC4334182(LOC4334182);gene-LOC4342932(LOC4342932);gene-LOC4345985(LOC4345985);gene-LOC4346594(LOC4346594);gene-LOC4349105(LOC4349105)	gene-LOC4326901(LOC4326901);gene-LOC4327184(LOC4327184);gene-LOC4328040(LOC4328040);gene-LOC4329175(LOC4329175);gene-LOC4329725(LOC4329725);gene-LOC4332107(LOC4332107);gene-LOC4332134(LOC4332134);gene-LOC4333585(LOC4333585);gene-LOC4335063(LOC4335063);gene-LOC4335514(LOC4335514);gene-LOC4336754(LOC4336754);gene-LOC4337528(LOC4337528);gene-LOC4337689(LOC4337689);gene-LOC4338097(LOC4338097);gene-LO…	5	36	41
