# Supplementary material for: Transcriptome analysis of differentially expressed genes in rice seedling leaves under different nitrate treatments on resistance to bacterial leaf blight
Source: Front Plant Sci. 2024 Jul 4;15:1436912. doi: 10.3389/fpls.2024.1436912 (PMC11254694; doi:10.3389/fpls.2024.1436912)
Supplement: Supplementary Table 7 — KEGG enrichment results. [file Table_7.xlsx]

## Sheet: Sheet1
Group	PathwayID	Pathway	level1	level2	Up	Down	DEG	Total	Pvalue	Up_gene	Down_gene	URL
LNck-HNck	osa00196	Photosynthesis - antenna proteins	Metabolism	Energy metabolism	0	7	7	15	2.91038e-06	-	gene-LOC4343583(LOC4343583|K08915);gene-LOC4336028(LOC4336028|K08917);gene-LOC4340892(LOC4340892|K08907);gene-LOC4324705(LOC4324705|K08912);gene-LOC4350176(LOC4350176|K08916);gene-LOC4347166(LOC4347166|K08908);gene-LOC4324599(LOC4324599|K08912)	http://www.kegg.jp/kegg-bin/show_pathway?map00196/K08915%09%23FFFFFF,green/K08917%09%23FFFFFF,green/K08907%09%23FFFFFF,green/K08912%09%23FFFFFF,green/K08916%09%23FFFFFF,green/K08908%09%23FFFFFF,green
HNck-HNin	osa00196	Photosynthesis - antenna proteins	Metabolism	Energy metabolism	0	11	11	15	1.40714e-11	-	gene-LOC4346803(LOC4346803|K08912);gene-LOC4333359(LOC4333359|K08913);gene-LOC4336028(LOC4336028|K08917);gene-LOC4350176(LOC4350176|K08916);gene-LOC4324599(LOC4324599|K08912);gene-LOC4343583(LOC4343583|K08915);gene-LOC4340892(LOC4340892|K08907);gene-LOC4343604(LOC4343604|K08914);gene-LOC4328623(LOC4328623|K08909);gene-LOC4347166(LOC4347166|K08908);gene-LOC4324705(LOC4324705|K08912)	http://www.kegg.jp/kegg-bin/show_pathway?map00196/K08912%09%23FFFFFF,green/K08913%09%23FFFFFF,green/K08917%09%23FFFFFF,green/K08916%09%23FFFFFF,green/K08915%09%23FFFFFF,green/K08907%09%23FFFFFF,green/K08914%09%23FFFFFF,green/K08909%09%23FFFFFF,green/K08908%09%23FFFFFF,green
LNck-LNin	osa00196	Photosynthesis - antenna proteins	Metabolism	Energy metabolism	0	12	12	15	4.32163e-10	-	gene-LOC4324599(LOC4324599|K08912);gene-LOC4336028(LOC4336028|K08917);gene-LOC4333359(LOC4333359|K08913);gene-LOC4343583(LOC4343583|K08915);gene-LOC4340892(LOC4340892|K08907);gene-LOC4345663(LOC4345663|K08910);gene-LOC4324705(LOC4324705|K08912);gene-LOC4328623(LOC4328623|K08909);gene-LOC4350176(LOC4350176|K08916);gene-LOC4343604(LOC4343604|K08914);gene-LOC4343709(LOC4343709|K08908);gene-LOC434680…
LNck-LNin	osa00195	Photosynthesis	Metabolism	Energy metabolism	4	22	26	80	4.36449e-08	gene-LOC4337500(LOC4337500|K03542);gene-LOC4338930(LOC4338930|K02639);gene-LOC9270637(LOC9270637|K02639);gene-LOC4334338(LOC4334338|K02641)	gene-LOC4342395(LOC4342395|K03541);gene-LOC4342404(LOC4342404|K02698);gene-LOC4352085(LOC4352085|K02699);gene-LOC4335799(LOC4335799|K14332);gene-LOC4347395(LOC4347395|K08905);gene-LOC4351694(LOC4351694|K02701);gene-LOC4339833(LOC4339833|K02638);gene-LOC4342370(LOC4342370|K02717);gene-LOC4343366(LOC4343366|K02115);gene-LOC4324479(LOC4324479|K02716);gene-LOC4344899(LOC4344899|K03541);gene-LOC434632…
HNck-HNin	osa00940	Phenylpropanoid biosynthesis	Metabolism	Biosynthesis of other secondary metabolites	13	19	32	251	6.0566e-06	gene-LOC4346993(LOC4346993|K00083);gene-LOC4326969(LOC4326969|K00430);gene-LOC4337486(LOC4337486|K00430);gene-LOC4344282(LOC4344282|K00430);gene-LOC4332041(LOC4332041|K01188);gene-LOC107275849(LOC107275849|K00430);gene-LOC4344046(LOC4344046|K11188);gene-LOC4341167(LOC4341167|K00430);gene-LOC4341168(LOC4341168|K00430);gene-LOC4349585(LOC4349585|K00430);gene-LOC4334201(LOC4334201|K00430);gene-LOC43…	gene-LOC4340843(LOC4340843|K00430);gene-LOC4348690(LOC4348690|K00083);gene-LOC4344281(LOC4344281|K00430);gene-LOC4338556(LOC4338556|K01188);gene-LOC4332175(LOC4332175|K00430);gene-LOC4344276(LOC4344276|K00430);gene-LOC9272068(LOC9272068|K01904);gene-LOC4328841(LOC4328841|K00430);gene-LOC4326376(LOC4326376|K12355);gene-LOC4328842(LOC4328842|K00430);gene-LOC4336415(LOC4336415|K10775);gene-LOC434141…	http://www.kegg.jp/kegg-bin/show_pathway?map00940/K11188%09%23FFFFFF,red/K01904%09%23FFFFFF,green/K12355%09%23FFFFFF,green/K10775%09%23FFFFFF,green/K05350%09%23FFFFFF,green/K09753%09%23FFFFFF,green/K00487%09%23FFFFFF,green/K00083%09%23FFFFFF,purple/K00430%09%23FFFFFF,purple/K01188%09%23FFFFFF,purple
LNck-LNin	osa04075	Plant hormone signal transduction	Environmental Information Processing	Signal transduction	34	16	50	276	3.58666e-05	gene-LOC4343785(LOC4343785|K14487);gene-LOC4326893(LOC4326893|K14487);gene-LOC4324201(LOC4324201|K14497);gene-LOC4332374(LOC4332374|K14497);gene-LOC4330855(LOC4330855|K14488);gene-LOC4330838(LOC4330838|K14432);gene-LOC4331834(LOC4331834|K13464);gene-LOC4343944(LOC4343944|K14498);gene-LOC4328605(LOC4328605|K14431);gene-LOC4341530(LOC4341530|K14431);gene-LOC4327916(LOC4327916|K12126);gene-LOC433301…	gene-LOC4334324(LOC4334324|K16189);gene-LOC4342383(LOC4342383|K16189);gene-LOC4338160(LOC4338160|K14484);gene-LOC4323871(LOC4323871|K14484);gene-LOC4341476(LOC4341476|K14515);gene-LOC4342318(LOC4342318|K13449);gene-LOC4327590(LOC4327590|K14432);gene-LOC107278650(LOC107278650|K14490);gene-LOC4344796(LOC4344796|K13416);gene-LOC107277390(LOC107277390|K14489);gene-LOC4330571(LOC4330571|K14484);gene-L…
LNin-HNin	osa00908	Zeatin biosynthesis	Metabolism	Metabolism of terpenoids and polyketides	1	9	10	27	4.2439e-05	gene-LOC4345764(LOC4345764|K00279)	gene-LOC4326515(LOC4326515|K00279);gene-LOC107277295(LOC107277295|K10760);gene-LOC107275925(LOC107275925|K00279);gene-LOC4344176(LOC4344176|K13495);gene-LOC107278247(LOC107278247|K10760);gene-LOC4327887(LOC4327887|K00279);gene-LOC4342142(LOC4342142|K00791);gene-LOC4336630(LOC4336630|K13495);gene-LOC9269428(LOC9269428|K10717)	http://www.kegg.jp/kegg-bin/show_pathway?map00908/K10760%09%23FFFFFF,green/K13495%09%23FFFFFF,green/K00791%09%23FFFFFF,green/K10717%09%23FFFFFF,green/K00279%09%23FFFFFF,purple
LNck-LNin	osa00940	Phenylpropanoid biosynthesis	Metabolism	Biosynthesis of other secondary metabolites	19	26	45	251	0.000115372	gene-LOC4338861(LOC4338861|K10775);gene-LOC4328552(LOC4328552|K00083);gene-LOC4327052(LOC4327052|K00430);gene-LOC4345689(LOC4345689|K09753);gene-LOC4330036(LOC4330036|K10775);gene-LOC4336391(LOC4336391|K05350);gene-LOC4345717(LOC4345717|K01904);gene-LOC4337731(LOC4337731|K00430);gene-LOC4344282(LOC4344282|K00430);gene-LOC4341167(LOC4341167|K00430);gene-LOC4332041(LOC4332041|K01188);gene-LOC433004…	gene-LOC4340843(LOC4340843|K00430);gene-LOC4340333(LOC4340333|K13065);gene-LOC4344281(LOC4344281|K00430);gene-LOC4344276(LOC4344276|K00430);gene-LOC4341249(LOC4341249|K00430);gene-LOC4348690(LOC4348690|K00083);gene-LOC9269515(LOC9269515|K00083);gene-LOC4344277(LOC4344277|K00430);gene-LOC4338556(LOC4338556|K01188);gene-LOC4328842(LOC4328842|K00430);gene-LOC4347962(LOC4347962|K00430);gene-LOC434427…
HNck-HNin	osa00903	Limonene and pinene degradation	Metabolism	Metabolism of terpenoids and polyketides	2	2	4	7	0.000282894	gene-LOC4349966(LOC4349966|K00128);gene-LOC4330612(LOC4330612|K00128)	gene-LOC4330149(LOC4330149|K00128);gene-LOC4330146(LOC4330146|K00128)	http://www.kegg.jp/kegg-bin/show_pathway?map00903/K00128%09%23FFFFFF,purple
LNck-LNin	osa00906	Carotenoid biosynthesis	Metabolism	Metabolism of terpenoids and polyketides	5	6	11	33	0.00029118	gene-LOC4342424(LOC4342424|K09840);gene-LOC9269675(LOC9269675|K09843);gene-LOC4333566(LOC4333566|K09840);gene-LOC4331460(LOC4331460|K15746);gene-LOC4327933(LOC4327933|K17913)	gene-LOC4330451(LOC4330451|K09840);gene-LOC4324196(LOC4324196|K06444);gene-LOC4349224(LOC4349224|K15746);gene-LOC4345810(LOC4345810|K09843);gene-LOC9270250(LOC9270250|K09840);gene-LOC4347261(LOC4347261|K09843)
LNck-HNck	osa00904	Diterpenoid biosynthesis	Metabolism	Metabolism of terpenoids and polyketides	1	8	9	46	0.000320657	gene-LOC4342182(LOC4342182|K04125)	gene-LOC4339885(LOC4339885|K04123);gene-LOC4329013(LOC4329013|K04120);gene-LOC4334841(LOC4334841|K05282);gene-LOC4324690(LOC4324690|K16084);gene-LOC107276259(LOC107276259|K04121);gene-LOC4329729(LOC4329729|K16082);gene-LOC4329728(LOC4329728|K14038);gene-LOC4339310(LOC4339310|K04125)	http://www.kegg.jp/kegg-bin/show_pathway?map00904/K04123%09%23FFFFFF,green/K04120%09%23FFFFFF,green/K05282%09%23FFFFFF,green/K16084%09%23FFFFFF,green/K04121%09%23FFFFFF,green/K16082%09%23FFFFFF,green/K14038%09%23FFFFFF,green/K04125%09%23FFFFFF,purple
LNck-LNin	osa04626	Plant-pathogen interaction	Organismal Systems	Environmental adaptation	32	12	44	255	0.000335657	gene-LOC4327518(LOC4327518|K13424);gene-LOC4325408(LOC4325408|K13448);gene-LOC9267508(LOC9267508|K13425);gene-LOC9266860(LOC9266860|K13448);gene-LOC4325693(LOC4325693|K13448);gene-LOC4351450(LOC4351450|K13448);gene-LOC4330859(LOC4330859|K13414);gene-LOC4339092(LOC4339092|K13424);gene-LOC4325762(LOC4325762|K13448);gene-LOC4338633(LOC4338633|K13448);gene-LOC4330957(LOC4330957|K13413);gene-LOC433968…	gene-LOC4326027(LOC4326027|K13447);gene-LOC4345940(LOC4345940|K18835);gene-LOC4331836(LOC4331836|K15397);gene-LOC4350817(LOC4350817|K15397);gene-LOC4327351(LOC4327351|K02183);gene-LOC4330627(LOC4330627|K15397);gene-LOC4342318(LOC4342318|K13449);gene-LOC4348874(LOC4348874|K15397);gene-LOC4340694(LOC4340694|K15397);gene-LOC4344796(LOC4344796|K13416);gene-LOC112936208(LOC112936208|K13457);gene-LOC92…
LNck-LNin	osa04016	MAPK signaling pathway - plant	Environmental Information Processing	Signal transduction	24	7	31	160	0.000339363	gene-LOC4327518(LOC4327518|K13424);gene-LOC9267508(LOC9267508|K13425);gene-LOC4324201(LOC4324201|K14497);gene-LOC4332374(LOC4332374|K14497);gene-LOC4330859(LOC4330859|K13414);gene-LOC4343944(LOC4343944|K14498);gene-LOC4339092(LOC4339092|K13424);gene-LOC4333017(LOC4333017|K14498);gene-LOC4338718(LOC4338718|K20547);gene-LOC4346736(LOC4346736|K14497);gene-LOC4330957(LOC4330957|K13413);gene-LOC432668…	gene-LOC4326027(LOC4326027|K13447);gene-LOC4327351(LOC4327351|K02183);gene-LOC4341476(LOC4341476|K14515);gene-LOC4342318(LOC4342318|K13449);gene-LOC4331519(LOC4331519|K20547);gene-LOC4344796(LOC4344796|K13416);gene-LOC4339083(LOC4339083|K14496)
HNck-HNin	osa00710	Carbon fixation in photosynthetic organisms	Metabolism	Energy metabolism	2	11	13	79	0.000342012	gene-LOC4325309(LOC4325309|K01595);gene-LOC4333181(LOC4333181|K01006)	gene-LOC4351966(LOC4351966|K01602);gene-LOC4336044(LOC4336044|K05298);gene-LOC4341496(LOC4341496|K01623);gene-LOC4339204(LOC4339204|K00927);gene-LOC4352021(LOC4352021|K01602);gene-LOC4331495(LOC4331495|K05298);gene-LOC4325071(LOC4325071|K03841);gene-LOC4352014(LOC4352014|K01602);gene-LOC4342543(LOC4342543|K01807);gene-LOC4334316(LOC4334316|K01807);gene-LOC4341770(LOC4341770|K03841)	http://www.kegg.jp/kegg-bin/show_pathway?map00710/K01595%09%23FFFFFF,red/K01006%09%23FFFFFF,red/K01602%09%23FFFFFF,green/K05298%09%23FFFFFF,green/K01623%09%23FFFFFF,green/K00927%09%23FFFFFF,green/K03841%09%23FFFFFF,green/K01807%09%23FFFFFF,green
HNck-HNin	osa00195	Photosynthesis	Metabolism	Energy metabolism	2	11	13	80	0.000388463	gene-LOC4342395(LOC4342395|K03541);gene-LOC107276047(LOC107276047|K03541)	gene-LOC4332745(LOC4332745|K08902);gene-LOC4343366(LOC4343366|K02115);gene-LOC4337500(LOC4337500|K03542);gene-LOC4339874(LOC4339874|K02641);gene-LOC4342404(LOC4342404|K02698);gene-LOC4339833(LOC4339833|K02638);gene-LOC4347395(LOC4347395|K08905);gene-LOC4326537(LOC4326537|K08903);gene-LOC4324479(LOC4324479|K02716);gene-LOC4333746(LOC4333746|K02639);gene-LOC4324933(LOC4324933|K03542)	http://www.kegg.jp/kegg-bin/show_pathway?map00195/K03541%09%23FFFFFF,red/K08902%09%23FFFFFF,green/K02115%09%23FFFFFF,green/K03542%09%23FFFFFF,green/K02641%09%23FFFFFF,green/K02698%09%23FFFFFF,green/K02638%09%23FFFFFF,green/K08905%09%23FFFFFF,green/K08903%09%23FFFFFF,green/K02716%09%23FFFFFF,green/K02639%09%23FFFFFF,green
LNck-HNck	osa00710	Carbon fixation in photosynthetic organisms	Metabolism	Energy metabolism	1	11	12	79	0.0004096	gene-LOC4326552(LOC4326552|K00029)	gene-LOC4351966(LOC4351966|K01602);gene-LOC4352016(LOC4352016|K01602);gene-LOC4352014(LOC4352014|K01602);gene-LOC4339204(LOC4339204|K00927);gene-LOC4352021(LOC4352021|K01602);gene-LOC4336044(LOC4336044|K05298);gene-LOC4341770(LOC4341770|K03841);gene-LOC4333181(LOC4333181|K01006);gene-OrsajCp033(rbcL|K01601);gene-LOC112937008(LOC112937008|K01601);gene-LOC4325309(LOC4325309|K01595)	http://www.kegg.jp/kegg-bin/show_pathway?map00710/K00029%09%23FFFFFF,red/K01602%09%23FFFFFF,green/K00927%09%23FFFFFF,green/K05298%09%23FFFFFF,green/K03841%09%23FFFFFF,green/K01006%09%23FFFFFF,green/K01601%09%23FFFFFF,green/K01595%09%23FFFFFF,green
LNck-LNin	osa00904	Diterpenoid biosynthesis	Metabolism	Metabolism of terpenoids and polyketides	3	10	13	46	0.000523695	gene-LOC107276259(LOC107276259|K04121);gene-LOC4329722(LOC4329722|K16084);gene-LOC4329721(LOC4329721|K16084)	gene-LOC4329728(LOC4329728|K14038);gene-LOC4339885(LOC4339885|K04123);gene-LOC4329725(LOC4329725|K16083);gene-LOC4341347(LOC4341347|K04122);gene-LOC4329729(LOC4329729|K16082);gene-LOC4346705(LOC4346705|K04120);gene-LOC4334841(LOC4334841|K05282);gene-LOC4329013(LOC4329013|K04120);gene-LOC4337874(LOC4337874|K04125);gene-LOC4339310(LOC4339310|K04125)
HNck-HNin	osa00860	Porphyrin metabolism	Metabolism	Metabolism of cofactors and vitamins	2	7	9	44	0.00055239	gene-LOC4327178(LOC4327178|K13606);gene-LOC4333604(LOC4333604|K13606)	gene-LOC4340015(LOC4340015|K03428);gene-LOC4333259(LOC4333259|K03405);gene-LOC4349004(LOC4349004|K00218);gene-LOC4327918(LOC4327918|K00231);gene-LOC4326901(LOC4326901|K04035);gene-LOC4337415(LOC4337415|K00218);gene-LOC107277585(LOC107277585|K08099)	http://www.kegg.jp/kegg-bin/show_pathway?map00860/K13606%09%23FFFFFF,red/K03428%09%23FFFFFF,green/K03405%09%23FFFFFF,green/K00218%09%23FFFFFF,green/K00231%09%23FFFFFF,green/K04035%09%23FFFFFF,green/K08099%09%23FFFFFF,green
LNck-LNin	osa00592	alpha-Linolenic acid metabolism	Metabolism	Lipid metabolism	10	4	14	54	0.000839339	gene-LOC4350881(LOC4350881|K00232);gene-LOC112936094(LOC112936094|K05894);gene-LOC9267158(LOC9267158|K00454);gene-LOC4340486(LOC4340486|K05894);gene-LOC4334233(LOC4334233|K01723);gene-LOC4340484(LOC4340484|K05894);gene-LOC4340485(LOC4340485|K05894);gene-LOC9269485(LOC9269485|K05894);gene-LOC4328742(LOC4328742|K01723);gene-LOC4332121(LOC4332121|K01723)	gene-LOC4328040(LOC4328040|K10528);gene-LOC4325705(LOC4325705|K05894);gene-LOC4337529(LOC4337529|K08241);gene-LOC4328603(LOC4328603|K00454)
LNin-HNin	osa00860	Porphyrin metabolism	Metabolism	Metabolism of cofactors and vitamins	1	10	11	44	0.000907914	gene-LOC4348519(LOC4348519|K13545)	gene-LOC4327918(LOC4327918|K00231);gene-LOC4340015(LOC4340015|K03428);gene-LOC4333259(LOC4333259|K03405);gene-LOC4346136(LOC4346136|K01845);gene-LOC4334537(LOC4334537|K03404);gene-LOC4338498(LOC4338498|K04040);gene-LOC4328432(LOC4328432|K01749);gene-LOC4349004(LOC4349004|K00218);gene-LOC4336951(LOC4336951|K00228);gene-LOC4328118(LOC4328118|K01885)	http://www.kegg.jp/kegg-bin/show_pathway?map00860/K13545%09%23FFFFFF,red/K00231%09%23FFFFFF,green/K03428%09%23FFFFFF,green/K03405%09%23FFFFFF,green/K01845%09%23FFFFFF,green/K03404%09%23FFFFFF,green/K04040%09%23FFFFFF,green/K01749%09%23FFFFFF,green/K00218%09%23FFFFFF,green/K00228%09%23FFFFFF,green/K01885%09%23FFFFFF,green
HNck-HNin	osa00010	Glycolysis / Gluconeogenesis	Metabolism	Carbohydrate metabolism	7	10	17	140	0.00171694	gene-LOC4334968(LOC4334968|K00161);gene-LOC4349966(LOC4349966|K00128);gene-LOC4336039(LOC4336039|K01785);gene-LOC4330612(LOC4330612|K00128);gene-LOC4336037(LOC4336037|K01785);gene-LOC4333181(LOC4333181|K01006);gene-LOC4350054(LOC4350054|K18857)	gene-LOC4341496(LOC4341496|K01623);gene-LOC4339204(LOC4339204|K00927);gene-LOC4349454(LOC4349454|K00873);gene-LOC4325071(LOC4325071|K03841);gene-LOC4330149(LOC4330149|K00128);gene-LOC4340042(LOC4340042|K01689);gene-LOC4341770(LOC4341770|K03841);gene-LOC4330512(LOC4330512|K00895);gene-LOC4330146(LOC4330146|K00128);gene-LOC4339654(LOC4339654|K01792)	http://www.kegg.jp/kegg-bin/show_pathway?map00010/K00161%09%23FFFFFF,red/K01785%09%23FFFFFF,red/K01006%09%23FFFFFF,red/K18857%09%23FFFFFF,red/K01623%09%23FFFFFF,green/K00927%09%23FFFFFF,green/K00873%09%23FFFFFF,green/K03841%09%23FFFFFF,green/K01689%09%23FFFFFF,green/K00895%09%23FFFFFF,green/K01792%09%23FFFFFF,green/K00128%09%23FFFFFF,purple
HNck-HNin	osa00906	Carotenoid biosynthesis	Metabolism	Metabolism of terpenoids and polyketides	1	6	7	33	0.00182984	gene-LOC4342932(LOC4342932|K09842)	gene-LOC4330451(LOC4330451|K09840);gene-LOC4352846(LOC4352846|K02291);gene-LOC4345810(LOC4345810|K09843);gene-LOC4349290(LOC4349290|K09837);gene-LOC4347261(LOC4347261|K09843);gene-LOC4349224(LOC4349224|K15746)	http://www.kegg.jp/kegg-bin/show_pathway?map00906/K09842%09%23FFFFFF,red/K09840%09%23FFFFFF,green/K02291%09%23FFFFFF,green/K09843%09%23FFFFFF,green/K09837%09%23FFFFFF,green/K15746%09%23FFFFFF,green
LNin-HNin	osa00520	Amino sugar and nucleotide sugar metabolism	Metabolism	Carbohydrate metabolism	11	14	25	161	0.00229891	gene-LOC4342115(LOC4342115|K20547);gene-LOC4324117(LOC4324117|K01183);gene-LOC112936042(LOC112936042|K01209);gene-LOC4351197(LOC4351197|K01183);gene-LOC4324666(LOC4324666|K00844);gene-LOC4346094(LOC4346094|K08679);gene-LOC4349687(LOC4349687|K01209);gene-LOC9269943(LOC9269943|K12373);gene-LOC4336977(LOC4336977|K00972);gene-LOC4328091(LOC4328091|K00963);gene-LOC4343113(LOC4343113|K00844)	gene-LOC4352146(LOC4352146|K00012);gene-LOC4338546(LOC4338546|K08678);gene-LOC4348230(LOC4348230|K01835);gene-LOC4325067(LOC4325067|K01183);gene-LOC4326516(LOC4326516|K00844);gene-LOC4329920(LOC4329920|K01183);gene-LOC4340994(LOC4340994|K01183);gene-LOC4351413(LOC4351413|K00820);gene-LOC4336265(LOC4336265|K01183);gene-LOC4342114(LOC4342114|K20547);gene-LOC4346656(LOC4346656|K00975);gene-LOC432506…	http://www.kegg.jp/kegg-bin/show_pathway?map00520/K01209%09%23FFFFFF,red/K08679%09%23FFFFFF,red/K12373%09%23FFFFFF,red/K00972%09%23FFFFFF,red/K00963%09%23FFFFFF,red/K00012%09%23FFFFFF,green/K08678%09%23FFFFFF,green/K01835%09%23FFFFFF,green/K00820%09%23FFFFFF,green/K00975%09%23FFFFFF,green/K16190%09%23FFFFFF,green/K20547%09%23FFFFFF,purple/K01183%09%23FFFFFF,purple/K00844%09%23FFFFFF,purple
LNck-LNin	osa00910	Nitrogen metabolism	Metabolism	Energy metabolism	8	2	10	36	0.0026343	gene-LOC4336554(LOC4336554|K00261);gene-LOC4345795(LOC4345795|K10534);gene-LOC4328051(LOC4328051|K02575);gene-LOC107277478(LOC107277478|K02575);gene-LOC4330867(LOC4330867|K10534);gene-LOC4328052(LOC4328052|K02575);gene-LOC4324249(LOC4324249|K02575);gene-LOC4330835(LOC4330835|K00366)	gene-LOC4326583(LOC4326583|K01673);gene-LOC4335782(LOC4335782|K01674)
HNck-HNin	osa00071	Fatty acid degradation	Metabolism	Lipid metabolism	5	3	8	45	0.00288373	gene-LOC4350881(LOC4350881|K00232);gene-LOC4349966(LOC4349966|K00128);gene-LOC4330612(LOC4330612|K00128);gene-LOC4340972(LOC4340972|K00232);gene-LOC4350054(LOC4350054|K18857)	gene-LOC4330149(LOC4330149|K00128);gene-LOC4337714(LOC4337714|K01897);gene-LOC4330146(LOC4330146|K00128)	http://www.kegg.jp/kegg-bin/show_pathway?map00071/K00232%09%23FFFFFF,red/K18857%09%23FFFFFF,red/K01897%09%23FFFFFF,green/K00128%09%23FFFFFF,purple
HNck-HNin	osa00402	Benzoxazinoid biosynthesis	Metabolism	Biosynthesis of other secondary metabolites	0	2	2	2	0.00305993	-	gene-LOC4334427(LOC4334427|K13222);gene-LOC9268807(LOC9268807|K13222)	http://www.kegg.jp/kegg-bin/show_pathway?map00402/K13222%09%23FFFFFF,green
LNck-LNin	osa00062	Fatty acid elongation	Metabolism	Lipid metabolism	2	10	12	49	0.00327268	gene-LOC4339684(LOC4339684|K15397);gene-LOC4328676(LOC4328676|K15397)	gene-LOC4334949(LOC4334949|K10251);gene-LOC4331836(LOC4331836|K15397);gene-LOC4350817(LOC4350817|K15397);gene-LOC4336202(LOC4336202|K10251);gene-LOC4330627(LOC4330627|K15397);gene-LOC4348874(LOC4348874|K15397);gene-LOC4340694(LOC4340694|K15397);gene-LOC4340816(LOC4340816|K10251);gene-LOC9272625(LOC9272625|K10703);gene-LOC4340817(LOC4340817|K10251)
HNck-HNin	osa00410	beta-Alanine metabolism	Metabolism	Metabolism of other amino acids	6	2	8	46	0.00332693	gene-LOC4350881(LOC4350881|K00232);gene-LOC4349966(LOC4349966|K00128);gene-LOC4330657(LOC4330657|K00207);gene-LOC4330612(LOC4330612|K00128);gene-LOC4340972(LOC4340972|K00232);gene-LOC4340946(LOC4340946|K00276)	gene-LOC4330149(LOC4330149|K00128);gene-LOC4330146(LOC4330146|K00128)	http://www.kegg.jp/kegg-bin/show_pathway?map00410/K00232%09%23FFFFFF,red/K00207%09%23FFFFFF,red/K00276%09%23FFFFFF,red/K00128%09%23FFFFFF,purple
LNck-HNck	osa00630	Glyoxylate and dicarboxylate metabolism	Metabolism	Carbohydrate metabolism	2	8	10	77	0.00408278	gene-LOC9268154(LOC9268154|K01638);gene-LOC4343441(LOC4343441|K01637)	gene-LOC4351966(LOC4351966|K01602);gene-LOC4352016(LOC4352016|K01602);gene-LOC4349114(LOC4349114|K02437);gene-LOC4352014(LOC4352014|K01602);gene-LOC4352021(LOC4352021|K01602);gene-LOC4341070(LOC4341070|K00122);gene-OrsajCp033(rbcL|K01601);gene-LOC112937008(LOC112937008|K01601)	http://www.kegg.jp/kegg-bin/show_pathway?map00630/K01638%09%23FFFFFF,red/K01637%09%23FFFFFF,red/K01602%09%23FFFFFF,green/K02437%09%23FFFFFF,green/K00122%09%23FFFFFF,green/K01601%09%23FFFFFF,green
LNck-LNin	osa00030	Pentose phosphate pathway	Metabolism	Carbohydrate metabolism	8	5	13	57	0.00437097	gene-LOC4350528(LOC4350528|K00033);gene-LOC4338034(LOC4338034|K00850);gene-LOC4342988(LOC4342988|K00036);gene-LOC4327239(LOC4327239|K00616);gene-LOC4327196(LOC4327196|K00850);gene-LOC4335330(LOC4335330|K00615);gene-LOC9271821(LOC9271821|K00895);gene-LOC4333117(LOC4333117|K01057)	gene-LOC4341496(LOC4341496|K01623);gene-LOC4349897(LOC4349897|K01623);gene-LOC4325071(LOC4325071|K03841);gene-LOC4333103(LOC4333103|K00036);gene-LOC4330512(LOC4330512|K00895)
HNck-HNin	osa01040	Biosynthesis of unsaturated fatty acids	Metabolism	Lipid metabolism	2	5	7	39	0.00495442	gene-LOC4350881(LOC4350881|K00232);gene-LOC4340972(LOC4340972|K00232)	gene-LOC4342458(LOC4342458|K10258);gene-LOC4336202(LOC4336202|K10251);gene-LOC4334949(LOC4334949|K10251);gene-LOC4344897(LOC4344897|K03921);gene-LOC4340817(LOC4340817|K10251)	http://www.kegg.jp/kegg-bin/show_pathway?map01040/K00232%09%23FFFFFF,red/K10258%09%23FFFFFF,green/K10251%09%23FFFFFF,green/K03921%09%23FFFFFF,green
LNin-HNin	osa00906	Carotenoid biosynthesis	Metabolism	Metabolism of terpenoids and polyketides	0	8	8	33	0.00552829	-	gene-LOC4349290(LOC4349290|K09837);gene-LOC4347813(LOC4347813|K02291);gene-LOC4342424(LOC4342424|K09840);gene-LOC4335625(LOC4335625|K09839);gene-LOC4342479(LOC4342479|K09842);gene-LOC4352846(LOC4352846|K02291);gene-LOC9269675(LOC9269675|K09843);gene-LOC4327933(LOC4327933|K17913)	http://www.kegg.jp/kegg-bin/show_pathway?map00906/K09837%09%23FFFFFF,green/K02291%09%23FFFFFF,green/K09840%09%23FFFFFF,green/K09839%09%23FFFFFF,green/K09842%09%23FFFFFF,green/K09843%09%23FFFFFF,green/K17913%09%23FFFFFF,green
LNck-HNck	osa00480	Glutathione metabolism	Metabolism	Metabolism of other amino acids	4	9	13	120	0.00562777	gene-LOC4324525(LOC4324525|K18592);gene-LOC4324574(LOC4324574|K00799);gene-LOC4325642(LOC4325642|K00799);gene-LOC4325764(LOC4325764|K00799)	gene-LOC4349203(LOC4349203|K00799);gene-LOC4336886(LOC4336886|K00434);gene-LOC4349169(LOC4349169|K00799);gene-LOC4349167(LOC4349167|K00799);gene-LOC4349181(LOC4349181|K00799);gene-LOC4346877(LOC4346877|K00799);gene-LOC4325765(LOC4325765|K00799);gene-LOC4349185(LOC4349185|K00799);gene-LOC4326483(LOC4326483|K00799)	http://www.kegg.jp/kegg-bin/show_pathway?map00480/K18592%09%23FFFFFF,red/K00434%09%23FFFFFF,green/K00799%09%23FFFFFF,purple
LNin-HNin	osa00195	Photosynthesis	Metabolism	Energy metabolism	3	11	14	80	0.00722791	gene-LOC4342395(LOC4342395|K03541);gene-LOC107276047(LOC107276047|K03541);gene-OrsajCp022(atpA|K02111)	gene-LOC4337500(LOC4337500|K03542);gene-LOC4324933(LOC4324933|K03542);gene-LOC4332745(LOC4332745|K08902);gene-LOC4333746(LOC4333746|K02639);gene-LOC4339874(LOC4339874|K02641);gene-LOC4338930(LOC4338930|K02639);gene-LOC4326537(LOC4326537|K08903);gene-LOC4333624(LOC4333624|K02639);gene-LOC4344439(LOC4344439|K02639);gene-LOC4342192(LOC4342192|K08901);gene-LOC4334338(LOC4334338|K02641)	http://www.kegg.jp/kegg-bin/show_pathway?map00195/K03541%09%23FFFFFF,red/K02111%09%23FFFFFF,red/K03542%09%23FFFFFF,green/K08902%09%23FFFFFF,green/K02639%09%23FFFFFF,green/K02641%09%23FFFFFF,green/K08903%09%23FFFFFF,green/K08901%09%23FFFFFF,green
LNin-HNin	osa00402	Benzoxazinoid biosynthesis	Metabolism	Biosynthesis of other secondary metabolites	0	2	2	2	0.00731141	-	gene-LOC9268807(LOC9268807|K13222);gene-LOC4334427(LOC4334427|K13222)	http://www.kegg.jp/kegg-bin/show_pathway?map00402/K13222%09%23FFFFFF,green
HNck-HNin	osa00780	Biotin metabolism	Metabolism	Metabolism of cofactors and vitamins	1	4	5	23	0.00743393	gene-LOC4348791(LOC4348791|K00059)	gene-LOC4343598(LOC4343598|K00059);gene-LOC4335962(LOC4335962|K09458);gene-LOC4340334(LOC4340334|K00059);gene-LOC4343906(LOC4343906|K09458)	http://www.kegg.jp/kegg-bin/show_pathway?map00780/K09458%09%23FFFFFF,green/K00059%09%23FFFFFF,purple
HNck-HNin	osa00592	alpha-Linolenic acid metabolism	Metabolism	Lipid metabolism	4	4	8	54	0.00904119	gene-LOC4350881(LOC4350881|K00232);gene-LOC4340972(LOC4340972|K00232);gene-LOC4340485(LOC4340485|K05894);gene-LOC4350054(LOC4350054|K18857)	gene-LOC4328040(LOC4328040|K10528);gene-LOC4352505(LOC4352505|K00454);gene-LOC4337529(LOC4337529|K08241);gene-LOC4328603(LOC4328603|K00454)	http://www.kegg.jp/kegg-bin/show_pathway?map00592/K00232%09%23FFFFFF,red/K05894%09%23FFFFFF,red/K18857%09%23FFFFFF,red/K10528%09%23FFFFFF,green/K00454%09%23FFFFFF,green/K08241%09%23FFFFFF,green
LNck-HNck	osa00908	Zeatin biosynthesis	Metabolism	Metabolism of terpenoids and polyketides	3	2	5	27	0.00910713	gene-LOC4345764(LOC4345764|K00279);gene-LOC107275925(LOC107275925|K00279);gene-LOC9269428(LOC9269428|K10717)	gene-LOC4344176(LOC4344176|K13495);gene-LOC107277295(LOC107277295|K10760)	http://www.kegg.jp/kegg-bin/show_pathway?map00908/K00279%09%23FFFFFF,red/K10717%09%23FFFFFF,red/K13495%09%23FFFFFF,green/K10760%09%23FFFFFF,green
LNin-HNin	osa00910	Nitrogen metabolism	Metabolism	Energy metabolism	0	8	8	36	0.00960349	-	gene-LOC4345795(LOC4345795|K10534);gene-LOC107277478(LOC107277478|K02575);gene-LOC4330867(LOC4330867|K10534);gene-LOC4328051(LOC4328051|K02575);gene-LOC4328052(LOC4328052|K02575);gene-LOC4330164(LOC4330164|K00261);gene-LOC4324249(LOC4324249|K02575);gene-LOC4335782(LOC4335782|K01674)	http://www.kegg.jp/kegg-bin/show_pathway?map00910/K10534%09%23FFFFFF,green/K02575%09%23FFFFFF,green/K00261%09%23FFFFFF,green/K01674%09%23FFFFFF,green
HNck-HNin	osa00909	Sesquiterpenoid and triterpenoid biosynthesis	Metabolism	Metabolism of terpenoids and polyketides	1	2	3	9	0.0110152	gene-LOC9269735(LOC9269735|K15891)	gene-LOC4332153(LOC4332153|K00511);gene-LOC4350288(LOC4350288|K19011)	http://www.kegg.jp/kegg-bin/show_pathway?map00909/K15891%09%23FFFFFF,red/K00511%09%23FFFFFF,green/K19011%09%23FFFFFF,green
HNck-HNin	osa04712	Circadian rhythm - plant	Organismal Systems	Environmental adaptation	1	6	7	46	0.0123891	gene-LOC4327931(LOC4327931|K12125)	gene-LOC107279948(LOC107279948|K10143);gene-LOC4340184(LOC4340184|K16223);gene-LOC9268301(LOC9268301|K16241);gene-LOC4341272(LOC4341272|K16223);gene-LOC4337752(LOC4337752|K12126);gene-LOC4340185(LOC4340185|K16223)	http://www.kegg.jp/kegg-bin/show_pathway?map04712/K12125%09%23FFFFFF,red/K10143%09%23FFFFFF,green/K16223%09%23FFFFFF,green/K16241%09%23FFFFFF,green/K12126%09%23FFFFFF,green
LNck-LNin	osa00520	Amino sugar and nucleotide sugar metabolism	Metabolism	Carbohydrate metabolism	18	8	26	161	0.0128262	gene-LOC4334169(LOC4334169|K00012);gene-LOC4352146(LOC4352146|K00012);gene-LOC4338546(LOC4338546|K08678);gene-LOC4325067(LOC4325067|K01183);gene-LOC4337011(LOC4337011|K12448);gene-LOC4336265(LOC4336265|K01183);gene-LOC4338718(LOC4338718|K20547);gene-LOC4351413(LOC4351413|K00820);gene-LOC4347499(LOC4347499|K08679);gene-LOC4330975(LOC4330975|K08679);gene-LOC9272132(LOC9272132|K20547);gene-LOC434969…	gene-LOC4327172(LOC4327172|K01183);gene-LOC4336928(LOC4336928|K18677);gene-LOC4324117(LOC4324117|K01183);gene-LOC4331519(LOC4331519|K20547);gene-LOC4343697(LOC4343697|K12373);gene-LOC4351402(LOC4351402|K01209);gene-LOC4344260(LOC4344260|K08678);gene-LOC4336977(LOC4336977|K00972)
LNin-HNin	osa00230	Purine metabolism	Metabolism	Nucleotide metabolism	3	13	16	103	0.0133907	gene-LOC4343246(LOC4343246|K00759);gene-LOC4352706(LOC4352706|K18151);gene-LOC4324793(LOC4324793|K00365)	gene-LOC4334932(LOC4334932|K13811);gene-LOC4324445(LOC4324445|K06966);gene-LOC4348230(LOC4348230|K01835);gene-LOC4334308(LOC4334308|K00088);gene-LOC4334671(LOC4334671|K01933);gene-LOC4337428(LOC4337428|K01466);gene-LOC4338879(LOC4338879|K00764);gene-LOC4345281(LOC4345281|K01951);gene-LOC4331792(LOC4331792|K01939);gene-LOC4329972(LOC4329972|K00759);gene-LOC4328498(LOC4328498|K07023);gene-LOC434453…	http://www.kegg.jp/kegg-bin/show_pathway?map00230/K18151%09%23FFFFFF,red/K00365%09%23FFFFFF,red/K13811%09%23FFFFFF,green/K06966%09%23FFFFFF,green/K01835%09%23FFFFFF,green/K00088%09%23FFFFFF,green/K01933%09%23FFFFFF,green/K01466%09%23FFFFFF,green/K00764%09%23FFFFFF,green/K01951%09%23FFFFFF,green/K01939%09%23FFFFFF,green/K07023%09%23FFFFFF,green/K00939%09%23FFFFFF,green/K14641%09%23FFFFFF,green/K00…
HNck-HNin	osa00908	Zeatin biosynthesis	Metabolism	Metabolism of terpenoids and polyketides	2	3	5	27	0.0148826	gene-LOC4325668(LOC4325668|K00279);gene-LOC4336629(LOC4336629|K13495)	gene-LOC4336630(LOC4336630|K13495);gene-LOC9269428(LOC9269428|K10717);gene-LOC4327887(LOC4327887|K00279)	http://www.kegg.jp/kegg-bin/show_pathway?map00908/K10717%09%23FFFFFF,green/K00279%09%23FFFFFF,purple/K13495%09%23FFFFFF,purple
LNin-HNin	osa00010	Glycolysis / Gluconeogenesis	Metabolism	Carbohydrate metabolism	7	13	20	140	0.0150518	gene-LOC4331893(LOC4331893|K00121);gene-LOC4334968(LOC4334968|K00161);gene-LOC4333181(LOC4333181|K01006);gene-LOC4348138(LOC4348138|K01785);gene-LOC4324666(LOC4324666|K00844);gene-LOC4350054(LOC4350054|K18857);gene-LOC4343113(LOC4343113|K00844)	gene-LOC4339204(LOC4339204|K00927);gene-LOC4347691(LOC4347691|K01803);gene-LOC4348230(LOC4348230|K01835);gene-LOC4341770(LOC4341770|K03841);gene-LOC4326516(LOC4326516|K00844);gene-LOC4339654(LOC4339654|K01792);gene-LOC9271186(LOC9271186|K00128);gene-LOC9271821(LOC9271821|K00895);gene-LOC4338034(LOC4338034|K00850);gene-LOC4344545(LOC4344545|K01623);gene-LOC4327196(LOC4327196|K00850);gene-LOC432406…	http://www.kegg.jp/kegg-bin/show_pathway?map00010/K00121%09%23FFFFFF,red/K01006%09%23FFFFFF,red/K01785%09%23FFFFFF,red/K18857%09%23FFFFFF,red/K00927%09%23FFFFFF,green/K01803%09%23FFFFFF,green/K01835%09%23FFFFFF,green/K03841%09%23FFFFFF,green/K01792%09%23FFFFFF,green/K00128%09%23FFFFFF,green/K00895%09%23FFFFFF,green/K00850%09%23FFFFFF,green/K01623%09%23FFFFFF,green/K01568%09%23FFFFFF,green/K00161%…
HNck-HNin	osa00620	Pyruvate metabolism	Metabolism	Carbohydrate metabolism	7	4	11	95	0.0152307	gene-LOC4334968(LOC4334968|K00161);gene-LOC4349966(LOC4349966|K00128);gene-LOC9268154(LOC9268154|K01638);gene-LOC4330612(LOC4330612|K00128);gene-LOC4325309(LOC4325309|K01595);gene-LOC4333181(LOC4333181|K01006);gene-LOC4350054(LOC4350054|K18857)	gene-LOC4349454(LOC4349454|K00873);gene-LOC4330149(LOC4330149|K00128);gene-LOC4329021(LOC4329021|K01759);gene-LOC4330146(LOC4330146|K00128)	http://www.kegg.jp/kegg-bin/show_pathway?map00620/K00161%09%23FFFFFF,red/K01638%09%23FFFFFF,red/K01595%09%23FFFFFF,red/K01006%09%23FFFFFF,red/K18857%09%23FFFFFF,red/K00873%09%23FFFFFF,green/K01759%09%23FFFFFF,green/K00128%09%23FFFFFF,purple
LNck-LNin	osa00430	Taurine and hypotaurine metabolism	Metabolism	Metabolism of other amino acids	4	2	6	21	0.0163369	gene-LOC4333605(LOC4333605|K10712);gene-LOC4324525(LOC4324525|K18592);gene-LOC9268985(LOC9268985|K10712);gene-LOC4335977(LOC4335977|K01580)	gene-LOC4339793(LOC4339793|K10712);gene-LOC4352829(LOC4352829|K10712)
HNck-HNin	osa00062	Fatty acid elongation	Metabolism	Lipid metabolism	1	6	7	49	0.0172693	gene-LOC4348145(LOC4348145|K15397)	gene-LOC4331836(LOC4331836|K15397);gene-LOC4330627(LOC4330627|K15397);gene-LOC4342458(LOC4342458|K10258);gene-LOC4336202(LOC4336202|K10251);gene-LOC4334949(LOC4334949|K10251);gene-LOC4340817(LOC4340817|K10251)	http://www.kegg.jp/kegg-bin/show_pathway?map00062/K10258%09%23FFFFFF,green/K10251%09%23FFFFFF,green/K15397%09%23FFFFFF,purple
LNin-HNin	osa00052	Galactose metabolism	Metabolism	Carbohydrate metabolism	8	4	12	72	0.0180199	gene-LOC4348988(LOC4348988|K07407);gene-LOC4348138(LOC4348138|K01785);gene-LOC4324666(LOC4324666|K00844);gene-LOC9268563(LOC9268563|K01193);gene-LOC4344290(LOC4344290|K07407);gene-LOC4328091(LOC4328091|K00963);gene-LOC4343113(LOC4343113|K00844);gene-LOC9271916(LOC9271916|K06617)	gene-LOC4348230(LOC4348230|K01835);gene-LOC4326516(LOC4326516|K00844);gene-LOC4338034(LOC4338034|K00850);gene-LOC4327196(LOC4327196|K00850)	http://www.kegg.jp/kegg-bin/show_pathway?map00052/K07407%09%23FFFFFF,red/K01785%09%23FFFFFF,red/K01193%09%23FFFFFF,red/K00963%09%23FFFFFF,red/K06617%09%23FFFFFF,red/K01835%09%23FFFFFF,green/K00850%09%23FFFFFF,green/K00844%09%23FFFFFF,purple
HNck-HNin	osa00770	Pantothenate and CoA biosynthesis	Metabolism	Metabolism of cofactors and vitamins	4	2	6	39	0.0190985	gene-LOC4332151(LOC4332151|K00826);gene-LOC4349966(LOC4349966|K00128);gene-LOC4330657(LOC4330657|K00207);gene-LOC4330612(LOC4330612|K00128)	gene-LOC4330149(LOC4330149|K00128);gene-LOC4330146(LOC4330146|K00128)	http://www.kegg.jp/kegg-bin/show_pathway?map00770/K00826%09%23FFFFFF,red/K00207%09%23FFFFFF,red/K00128%09%23FFFFFF,purple
LNck-HNck	osa00940	Phenylpropanoid biosynthesis	Metabolism	Biosynthesis of other secondary metabolites	3	17	20	251	0.0210219	gene-LOC4326273(LOC4326273|K00430);gene-LOC4332041(LOC4332041|K01188);gene-LOC4334201(LOC4334201|K00430)	gene-LOC4351866(LOC4351866|K13066);gene-LOC4327593(LOC4327593|K01188);gene-LOC4340333(LOC4340333|K13065);gene-LOC4346438(LOC4346438|K09753);gene-LOC4349585(LOC4349585|K00430);gene-LOC4346993(LOC4346993|K00083);gene-LOC4342251(LOC4342251|K00430);gene-LOC107275849(LOC107275849|K00430);gene-LOC9268895(LOC9268895|K13065);gene-LOC4330407(LOC4330407|K01904);gene-LOC4324556(LOC4324556|K00430);gene-LOC43…	http://www.kegg.jp/kegg-bin/show_pathway?map00940/K13066%09%23FFFFFF,green/K13065%09%23FFFFFF,green/K09753%09%23FFFFFF,green/K00083%09%23FFFFFF,green/K01904%09%23FFFFFF,green/K05350%09%23FFFFFF,green/K00430%09%23FFFFFF,purple/K01188%09%23FFFFFF,purple
LNck-HNck	osa00906	Carotenoid biosynthesis	Metabolism	Metabolism of terpenoids and polyketides	3	2	5	33	0.0210873	gene-LOC4342930(LOC4342930|K09842);gene-LOC4333566(LOC4333566|K09840);gene-LOC4327933(LOC4327933|K17913)	gene-LOC9270250(LOC9270250|K09840);gene-LOC4349224(LOC4349224|K15746)	http://www.kegg.jp/kegg-bin/show_pathway?map00906/K09842%09%23FFFFFF,red/K17913%09%23FFFFFF,red/K15746%09%23FFFFFF,green/K09840%09%23FFFFFF,purple
LNin-HNin	osa00030	Pentose phosphate pathway	Metabolism	Carbohydrate metabolism	0	10	10	57	0.0212254	-	gene-LOC4342988(LOC4342988|K00036);gene-LOC4350528(LOC4350528|K00033);gene-LOC4342543(LOC4342543|K01807);gene-LOC4348230(LOC4348230|K01835);gene-LOC4341770(LOC4341770|K03841);gene-LOC9271821(LOC9271821|K00895);gene-LOC4338034(LOC4338034|K00850);gene-LOC4344545(LOC4344545|K01623);gene-LOC4327196(LOC4327196|K00850);gene-LOC4334316(LOC4334316|K01807)	http://www.kegg.jp/kegg-bin/show_pathway?map00030/K00036%09%23FFFFFF,green/K00033%09%23FFFFFF,green/K01807%09%23FFFFFF,green/K01835%09%23FFFFFF,green/K03841%09%23FFFFFF,green/K00895%09%23FFFFFF,green/K00850%09%23FFFFFF,green/K01623%09%23FFFFFF,green
LNin-HNin	osa00940	Phenylpropanoid biosynthesis	Metabolism	Biosynthesis of other secondary metabolites	14	17	31	251	0.0225031	gene-LOC4324554(LOC4324554|K00430);gene-LOC4344146(LOC4344146|K05350);gene-LOC4346989(LOC4346989|K00083);gene-LOC4341249(LOC4341249|K00430);gene-LOC4340333(LOC4340333|K13065);gene-LOC4344277(LOC4344277|K00430);gene-LOC4344276(LOC4344276|K00430);gene-LOC4334116(LOC4334116|K01188);gene-LOC4344279(LOC4344279|K00430);gene-LOC4340843(LOC4340843|K00430);gene-LOC4335079(LOC4335079|K13066);gene-LOC433748…	gene-LOC4349585(LOC4349585|K00430);gene-LOC107275849(LOC107275849|K00430);gene-LOC4326375(LOC4326375|K12355);gene-LOC4337731(LOC4337731|K00430);gene-LOC4327052(LOC4327052|K00430);gene-LOC9268895(LOC9268895|K13065);gene-LOC4328509(LOC4328509|K09753);gene-LOC4336391(LOC4336391|K05350);gene-LOC4345689(LOC4345689|K09753);gene-LOC4326376(LOC4326376|K12355);gene-LOC4341167(LOC4341167|K00430);gene-LOC43…	http://www.kegg.jp/kegg-bin/show_pathway?map00940/K00083%09%23FFFFFF,red/K01188%09%23FFFFFF,red/K12355%09%23FFFFFF,green/K09753%09%23FFFFFF,green/K00430%09%23FFFFFF,purple/K05350%09%23FFFFFF,purple/K13065%09%23FFFFFF,purple/K13066%09%23FFFFFF,purple
HNck-HNin	osa00061	Fatty acid biosynthesis	Metabolism	Lipid metabolism	1	6	7	52	0.0233705	gene-LOC4348791(LOC4348791|K00059)	gene-LOC4343598(LOC4343598|K00059);gene-LOC4335962(LOC4335962|K09458);gene-LOC4337714(LOC4337714|K01897);gene-LOC4344897(LOC4344897|K03921);gene-LOC4340334(LOC4340334|K00059);gene-LOC4343906(LOC4343906|K09458)	http://www.kegg.jp/kegg-bin/show_pathway?map00061/K09458%09%23FFFFFF,green/K01897%09%23FFFFFF,green/K03921%09%23FFFFFF,green/K00059%09%23FFFFFF,purple
LNin-HNin	osa00500	Starch and sucrose metabolism	Metabolism	Carbohydrate metabolism	8	14	22	165	0.023395	gene-LOC4344146(LOC4344146|K05350);gene-LOC4332788(LOC4332788|K00695);gene-LOC4345573(LOC4345573|K16055);gene-LOC4334116(LOC4334116|K01188);gene-LOC4324666(LOC4324666|K00844);gene-LOC9268563(LOC9268563|K01193);gene-LOC4328091(LOC4328091|K00963);gene-LOC4343113(LOC4343113|K00844)	gene-LOC107275814(LOC107275814|K01087);gene-LOC4345706(LOC4345706|K16055);gene-LOC4348230(LOC4348230|K01835);gene-LOC4326516(LOC4326516|K00844);gene-LOC4341008(LOC4341008|K00700);gene-LOC4336391(LOC4336391|K05350);gene-LOC4333062(LOC4333062|K00695);gene-LOC4330221(LOC4330221|K01087);gene-LOC4349333(LOC4349333|K01087);gene-LOC4332996(LOC4332996|K01087);gene-LOC4334171(LOC4334171|K00688);gene-LOC43…	http://www.kegg.jp/kegg-bin/show_pathway?map00500/K01188%09%23FFFFFF,red/K01193%09%23FFFFFF,red/K00963%09%23FFFFFF,red/K01087%09%23FFFFFF,green/K01835%09%23FFFFFF,green/K00700%09%23FFFFFF,green/K00688%09%23FFFFFF,green/K00975%09%23FFFFFF,green/K01214%09%23FFFFFF,green/K05350%09%23FFFFFF,purple/K00695%09%23FFFFFF,purple/K16055%09%23FFFFFF,purple/K00844%09%23FFFFFF,purple
HNck-HNin	osa00340	Histidine metabolism	Metabolism	Amino acid metabolism	2	2	4	21	0.0261534	gene-LOC4349966(LOC4349966|K00128);gene-LOC4330612(LOC4330612|K00128)	gene-LOC4330149(LOC4330149|K00128);gene-LOC4330146(LOC4330146|K00128)	http://www.kegg.jp/kegg-bin/show_pathway?map00340/K00128%09%23FFFFFF,purple
LNin-HNin	osa00905	Brassinosteroid biosynthesis	Metabolism	Metabolism of terpenoids and polyketides	1	3	4	14	0.0265285	gene-LOC4327329(LOC4327329|K09589)	gene-LOC4333399(LOC4333399|K12640);gene-LOC9268939(LOC9268939|K15639);gene-LOC4332134(LOC4332134|K09587)	http://www.kegg.jp/kegg-bin/show_pathway?map00905/K09589%09%23FFFFFF,red/K12640%09%23FFFFFF,green/K15639%09%23FFFFFF,green/K09587%09%23FFFFFF,green
LNin-HNin	osa00430	Taurine and hypotaurine metabolism	Metabolism	Metabolism of other amino acids	3	2	5	21	0.0289543	gene-LOC4352829(LOC4352829|K10712);gene-LOC4339793(LOC4339793|K10712);gene-LOC4333605(LOC4333605|K10712)	gene-LOC4332184(LOC4332184|K01580);gene-LOC9268985(LOC9268985|K10712)	http://www.kegg.jp/kegg-bin/show_pathway?map00430/K01580%09%23FFFFFF,green/K10712%09%23FFFFFF,purple
LNck-LNin	osa00073	Cutin, suberine and wax biosynthesis	Metabolism	Lipid metabolism	5	2	7	30	0.0293856	gene-LOC4330012(LOC4330012|K15404);gene-LOC4340665(LOC4340665|K17991);gene-LOC4330644(LOC4330644|K17991);gene-LOC4336376(LOC4336376|K17991);gene-LOC4350569(LOC4350569|K15400)	gene-LOC4348947(LOC4348947|K15402);gene-LOC4340664(LOC4340664|K17991)
LNck-LNin	osa00860	Porphyrin metabolism	Metabolism	Metabolism of cofactors and vitamins	4	5	9	44	0.0324448	gene-LOC4327178(LOC4327178|K13606);gene-LOC107277220(LOC107277220|K13545);gene-LOC4348519(LOC4348519|K13545);gene-LOC107280215(LOC107280215|K13606)	gene-LOC4326901(LOC4326901|K04035);gene-LOC4330711(LOC4330711|K10960);gene-LOC4349433(LOC4349433|K13600);gene-LOC4332690(LOC4332690|K03403);gene-LOC4337415(LOC4337415|K00218)
LNin-HNin	osa00710	Carbon fixation in photosynthetic organisms	Metabolism	Energy metabolism	1	11	12	79	0.0349581	gene-LOC4333181(LOC4333181|K01006)	gene-LOC4336044(LOC4336044|K05298);gene-LOC4339204(LOC4339204|K00927);gene-LOC4345657(LOC4345657|K00026);gene-LOC4351966(LOC4351966|K01602);gene-LOC4347691(LOC4347691|K01803);gene-LOC4352014(LOC4352014|K01602);gene-LOC4342543(LOC4342543|K01807);gene-LOC4341770(LOC4341770|K03841);gene-LOC4352016(LOC4352016|K01602);gene-LOC4344545(LOC4344545|K01623);gene-LOC4334316(LOC4334316|K01807)	http://www.kegg.jp/kegg-bin/show_pathway?map00710/K01006%09%23FFFFFF,red/K05298%09%23FFFFFF,green/K00927%09%23FFFFFF,green/K00026%09%23FFFFFF,green/K01602%09%23FFFFFF,green/K01803%09%23FFFFFF,green/K01807%09%23FFFFFF,green/K03841%09%23FFFFFF,green/K01623%09%23FFFFFF,green
LNin-HNin	osa00904	Diterpenoid biosynthesis	Metabolism	Metabolism of terpenoids and polyketides	2	6	8	46	0.0391509	gene-LOC4346705(LOC4346705|K04120);gene-LOC9266251(LOC9266251|K04125)	gene-LOC107276259(LOC107276259|K04121);gene-LOC4324690(LOC4324690|K16084);gene-LOC4325537(LOC4325537|K04125);gene-LOC4329013(LOC4329013|K04120);gene-LOC4335094(LOC4335094|K14046);gene-LOC4329721(LOC4329721|K16084)	http://www.kegg.jp/kegg-bin/show_pathway?map00904/K04121%09%23FFFFFF,green/K16084%09%23FFFFFF,green/K14046%09%23FFFFFF,green/K04120%09%23FFFFFF,purple/K04125%09%23FFFFFF,purple
LNin-HNin	osa00941	Flavonoid biosynthesis	Metabolism	Biosynthesis of other secondary metabolites	2	5	7	38	0.0396041	gene-LOC4340333(LOC4340333|K13065);gene-LOC4337311(LOC4337311|K13065)	gene-LOC4337097(LOC4337097|K08695);gene-LOC4350636(LOC4350636|K00660);gene-LOC9270463(LOC9270463|K00475);gene-LOC9268895(LOC9268895|K13065);gene-LOC4348304(LOC4348304|K05280)	http://www.kegg.jp/kegg-bin/show_pathway?map00941/K08695%09%23FFFFFF,green/K00660%09%23FFFFFF,green/K00475%09%23FFFFFF,green/K05280%09%23FFFFFF,green/K13065%09%23FFFFFF,purple
LNin-HNin	osa04626	Plant-pathogen interaction	Organismal Systems	Environmental adaptation	10	20	30	255	0.0435857	gene-LOC4345940(LOC4345940|K18835);gene-LOC4339240(LOC4339240|K05391);gene-LOC4351455(LOC4351455|K13448);gene-LOC4334782(LOC4334782|K13456);gene-LOC4349740(LOC4349740|K13448);gene-LOC4348145(LOC4348145|K15397);gene-LOC4342318(LOC4342318|K13449);gene-LOC4325408(LOC4325408|K13448);gene-LOC4339959(LOC4339959|K13457);gene-LOC9271614(LOC9271614|K13457)	gene-LOC4328676(LOC4328676|K15397);gene-LOC4347356(LOC4347356|K09487);gene-LOC4337016(LOC4337016|K13420);gene-LOC4345893(LOC4345893|K09487);gene-LOC4339092(LOC4339092|K13424);gene-LOC4327518(LOC4327518|K13424);gene-LOC4339397(LOC4339397|K13447);gene-LOC4350127(LOC4350127|K13457);gene-LOC4328155(LOC4328155|K13412);gene-LOC9267508(LOC9267508|K13425);gene-LOC4342314(LOC4342314|K13449);gene-LOC433095…	http://www.kegg.jp/kegg-bin/show_pathway?map04626/K18835%09%23FFFFFF,red/K05391%09%23FFFFFF,red/K13456%09%23FFFFFF,red/K09487%09%23FFFFFF,green/K13420%09%23FFFFFF,green/K13424%09%23FFFFFF,green/K13447%09%23FFFFFF,green/K13412%09%23FFFFFF,green/K13425%09%23FFFFFF,green/K13413%09%23FFFFFF,green/K13448%09%23FFFFFF,purple/K15397%09%23FFFFFF,purple/K13449%09%23FFFFFF,purple/K13457%09%23FFFFFF,purple
LNck-HNck	osa00950	Isoquinoline alkaloid biosynthesis	Metabolism	Biosynthesis of other secondary metabolites	1	3	4	28	0.0459671	gene-LOC4343673(LOC4343673|K00276)	gene-LOC4344636(LOC4344636|K01592);gene-LOC4348505(LOC4348505|K01592);gene-LOC4340946(LOC4340946|K00276)	http://www.kegg.jp/kegg-bin/show_pathway?map00950/K01592%09%23FFFFFF,green/K00276%09%23FFFFFF,purple
LNin-HNin	osa00250	Alanine, aspartate and glutamate metabolism	Metabolism	Amino acid metabolism	2	7	9	56	0.0464136	gene-LOC4332506(LOC4332506|K01953);gene-LOC4339095(LOC4339095|K00827)	gene-LOC4337229(LOC4337229|K13051);gene-LOC4333381(LOC4333381|K13051);gene-LOC4338879(LOC4338879|K00764);gene-LOC4331792(LOC4331792|K01939);gene-LOC4332184(LOC4332184|K01580);gene-LOC4351413(LOC4351413|K00820);gene-LOC4330164(LOC4330164|K00261)	http://www.kegg.jp/kegg-bin/show_pathway?map00250/K01953%09%23FFFFFF,red/K00827%09%23FFFFFF,red/K13051%09%23FFFFFF,green/K00764%09%23FFFFFF,green/K01939%09%23FFFFFF,green/K01580%09%23FFFFFF,green/K00820%09%23FFFFFF,green/K00261%09%23FFFFFF,green
