# Supplementary material for: Transcriptome analysis of differentially expressed genes in rice seedling leaves under different nitrate treatments on resistance to bacterial leaf blight
Source: Front Plant Sci. 2024 Jul 4;15:1436912. doi: 10.3389/fpls.2024.1436912 (PMC11254694; doi:10.3389/fpls.2024.1436912)
Supplement: Supplementary file 3 [file Table_1.xlsx]

## Sheet: Sheet1
Table 10	Primers used in this study
Primer name	Primer（5’→3’）
qActin	F：TCCATCTTGGCATCTCTCAG
	R：GTACCCTCATCAGGCATCTG
qOsACS6	F：GTGACCTCTGCTACTTCAACGA
	R：CAGCTGGTGGTACCTGATATCC
qOsBBTI1	F：GGTTCAGCTCTGCTATTGGTCT
	R：AGAACAGGATGGAAGTAGCAGC
qOsERF104	F：GCCGTTGGAATAGCTTGAAACA
	R：CTCGTTTTCCTTGCTGTGCATT
qOsHSP71.1	F：CCGTCTGAGCAAGGAGGATATC
	R：GATGGTGTTCCGCATGTTGTAG
qOsTPS28	F：TTAAAGCGAGTGGGAGGGAC
	R：CTCAGCCATTCCAGCGATCT
qOsPsbR1	F：AGTGGTGTTCAAGGAAGGTGTT
	R：ACCTGCCTTTCCTCCAACATAG
qOsNRT2.4	F：GGCCAGCTCGTTAATTGATTCC
	R：CCATCTTCTTCTTCCACCAGCT
qOsNPF3.1	F：CACTGACCAGTCGCTACACA
	R：TTCGCGAAGATGAAGGGCAT
qOsNPF7.4	F：ATCGCAGCGACCAATATCTTCT
	R：TCACACCATGTTTCCACATTGC
qOsNPF7.11	F：GACGGTCACCGAGGAGGACT
	R：ATCGTGCACAGCCAGATGGG
qNT10	F：ATGCTAACAACAGCGGCTTCAG
	R：ATGCTCTGTTCGACATCTGCAC
qOsRING30	F：TCATACAGAGCATCACCCAC
	R：TTTCTCCAAGGCTACCAG
qOsMST2	F：TTCTGTGGTCTGTCCACTCC
	R：ACGAGATTGGCGGAGAAGAT
qLOC_Os03g39710	F：TTCTGTGGTCTGTCCACTCC
	R：ACGAGATTGGCGGAGAAGAT
qLOC_Os03g39760	F：GCCAGCACCATTCCTTCTAC
	R：TCGCGTTGAATCTCTCTGGT
qLOC_Os03g39880	F：CCAGAAGCCGATGCATTCAA
	R：ACCTCGACACATCCAACAGT
qLOC_Os03g40020	F：ACCGTGGTGTACAATCACCT
	R：AACTGCAGTCCTGACCTGAT
qLOC_Os03g40110	F：CGAATGCTTGGAACTGCTGA
	R：ATTTCATCGACCCAGCCCTT
qLOC_Os03g40194	F：CAATGCCGAGGAAGTGATGG
	R：GTTTGACCTGGCCACCAAAT
qLOC_Os03g40250	F：CACGATGGTCGAAGAGATGC
	R：TGCACGGCTGATTTGATCTG
qLOC_Os10g33210	F：TTCTTCCTCGCGCTCTACAT
	R：GTGCCGAAGAAGATGCTGAA
qLOC_Os10g33220	F：CACGTGTACAGCAGTACGTTGATG
	R：AGGTACCAGCGAAGGTAGTCATGG
qLOC_Os10g33230	F：TATGCCTTCGAGGACTTTGCTG
	R：AATACATGGCGGCCAGAATCATC
qLOC_Os10g33275	F：GTGGAGGAGCTGACTTCTTTAGGG
	R：CAAGAGCAGCAGCGATTGTTAATG
qLOC_Os10g33290	F：GATTCTCCACCAATGCCCTTGC
	R：CTGCATTCTTGTGCAGCTTCTTTG
qLOC_Os10g33300	F：TTGCGATGAAGCCTGGAATGTATC
	R：TCCCGTCGGAATGATGAGAACC
qLOC_Os10g33310	F：GCTGGAGGCCATGGAAAGGAATAC
	R：TGCACCTTGCAATGAGAACTCG
qLOC_Os10g33440	F：CAAGGCGATCGTCAAGGAGAAG
	R：TGTTGAACCGCCTGAACAGC
