# Supplementary material for: Transcriptome analysis of differentially expressed genes in rice seedling leaves under different nitrate treatments on resistance to bacterial leaf blight
Source: Front Plant Sci. 2024 Jul 4;15:1436912. doi: 10.3389/fpls.2024.1436912 (PMC11254694; doi:10.3389/fpls.2024.1436912)
Supplement: Supplementary file 4 [file Table_2.xlsx]

## Sheet: Gene expression_DEGs-LNck vs HN
Table	Gene expression_DEGs-LNck vs HNck
gene id	baseMean	log2FoldChange	lfcSE	stat	pval	padj
gene-LOC9270657	930.356	-4.47452	0.21697	-20.6227	1.72e-94	3.5e-90
gene-LOC4332413	3217.04	1.93248	0.107414	17.991	2.29e-72	2.34e-68
gene-LOC4343032	716.836	-4.01316	0.232606	-17.253	1.06e-66	7.22e-63
gene-LOC4351966	21164.8	-1.4527	0.0969143	-14.9895	8.6e-51	4.39e-47
gene-LOC4346881	302.22	-6.51107	0.438604	-14.845	7.5e-50	3.06e-46
gene-LOC4352016	20165.8	-1.47581	0.101201	-14.5829	3.61e-48	1.23e-44
gene-LOC4343583	10105.2	-1.34719	0.0941449	-14.3098	1.9e-46	5.54e-43
gene-LOC4328296	1546.97	-1.66402	0.122804	-13.5502	7.9e-42	2.02e-38
gene-LOC4349114	1212.1	-1.76854	0.13419	-13.1794	1.15e-39	2.61e-36
gene-LOC4341261	336.157	-3.77868	0.294309	-12.8392	9.89e-38	2.02e-34
gene-LOC4345951	1464.43	2.03981	0.159825	12.7628	2.64e-37	4.91e-34
gene-LOC4336028	3632.35	-1.40951	0.111235	-12.6714	8.52e-37	1.45e-33
gene-LOC4352014	67493.7	-1.33234	0.105838	-12.5884	2.44e-36	3.84e-33
gene-LOC4351915	1466.96	-1.72988	0.139674	-12.3852	3.14e-35	4.58e-32
gene-LOC4339204	4235.77	-1.31082	0.106607	-12.2958	9.55e-35	1.3e-31
gene-LOC4342115	1614.4	1.68894	0.139357	12.1195	8.33e-34	1.06e-30
gene-LOC4327957	549.28	2.48429	0.206021	12.0584	1.75e-33	2.1e-30
gene-LOC4340892	14029.6	-1.11738	0.0938783	-11.9024	1.15e-32	1.3e-29
gene-LOC4335526	548.126	2.47142	0.212665	11.6212	3.22e-31	3.46e-28
gene-LOC4324705	237.102	-3.54511	0.305622	-11.5996	4.14e-31	4.22e-28
gene-LOC4352021	15995.3	-1.02462	0.088637	-11.5597	6.59e-31	6.41e-28
gene-LOC4340701	2600.42	1.52396	0.132424	11.5081	1.2e-30	1.11e-27
gene-LOC4343925	1344.77	-1.44475	0.126219	-11.4464	2.45e-30	2.18e-27
gene-LOC4326840	2411.13	-1.37547	0.12274	-11.2064	3.79e-29	3.22e-26
gene-LOC4336044	17085.3	-1.01542	0.0913276	-11.1184	1.02e-28	8.34e-26
gene-LOC4348206	13923.5	-1.11388	0.101275	-10.9986	3.88e-28	3.05e-25
gene-LOC4326893	615.772	2.28219	0.208801	10.93	8.28e-28	6.26e-25
gene-LOC4328925	1057.34	-1.77515	0.163296	-10.8708	1.59e-27	1.13e-24
gene-LOC4351010	173.078	-7.03108	0.64686	-10.8695	1.61e-27	1.13e-24
gene-LOC107277219	151.236	4.93887	0.454951	10.8558	1.87e-27	1.27e-24
gene-LOC4330775	1203.67	2.03502	0.18756	10.8499	2e-27	1.31e-24
gene-LOC4326659	182.067	4.64041	0.428072	10.8402	2.22e-27	1.42e-24
gene-LOC4342714	1107.3	-1.44356	0.133854	-10.7846	4.07e-27	2.52e-24
gene-LOC4327728	2532.01	-1.5734	0.146947	-10.7073	9.41e-27	5.65e-24
gene-LOC4350176	10337.7	-1.00775	0.0967546	-10.4156	2.11e-25	1.23e-22
gene-LOC4333985	1394.72	1.32131	0.127875	10.3328	5.01e-25	2.84e-22
gene-LOC4332195	676.278	1.72067	0.166999	10.3035	6.79e-25	3.75e-22
gene-LOC4333259	1995.71	-1.20523	0.117643	-10.2448	1.25e-24	6.71e-22
gene-LOC4346292	617.306	2.35405	0.231995	10.147	3.42e-24	1.79e-21
gene-LOC4337890	2298.04	-1.31013	0.129472	-10.119	4.55e-24	2.32e-21
gene-LOC4325555	1663.81	-1.39771	0.138202	-10.1135	4.81e-24	2.4e-21
gene-LOC4330704	1261.05	-1.27901	0.126853	-10.0826	6.6e-24	3.21e-21
gene-LOC4325994	535.372	1.98171	0.198569	9.97995	1.87e-23	8.86e-21
gene-LOC4326583	18851.3	-0.998886	0.100272	-9.96177	2.24e-23	1.04e-20
gene-LOC4334649	3936.91	-1.07772	0.10836	-9.94577	2.63e-23	1.19e-20
gene-LOC4324933	4496.98	-0.981685	0.0987548	-9.94064	2.77e-23	1.23e-20
gene-LOC4334013	529.248	2.62301	0.264093	9.93216	3.02e-23	1.31e-20
gene-LOC4325355	1467.26	1.37895	0.138926	9.92577	3.22e-23	1.37e-20
gene-LOC4332788	1809.77	1.21128	0.122106	9.91991	3.41e-23	1.42e-20
gene-LOC4327388	247.881	2.73751	0.276446	9.90251	4.06e-23	1.66e-20
gene-LOC4335460	606.377	-1.89829	0.193948	-9.78762	1.27e-22	5.09e-20
gene-LOC4349896	1666.46	-1.19004	0.123329	-9.64937	4.95e-22	1.94e-19
gene-LOC4344001	3094.04	-1.40865	0.146285	-9.62953	6e-22	2.31e-19
gene-LOC4349203	609.575	-1.60513	0.167018	-9.61054	7.22e-22	2.73e-19
gene-LOC4333648	379.116	2.22229	0.231548	9.59754	8.19e-22	3.04e-19
gene-LOC4335481	521.146	-2.54035	0.267769	-9.48709	2.38e-21	8.66e-19
gene-LOC4328929	620.129	2.23719	0.236269	9.46882	2.83e-21	1.01e-18
gene-LOC4327485	420.128	-1.7951	0.189928	-9.45146	3.34e-21	1.18e-18
gene-LOC4348440	163.775	3.44749	0.365309	9.43719	3.83e-21	1.32e-18
gene-LOC4329967	3394.53	1.1601	0.123185	9.41756	4.62e-21	1.57e-18
gene-LOC4334106	344.026	-1.93796	0.206177	-9.39951	5.48e-21	1.83e-18
gene-LOC4342460	1201.94	-1.7802	0.189426	-9.39788	5.57e-21	1.83e-18
gene-LOC4345443	1006.33	-1.28585	0.136892	-9.39317	5.82e-21	1.89e-18
gene-LOC4330523	5804.93	-0.931776	0.0994524	-9.36906	7.32e-21	2.33e-18
gene-LOC4338729	1085.38	-1.25444	0.134114	-9.35354	8.48e-21	2.66e-18
gene-LOC4339878	264.258	-2.53455	0.273394	-9.27069	1.85e-20	5.72e-18
gene-LOC4342370	19760.9	-0.940556	0.101869	-9.23298	2.63e-20	8.02e-18
gene-LOC4332745	1456.88	-1.41641	0.153625	-9.21993	2.97e-20	8.92e-18
gene-LOC4335682	2442.87	-1.27224	0.138094	-9.21291	3.17e-20	9.39e-18
gene-LOC4333320	482.677	1.69973	0.185782	9.14904	5.74e-20	1.67e-17
gene-LOC9266109	1538.29	-1.13732	0.124436	-9.1398	6.26e-20	1.8e-17
gene-LOC112936005	253.033	-2.13919	0.237602	-9.00326	2.19e-19	6.21e-17
gene-LOC4336049	409.535	2.49145	0.277032	8.99336	2.4e-19	6.7e-17
gene-LOC4324302	5232.01	-1.32792	0.1478	-8.98452	2.6e-19	7.17e-17
gene-LOC107275253	866.477	-1.76759	0.197336	-8.95724	3.33e-19	9.06e-17
gene-LOC4332833	191.035	2.71861	0.305344	8.90345	5.41e-19	1.45e-16
gene-LOC4330626	1521.05	-1.2364	0.139186	-8.88308	6.5e-19	1.72e-16
gene-LOC4352855	554.702	-1.49443	0.169106	-8.83725	9.81e-19	2.57e-16
gene-LOC4331459	2101.35	-1.04922	0.118945	-8.82104	1.13e-18	2.93e-16
gene-LOC4348503	168.772	-2.80717	0.318582	-8.81145	1.24e-18	3.15e-16
gene-LOC4333882	5584.95	-0.887922	0.100815	-8.80746	1.28e-18	3.23e-16
gene-LOC4342076	4736.36	-1.01351	0.11516	-8.80094	1.36e-18	3.38e-16
gene-LOC4325937	335.078	2.0516	0.234438	8.75114	2.11e-18	5.19e-16
gene-LOC4349004	2954.79	-0.975827	0.11156	-8.74707	2.19e-18	5.32e-16
gene-LOC4348823	1152.78	-1.14778	0.131692	-8.71565	2.89e-18	6.94e-16
gene-LOC4335390	456.778	-2.12634	0.244074	-8.71188	2.99e-18	7.09e-16
gene-LOC4343986	3595.38	-1.26978	0.14599	-8.69775	3.39e-18	7.94e-16
gene-LOC4327755	1182.5	-1.32478	0.152668	-8.67753	4.04e-18	9.38e-16
gene-LOC4332228	493.434	2.05168	0.236751	8.66601	4.48e-18	1.03e-15
gene-LOC4334169	2306.36	1.01874	0.117929	8.63856	5.69e-18	1.29e-15
gene-LOC4334359	3412.02	0.894118	0.103744	8.61854	6.78e-18	1.52e-15
gene-LOC9268567	1807.48	1.19641	0.139335	8.58659	8.96e-18	1.99e-15
gene-LOC9267088	3253.05	1.23106	0.143933	8.55301	1.2e-17	2.63e-15
gene-LOC4348840	852.453	1.30507	0.153157	8.52112	1.58e-17	3.43e-15
gene-LOC4339173	1686.62	-1.11101	0.130662	-8.50296	1.85e-17	3.97e-15
gene-LOC4343728	10197.2	0.84361	0.0993175	8.49407	2e-17	4.24e-15
gene-LOC4331945	2681.33	-1.27962	0.15091	-8.47931	2.27e-17	4.77e-15
gene-LOC4326409	1369.52	-1.05327	0.124317	-8.47245	2.4e-17	5e-15
gene-LOC4336824	550.444	-1.43419	0.169567	-8.45797	2.72e-17	5.61e-15
gene-LOC4326365	3058.45	-1.12328	0.134068	-8.37843	5.36e-17	1.09e-14
gene-LOC9272428	1095.13	-1.2407	0.148345	-8.36361	6.08e-17	1.23e-14
gene-LOC4348741	3057.99	0.866334	0.104049	8.32624	8.34e-17	1.67e-14
gene-LOC112936055	335.928	-1.75128	0.210535	-8.31824	8.93e-17	1.77e-14
gene-LOC4340704	3555.99	-1.25619	0.151464	-8.29363	1.1e-16	2.16e-14
gene-LOC4349349	79.6657	-4.16273	0.502339	-8.28668	1.16e-16	2.26e-14
gene-LOC4326701	1175.02	-1.08611	0.131182	-8.27942	1.24e-16	2.38e-14
gene-LOC4326656	2803.23	-0.87276	0.105492	-8.27327	1.3e-16	2.49e-14
gene-LOC9269218	4546.74	-0.812181	0.0982654	-8.26518	1.39e-16	2.64e-14
gene-LOC4339561	2437.12	-0.981459	0.119062	-8.24325	1.68e-16	3.14e-14
gene-LOC4332121	1151.29	-1.47328	0.178779	-8.24078	1.71e-16	3.17e-14
gene-LOC4332690	11681	-0.775364	0.0943514	-8.21783	2.07e-16	3.81e-14
gene-LOC4342703	2200.95	1.40362	0.17134	8.19202	2.57e-16	4.68e-14
gene-LOC4340988	6184.04	0.922961	0.11287	8.17721	2.91e-16	5.25e-14
gene-LOC9269178	5226.77	1.23576	0.15115	8.17572	2.94e-16	5.27e-14
gene-LOC4343662	1800.69	-0.950868	0.116349	-8.17256	3.02e-16	5.36e-14
gene-LOC4344728	5140.69	0.791632	0.0969078	8.16891	3.11e-16	5.48e-14
gene-LOC4339012	332.197	2.03372	0.249156	8.16244	3.28e-16	5.73e-14
gene-LOC4331999	2500.65	-0.955364	0.117102	-8.15837	3.4e-16	5.87e-14
gene-LOC4326838	15544.6	-1.11629	0.136943	-8.15152	3.59e-16	6.16e-14
gene-LOC4341643	1398.95	1.07087	0.131807	8.12454	4.49e-16	7.64e-14
gene-LOC4334300	6520.31	-0.791643	0.0975549	-8.11485	4.86e-16	8.2e-14
gene-LOC4342505	768.047	1.29215	0.159531	8.09968	5.51e-16	9.22e-14
gene-LOC4341664	606.585	-1.55204	0.19195	-8.08563	6.18e-16	1.03e-13
gene-LOC4334836	439.946	-1.48837	0.184246	-8.07817	6.57e-16	1.08e-13
gene-LOC4327401	140.32	3.19853	0.396083	8.07541	6.73e-16	1.1e-13
gene-LOC4348134	180.332	2.47972	0.307444	8.06561	7.29e-16	1.18e-13
gene-LOC4328060	438.971	1.73182	0.214868	8.05993	7.63e-16	1.23e-13
gene-LOC4336886	1639.22	-1.05502	0.13096	-8.05602	7.88e-16	1.26e-13
gene-LOC4340093	744.351	1.3201	0.164116	8.0437	8.72e-16	1.38e-13
gene-LOC4330995	1877.35	-0.919223	0.114643	-8.01817	1.07e-15	1.69e-13
gene-LOC4327888	459.161	1.46733	0.183061	8.01553	1.1e-15	1.71e-13
gene-LOC9268154	3872.38	1.33164	0.166677	7.98935	1.36e-15	2.1e-13
gene-LOC4326614	2523.69	-0.998225	0.125005	-7.98548	1.4e-15	2.15e-13
gene-LOC4350416	1093.47	-1.25953	0.158108	-7.96625	1.64e-15	2.49e-13
gene-LOC4325395	415.315	1.82099	0.22863	7.96478	1.66e-15	2.5e-13
gene-LOC4325351	531.716	-1.368	0.171839	-7.96093	1.71e-15	2.56e-13
gene-LOC4347534	412.772	1.78954	0.22486	7.95846	1.74e-15	2.6e-13
gene-LOC4337219	133.038	2.69997	0.339424	7.95458	1.8e-15	2.66e-13
gene-LOC4346090	1153.72	1.29582	0.163026	7.94854	1.89e-15	2.77e-13
gene-LOC4342404	12941.5	-0.714297	0.0899253	-7.94322	1.97e-15	2.87e-13
gene-LOC4332289	1240.33	1.38412	0.174358	7.93834	2.05e-15	2.97e-13
gene-LOC4324573	8271.47	0.749704	0.0944982	7.93353	2.13e-15	3.06e-13
gene-LOC9267893	2370.04	-0.870522	0.109975	-7.91562	2.46e-15	3.51e-13
gene-LOC4346837	746.963	-1.2226	0.154641	-7.90604	2.66e-15	3.77e-13
gene-LOC4340698	2677.43	-0.845193	0.107205	-7.88386	3.17e-15	4.47e-13
gene-LOC4339994	5848.29	-0.916031	0.116248	-7.87997	3.27e-15	4.58e-13
gene-LOC9271323	3094.4	-0.988964	0.125537	-7.87788	3.33e-15	4.62e-13
gene-LOC4325456	2925.7	0.837821	0.106387	7.87524	3.4e-15	4.69e-13
gene-LOC4344509	1161.62	-1.56771	0.199242	-7.86836	3.59e-15	4.92e-13
gene-LOC4323963	1037.08	-1.25645	0.159704	-7.86733	3.62e-15	4.93e-13
gene-LOC4339910	11103.9	-0.931717	0.118607	-7.85553	3.98e-15	5.38e-13
gene-LOC9270837	7113.57	-0.742318	0.0945061	-7.85471	4.01e-15	5.38e-13
gene-LOC4339874	4934.63	-0.770423	0.0981059	-7.85297	4.06e-15	5.42e-13
gene-LOC9266317	388.297	1.99589	0.25476	7.83441	4.71e-15	6.24e-13
gene-LOC4337647	2118.78	0.899247	0.114824	7.83155	4.82e-15	6.35e-13
gene-LOC4339266	617.625	1.54438	0.197294	7.8278	4.96e-15	6.5e-13
gene-LOC4345663	22606.7	-0.813669	0.103985	-7.82488	5.08e-15	6.61e-13
gene-LOC4333917	3491.68	0.877323	0.112292	7.81285	5.59e-15	7.22e-13
gene-LOC4335799	11181.5	-0.76713	0.0982557	-7.80749	5.83e-15	7.49e-13
gene-LOC4338302	3882.54	-0.888334	0.114223	-7.77722	7.41e-15	9.46e-13
gene-LOC4330625	3274.39	-0.941981	0.121518	-7.7518	9.06e-15	1.15e-12
gene-LOC4327803	416.948	-1.57321	0.202997	-7.74993	9.19e-15	1.16e-12
gene-LOC4350979	845.515	-1.27274	0.164337	-7.7447	9.58e-15	1.2e-12
gene-LOC4337135	583.371	-1.29746	0.167842	-7.73024	1.07e-14	1.34e-12
gene-LOC4333359	24682.9	-0.733237	0.0949816	-7.71978	1.17e-14	1.44e-12
gene-LOC4326901	13651.3	-0.754978	0.0978009	-7.71954	1.17e-14	1.44e-12
gene-LOC4331658	1206.32	1.00332	0.130066	7.71391	1.22e-14	1.49e-12
gene-LOC4331303	459.193	1.91871	0.248765	7.71294	1.23e-14	1.49e-12
gene-LOC4344713	4440.28	-1.03829	0.134676	-7.70956	1.26e-14	1.52e-12
gene-LOC4345764	1802.49	1.0125	0.131553	7.69657	1.4e-14	1.68e-12
gene-LOC4343402	534.1	-1.38551	0.180215	-7.6881	1.49e-14	1.78e-12
gene-LOC4334749	1265.63	-1.08021	0.140555	-7.68532	1.53e-14	1.81e-12
gene-LOC4346136	3452.34	-0.876214	0.114094	-7.67973	1.59e-14	1.88e-12
gene-LOC4335113	138.079	2.59489	0.338326	7.6698	1.72e-14	2.02e-12
gene-LOC4326605	228.483	-2.07237	0.270593	-7.65864	1.88e-14	2.19e-12
gene-LOC4332145	927.7	1.47576	0.192911	7.64995	2.01e-14	2.33e-12
gene-LOC4330552	1122.82	1.27942	0.167299	7.6475	2.05e-14	2.36e-12
gene-LOC4348519	1181.49	1.35478	0.177742	7.62215	2.49e-14	2.86e-12
gene-LOC4351976	5290.44	-0.999881	0.131236	-7.61896	2.56e-14	2.9e-12
gene-LOC4344290	455.981	1.38323	0.181555	7.61878	2.56e-14	2.9e-12
gene-LOC4333554	1457.78	1.00534	0.132044	7.61367	2.66e-14	3e-12
gene-LOC4338343	443.339	1.46481	0.192611	7.60503	2.85e-14	3.19e-12
gene-LOC4349169	168.944	-2.65244	0.349315	-7.59326	3.12e-14	3.48e-12
gene-LOC4336558	1155.29	-1.00676	0.132744	-7.58423	3.34e-14	3.71e-12
gene-LOC4336627	3873.21	0.766544	0.101148	7.57846	3.5e-14	3.86e-12
gene-LOC4334034	1718.03	-1.10119	0.145516	-7.56746	3.81e-14	4.18e-12
gene-LOC4344858	6696.94	0.745574	0.0985449	7.56583	3.85e-14	4.21e-12
gene-LOC4344566	5911.06	-0.914447	0.120886	-7.56452	3.89e-14	4.23e-12
gene-LOC4333605	96.2305	3.5509	0.470071	7.55397	4.22e-14	4.56e-12
gene-LOC4337051	2198.58	-0.912497	0.121099	-7.53514	4.88e-14	5.24e-12
gene-LOC4326936	2809.13	-0.796676	0.105972	-7.51778	5.57e-14	5.95e-12
gene-LOC4347650	681.201	-1.57147	0.209168	-7.51297	5.78e-14	6.14e-12
gene-LOC4343189	2112	-0.842826	0.112324	-7.50349	6.21e-14	6.57e-12
gene-LOC4337272	20752.1	-0.660803	0.0881919	-7.49278	6.74e-14	7.09e-12
gene-LOC4343883	654.985	1.32744	0.1772	7.49121	6.82e-14	7.13e-12
gene-LOC4350821	502.968	1.90067	0.253742	7.49059	6.86e-14	7.13e-12
gene-LOC4324094	483.881	-1.36758	0.182586	-7.49007	6.88e-14	7.13e-12
gene-LOC4350879	2737.41	-1.00488	0.134202	-7.4878	7e-14	7.22e-12
gene-LOC4342602	705.219	1.27676	0.170953	7.46851	8.11e-14	8.32e-12
gene-LOC4330772	271.248	1.69728	0.227592	7.45756	8.81e-14	8.99e-12
gene-LOC4334651	1844.32	-1.01579	0.13624	-7.45586	8.93e-14	9.07e-12
gene-LOC4346326	11931.1	-0.673781	0.0904521	-7.44903	9.4e-14	9.5e-12
gene-LOC4347729	2621.91	0.880725	0.118465	7.43445	1.05e-13	1.06e-11
gene-LOC4342438	1467.56	-1.10497	0.148647	-7.4335	1.06e-13	1.06e-11
gene-LOC4330372	956.628	-1.27685	0.17207	-7.42054	1.17e-13	1.16e-11
gene-LOC4352085	13594.5	-0.662583	0.0893594	-7.41481	1.22e-13	1.21e-11
gene-LOC4346412	1449.26	-1.01885	0.137557	-7.40672	1.29e-13	1.28e-11
gene-LOC4330793	742.694	1.51002	0.204226	7.39388	1.43e-13	1.4e-11
gene-LOC4339833	22991	-0.666579	0.0901568	-7.39355	1.43e-13	1.4e-11
gene-LOC4338208	14539.3	0.807486	0.109387	7.38191	1.56e-13	1.52e-11
gene-LOC9271074	128.443	-2.57029	0.348338	-7.37872	1.6e-13	1.55e-11
gene-LOC4339095	486.75	1.56206	0.212117	7.36413	1.78e-13	1.71e-11
gene-LOC4342778	858.441	-1.08952	0.147951	-7.36401	1.78e-13	1.71e-11
gene-LOC4347370	3591.17	0.806446	0.109575	7.35979	1.84e-13	1.76e-11
gene-LOC4333746	695.74	-1.14189	0.155304	-7.3526	1.94e-13	1.85e-11
gene-LOC4325408	497.545	1.29758	0.176737	7.34187	2.11e-13	1.99e-11
gene-LOC107276774	333.682	1.59733	0.2176	7.34065	2.13e-13	2e-11
gene-LOC4351866	260.189	-5.42547	0.739151	-7.34014	2.13e-13	2e-11
gene-LOC4347356	3305.14	-0.860231	0.117303	-7.33343	2.24e-13	2.09e-11
gene-LOC4330349	1060.67	-1.09182	0.148901	-7.33253	2.26e-13	2.1e-11
gene-LOC4342001	946.756	-1.14893	0.156829	-7.32598	2.37e-13	2.19e-11
gene-LOC4342543	1555.62	-0.966465	0.132191	-7.31115	2.65e-13	2.44e-11
gene-LOC4338548	266.964	-1.86823	0.255659	-7.30749	2.72e-13	2.48e-11
gene-LOC4330134	480.041	1.42011	0.194338	7.30739	2.72e-13	2.48e-11
gene-LOC4324396	350.595	-1.6284	0.222981	-7.30284	2.82e-13	2.56e-11
gene-LOC4335782	558.483	-1.28242	0.175638	-7.30148	2.85e-13	2.57e-11
gene-LOC4347816	61.1124	-4.77181	0.655454	-7.28017	3.33e-13	3e-11
gene-LOC4330763	1344.66	-0.978102	0.134529	-7.27054	3.58e-13	3.21e-11
gene-LOC4338460	429.266	-1.50533	0.207198	-7.26521	3.72e-13	3.32e-11
gene-LOC9272115	2958.6	-0.884279	0.121857	-7.2567	3.97e-13	3.52e-11
gene-LOC4340846	2085.36	-0.955801	0.131743	-7.25505	4.02e-13	3.55e-11
gene-LOC9272001	170.567	2.16166	0.298407	7.24401	4.36e-13	3.83e-11
gene-LOC4339677	5690.6	-0.757494	0.104736	-7.23242	4.74e-13	4.16e-11
gene-LOC4330711	7830.85	-0.727589	0.100694	-7.22576	4.98e-13	4.35e-11
gene-LOC4352706	1534.48	0.931558	0.128942	7.22465	5.02e-13	4.36e-11
gene-LOC9268304	1400.88	0.95672	0.132447	7.22344	5.07e-13	4.38e-11
gene-LOC9267789	5323.62	0.70565	0.0977548	7.21858	5.25e-13	4.52e-11
gene-LOC4334035	5522.39	-0.713103	0.0988351	-7.21508	5.39e-13	4.61e-11
gene-LOC9271182	131.623	-10.6639	1.47801	-7.215	5.39e-13	4.61e-11
gene-LOC9267894	1169.25	-1.01914	0.14138	-7.20852	5.66e-13	4.81e-11
gene-LOC4347935	2472.48	-0.778462	0.1086	-7.16818	7.6e-13	6.44e-11
gene-LOC4329955	10128.3	0.863254	0.120563	7.1602	8.06e-13	6.79e-11
gene-LOC4342497	1482.35	-0.969395	0.135686	-7.14441	9.04e-13	7.59e-11
gene-LOC4327574	1076.06	-0.948929	0.133214	-7.12335	1.05e-12	8.81e-11
gene-LOC4332730	1581.84	-0.978984	0.137502	-7.11978	1.08e-12	9.01e-11
gene-LOC4345934	5090.09	1.01466	0.142555	7.11766	1.1e-12	9.11e-11
gene-LOC4330786	70.6682	4.60517	0.647111	7.11651	1.11e-12	9.15e-11
gene-LOC4338477	8051.47	-0.658851	0.0927316	-7.10493	1.2e-12	9.91e-11
gene-LOC4327304	310.115	-1.52355	0.214519	-7.10215	1.23e-12	1.01e-10
gene-LOC4341927	232.289	-1.83606	0.258572	-7.10077	1.24e-12	1.01e-10
gene-LOC4327202	1740.15	-1.11578	0.157356	-7.09079	1.33e-12	1.08e-10
gene-LOC4331439	1500.77	-0.875522	0.123495	-7.08953	1.35e-12	1.09e-10
gene-LOC4332957	978.469	-1.02162	0.144145	-7.08746	1.37e-12	1.1e-10
gene-LOC4340522	729.312	1.10129	0.155388	7.08732	1.37e-12	1.1e-10
gene-LOC4331893	1999.03	0.850918	0.120306	7.07296	1.52e-12	1.21e-10
gene-LOC4346790	4435.63	-1.13778	0.16112	-7.06172	1.64e-12	1.31e-10
gene-LOC9266485	223.678	1.92784	0.273476	7.04938	1.8e-12	1.43e-10
gene-LOC9271771	4305.27	-0.698313	0.0991311	-7.04434	1.86e-12	1.47e-10
gene-LOC4342192	400.688	-1.41893	0.201542	-7.04037	1.92e-12	1.51e-10
gene-LOC4345385	1784.82	0.833206	0.118605	7.02508	2.14e-12	1.68e-10
gene-LOC4337636	137.242	2.54341	0.362097	7.02412	2.15e-12	1.68e-10
gene-LOC4344199	4397.43	-0.792286	0.113218	-6.99788	2.6e-12	2.02e-10
gene-LOC4348647	1977.02	0.949365	0.13587	6.98731	2.8e-12	2.17e-10
gene-LOC4327297	747.292	-1.10415	0.15817	-6.98077	2.94e-12	2.27e-10
gene-LOC4347395	13852.6	-0.638856	0.0917913	-6.95987	3.41e-12	2.62e-10
gene-LOC4327178	3380.09	0.847548	0.121888	6.95348	3.56e-12	2.73e-10
gene-LOC4339406	3650.31	0.868485	0.124951	6.95061	3.64e-12	2.78e-10
gene-LOC4326010	105.176	-2.49851	0.36002	-6.93993	3.92e-12	2.99e-10
gene-LOC4336744	2803.9	-0.737392	0.106474	-6.92557	4.34e-12	3.29e-10
gene-LOC4326700	4572.59	-0.74314	0.107313	-6.92497	4.36e-12	3.3e-10
gene-LOC4327541	1163.65	-0.916877	0.133024	-6.89255	5.48e-12	4.13e-10
gene-LOC4324479	40554.4	-0.604222	0.0876871	-6.89066	5.55e-12	4.17e-10
gene-LOC4325238	579.769	-1.14719	0.16655	-6.88798	5.66e-12	4.23e-10
gene-LOC4334225	1857.72	-0.826569	0.120081	-6.88346	5.84e-12	4.35e-10
gene-LOC4351184	651.511	-1.2675	0.184176	-6.88197	5.9e-12	4.38e-10
gene-LOC4327761	2007.14	-0.805923	0.117169	-6.87828	6.06e-12	4.48e-10
gene-LOC4344389	175.543	-2.01472	0.293862	-6.856	7.08e-12	5.22e-10
gene-LOC4343386	637.669	-1.09885	0.160321	-6.85407	7.18e-12	5.27e-10
gene-LOC4333618	1784.1	-0.868123	0.126742	-6.84954	7.41e-12	5.42e-10
gene-LOC4348988	2281.19	-1.04752	0.153158	-6.83945	7.95e-12	5.8e-10
gene-LOC4344909	6782.48	-0.661332	0.0967603	-6.83475	8.21e-12	5.97e-10
gene-LOC4324998	405.452	-1.2909	0.189127	-6.82558	8.76e-12	6.34e-10
gene-LOC4330746	710.286	-1.07019	0.156821	-6.82429	8.84e-12	6.37e-10
gene-LOC4329768	336.203	1.84723	0.270796	6.8215	9.01e-12	6.47e-10
gene-LOC4331115	1203.07	1.28715	0.18875	6.81935	9.15e-12	6.54e-10
gene-LOC4330551	436.293	1.2903	0.189219	6.81905	9.16e-12	6.54e-10
gene-LOC4335835	779.162	-1.03191	0.151417	-6.81499	9.43e-12	6.7e-10
gene-LOC4348208	4357.95	-0.68334	0.100402	-6.80601	1e-11	7.11e-10
gene-LOC4331629	393.132	-1.62714	0.239236	-6.80142	1.04e-11	7.32e-10
gene-LOC4345962	19774.7	-0.743624	0.10943	-6.79541	1.08e-11	7.6e-10
gene-LOC4329862	741.458	-1.13113	0.166482	-6.7943	1.09e-11	7.63e-10
gene-LOC4328075	4124.76	0.920074	0.135479	6.79128	1.11e-11	7.77e-10
gene-LOC4332350	903.403	0.972682	0.143334	6.78612	1.15e-11	8.02e-10
gene-LOC4330530	1156.56	1.21616	0.179252	6.78467	1.16e-11	8.08e-10
gene-LOC4334555	1679.03	-0.928769	0.136953	-6.78164	1.19e-11	8.22e-10
gene-LOC4329601	2762.11	-0.853015	0.125896	-6.77555	1.24e-11	8.55e-10
gene-LOC4332868	952.441	-1.06442	0.157133	-6.77402	1.25e-11	8.61e-10
gene-LOC4348979	9169.96	-0.672194	0.0992466	-6.77297	1.26e-11	8.64e-10
gene-LOC9270232	585.225	1.17578	0.173661	6.77053	1.28e-11	8.76e-10
gene-LOC4345153	422.4	-1.39111	0.206009	-6.75268	1.45e-11	9.87e-10
gene-LOC4339579	2969.12	-0.817107	0.121029	-6.75131	1.47e-11	9.94e-10
gene-LOC4329578	4651.62	-0.696476	0.103322	-6.74084	1.57e-11	1.06e-09
gene-LOC4338633	203.606	2.02242	0.300042	6.74044	1.58e-11	1.06e-09
gene-LOC4341770	339.345	-1.42592	0.211628	-6.73789	1.61e-11	1.08e-09
gene-LOC107278492	523.426	-1.27255	0.189215	-6.72541	1.75e-11	1.17e-09
gene-LOC4334283	260.398	-1.55211	0.230864	-6.72303	1.78e-11	1.19e-09
gene-LOC4345356	1971.14	-0.877601	0.130721	-6.71352	1.9e-11	1.26e-09
gene-LOC4327593	587.005	-1.27695	0.190439	-6.7053	2.01e-11	1.33e-09
gene-LOC4328932	1469.71	-0.865624	0.129153	-6.70231	2.05e-11	1.36e-09
gene-LOC4345339	3021.01	-0.695695	0.103841	-6.6996	2.09e-11	1.38e-09
gene-LOC4328151	1358.91	-0.958442	0.143085	-6.6984	2.11e-11	1.38e-09
gene-LOC112935998	3969.54	0.683406	0.102098	6.69363	2.18e-11	1.42e-09
gene-LOC4348829	1694.11	0.811397	0.121319	6.68813	2.26e-11	1.47e-09
gene-LOC107277018	218.099	1.74188	0.260462	6.68765	2.27e-11	1.47e-09
gene-LOC4340333	664.65	-1.06096	0.158783	-6.68182	2.36e-11	1.53e-09
gene-LOC9267428	66.7191	-3.19423	0.478784	-6.67155	2.53e-11	1.63e-09
gene-LOC4327038	345.414	-1.36741	0.205197	-6.66388	2.67e-11	1.72e-09
gene-LOC9272622	287.396	1.50103	0.225388	6.65974	2.74e-11	1.76e-09
gene-LOC4335593	2713.62	-0.709595	0.106615	-6.6557	2.82e-11	1.8e-09
gene-LOC4339063	1323.55	-0.835865	0.125626	-6.6536	2.86e-11	1.82e-09
gene-LOC4349167	400.547	-1.42335	0.213947	-6.65284	2.87e-11	1.83e-09
gene-LOC4339240	2298.57	0.742913	0.112054	6.62994	3.36e-11	2.13e-09
gene-LOC4324650	622.55	-1.19096	0.179706	-6.62726	3.42e-11	2.16e-09
gene-LOC4351208	60110.8	0.842345	0.127343	6.61477	3.72e-11	2.34e-09
gene-LOC4352441	5697.17	-0.695681	0.105204	-6.61266	3.77e-11	2.37e-09
gene-LOC4348334	4145.37	-0.784336	0.118643	-6.61091	3.82e-11	2.39e-09
gene-LOC4344287	2654.63	0.889651	0.13459	6.61008	3.84e-11	2.39e-09
gene-LOC4338603	245.25	2.27748	0.344548	6.61006	3.84e-11	2.39e-09
gene-LOC4343924	1290.08	-0.836264	0.126527	-6.60936	3.86e-11	2.39e-09
gene-LOC4347411	161.179	2.22677	0.337051	6.60663	3.93e-11	2.43e-09
gene-LOC4344860	1312.64	-0.928553	0.1406	-6.6042	4e-11	2.46e-09
gene-LOC107280532	239.954	-1.73619	0.263566	-6.5873	4.48e-11	2.75e-09
gene-LOC4333105	464.497	-1.17881	0.179046	-6.58382	4.59e-11	2.81e-09
gene-LOC4332089	1335.04	-1.09614	0.166511	-6.58302	4.61e-11	2.82e-09
gene-LOC4337318	688.784	-1.03519	0.157268	-6.58234	4.63e-11	2.82e-09
gene-LOC4334321	76.6548	-9.88355	1.50351	-6.57367	4.91e-11	2.98e-09
gene-LOC4334014	92.3954	2.74003	0.416905	6.5723	4.95e-11	3e-09
gene-LOC4352906	1111.88	0.986299	0.150131	6.56958	5.05e-11	3.05e-09
gene-LOC4346580	1619.6	0.790683	0.120474	6.56307	5.27e-11	3.17e-09
gene-LOC4347126	401.242	1.77187	0.27031	6.55497	5.57e-11	3.34e-09
gene-LOC4349339	266.954	-1.79157	0.273514	-6.55021	5.75e-11	3.44e-09
gene-LOC107278106	1768.26	-0.888033	0.13567	-6.54552	5.93e-11	3.54e-09
gene-LOC4331815	556.919	-1.167	0.178387	-6.54197	6.07e-11	3.61e-09
gene-LOC4332652	2343.18	-0.743566	0.113767	-6.53585	6.32e-11	3.75e-09
gene-LOC4343987	1031.54	-1.14936	0.175962	-6.53185	6.5e-11	3.84e-09
gene-LOC4339814	1187.3	0.887784	0.135931	6.53113	6.53e-11	3.85e-09
gene-LOC4325734	402.007	-1.70896	0.262525	-6.5097	7.53e-11	4.43e-09
gene-LOC4350002	4849.08	0.81916	0.125878	6.50759	7.64e-11	4.47e-09
gene-LOC4343515	3832.59	-0.732993	0.11264	-6.50741	7.65e-11	4.47e-09
gene-LOC4346294	3161.21	-0.691712	0.106309	-6.5066	7.69e-11	4.48e-09
gene-LOC4347871	3002.03	-0.701038	0.107758	-6.50565	7.74e-11	4.5e-09
gene-LOC4350975	1156.08	1.04967	0.161358	6.5052	7.76e-11	4.5e-09
gene-LOC4336343	64.0765	-3.9312	0.605199	-6.49571	8.26e-11	4.78e-09
gene-LOC4333094	1499.42	-0.786688	0.121193	-6.49121	8.51e-11	4.91e-09
gene-LOC4349391	1702.16	-0.784738	0.120941	-6.48862	8.66e-11	4.98e-09
gene-LOC4325486	2411.3	-0.755257	0.116456	-6.48534	8.85e-11	5.08e-09
gene-LOC4325462	1872.02	-0.842126	0.129936	-6.48108	9.11e-11	5.21e-09
gene-LOC4347333	1167.81	1.01453	0.156766	6.47159	9.7e-11	5.53e-09
gene-LOC9268329	913.406	-1.10459	0.170958	-6.4612	1.04e-10	5.91e-09
gene-LOC4347142	5957.79	-0.786233	0.121786	-6.45586	1.08e-10	6.1e-09
gene-LOC4338773	858.394	-1.24805	0.193557	-6.44796	1.13e-10	6.41e-09
gene-LOC4336987	2502.58	0.7689	0.119569	6.4306	1.27e-10	7.17e-09
gene-LOC4330643	692.118	-1.02416	0.159329	-6.42792	1.29e-10	7.27e-09
gene-LOC4342074	147.923	-2.03836	0.317812	-6.41371	1.42e-10	7.96e-09
gene-LOC4344780	187.835	1.76465	0.275255	6.41097	1.45e-10	8.09e-09
gene-LOC4329783	273.051	-1.43189	0.223632	-6.4029	1.52e-10	8.5e-09
gene-LOC4333949	153.196	2.38813	0.373267	6.39791	1.58e-10	8.76e-09
gene-LOC4350164	889.606	1.03682	0.162245	6.39048	1.65e-10	9.17e-09
gene-LOC4330155	265.892	1.50332	0.235399	6.38624	1.7e-10	9.4e-09
gene-LOC4326027	1525.07	-0.903904	0.141556	-6.38547	1.71e-10	9.43e-09
gene-LOC4324525	676.407	1.10871	0.173828	6.37821	1.79e-10	9.86e-09
gene-LOC9266204	2387.68	-0.824327	0.129553	-6.36286	1.98e-10	1.09e-08
gene-LOC4349041	822.587	-0.925522	0.145475	-6.36205	1.99e-10	1.09e-08
gene-LOC4339885	254.752	-1.50121	0.236063	-6.35936	2.03e-10	1.11e-08
gene-LOC4339807	1027.95	-1.11656	0.175797	-6.35144	2.13e-10	1.16e-08
gene-LOC4342395	11979.8	-0.658577	0.10378	-6.34592	2.21e-10	1.2e-08
gene-LOC4326030	6277.21	0.707309	0.111521	6.34241	2.26e-10	1.22e-08
gene-LOC4330657	1449.77	1.07405	0.169451	6.33838	2.32e-10	1.25e-08
gene-LOC4336705	120.939	2.14666	0.338891	6.33436	2.38e-10	1.28e-08
gene-LOC4326569	1990.87	0.995272	0.157128	6.33416	2.39e-10	1.28e-08
gene-LOC4339593	8594.65	-0.585195	0.0927054	-6.31242	2.75e-10	1.47e-08
gene-LOC4332338	1175.25	-0.828886	0.13176	-6.29089	3.16e-10	1.69e-08
gene-LOC4345686	895.724	-1.0084	0.160597	-6.27904	3.41e-10	1.82e-08
gene-LOC4332079	6054.6	0.854407	0.13644	6.26216	3.8e-10	2.01e-08
gene-LOC4347112	376.923	1.29595	0.20695	6.26214	3.8e-10	2.01e-08
gene-LOC4327652	311.234	1.40566	0.224521	6.26072	3.83e-10	2.02e-08
gene-LOC4324872	1627.77	-0.755123	0.120617	-6.26052	3.84e-10	2.02e-08
gene-LOC4336754	625.098	-1.43704	0.229858	-6.25185	4.06e-10	2.13e-08
gene-LOC4338154	200.995	-1.60138	0.25627	-6.24878	4.14e-10	2.17e-08
gene-LOC4334350	537.013	-1.15031	0.184259	-6.24292	4.29e-10	2.25e-08
gene-LOC4343014	1017.11	1.17664	0.188723	6.23476	4.52e-10	2.36e-08
gene-LOC4331442	857.169	-0.944394	0.15152	-6.23279	4.58e-10	2.39e-08
gene-LOC4346832	6723.79	-0.634199	0.101784	-6.23086	4.64e-10	2.41e-08
gene-LOC4334537	1382.55	-0.890411	0.143196	-6.21812	5.03e-10	2.61e-08
gene-LOC4350988	1510.89	-0.756357	0.121795	-6.21007	5.3e-10	2.74e-08
gene-LOC4347402	6068.33	0.590052	0.0950657	6.20679	5.41e-10	2.79e-08
gene-LOC4333233	3446.94	-0.745589	0.120193	-6.20324	5.53e-10	2.84e-08
gene-LOC4347672	1326.4	1.05332	0.169825	6.20239	5.56e-10	2.85e-08
gene-LOC4347074	822.611	-0.996066	0.160654	-6.20006	5.64e-10	2.89e-08
gene-LOC4346246	4187.57	-0.714827	0.115682	-6.17925	6.44e-10	3.29e-08
gene-LOC4344397	3280.18	0.805209	0.130675	6.16193	7.19e-10	3.66e-08
gene-LOC4336494	2788.58	0.756279	0.122756	6.16085	7.24e-10	3.67e-08
gene-LOC4334912	658.279	1.02465	0.166687	6.14714	7.89e-10	4e-08
gene-LOC4339170	723.521	-1.04185	0.169593	-6.14324	8.09e-10	4.08e-08
gene-LOC4339966	2346.54	-0.672729	0.109576	-6.13938	8.28e-10	4.18e-08
gene-LOC4348974	777.06	1.01176	0.164828	6.13825	8.34e-10	4.19e-08
gene-LOC4342826	3695.33	0.672423	0.109616	6.13434	8.55e-10	4.29e-08
gene-LOC4327529	567.071	-1.03082	0.168119	-6.13147	8.71e-10	4.36e-08
gene-LOC4349989	1694.52	0.740029	0.120794	6.12635	8.99e-10	4.49e-08
gene-LOC4332407	424.825	-1.28521	0.209812	-6.12553	9.04e-10	4.5e-08
gene-LOC4325501	488.113	1.20718	0.197101	6.12467	9.09e-10	4.51e-08
gene-LOC4347691	3182.68	-0.639019	0.104463	-6.1172	9.52e-10	4.72e-08
gene-LOC4346145	625.25	-0.971627	0.158932	-6.11349	9.75e-10	4.82e-08
gene-LOC4336951	1761.27	-0.753215	0.123244	-6.11158	9.86e-10	4.86e-08
gene-LOC4325113	4914.22	-0.693369	0.113456	-6.11133	9.88e-10	4.86e-08
gene-LOC4325010	2123.55	-0.690683	0.113181	-6.10245	1.04e-09	5.13e-08
gene-LOC4337852	202.566	-1.57123	0.257588	-6.09977	1.06e-09	5.2e-08
gene-LOC4340162	533.262	-1.0275	0.168538	-6.09653	1.08e-09	5.29e-08
gene-LOC4337192	7225.64	-0.650404	0.10677	-6.09164	1.12e-09	5.43e-08
gene-LOC4341658	479.006	-1.25482	0.205992	-6.09158	1.12e-09	5.43e-08
gene-LOC4340929	790.429	-0.941348	0.154644	-6.08721	1.15e-09	5.57e-08
gene-LOC9272566	3099.74	-0.754287	0.123957	-6.08508	1.16e-09	5.63e-08
gene-LOC4340135	647.158	-1.11342	0.183168	-6.07866	1.21e-09	5.85e-08
gene-LOC4350646	1112.34	-0.80726	0.13316	-6.06235	1.34e-09	6.46e-08
gene-LOC4323916	344.086	-1.38991	0.229357	-6.06003	1.36e-09	6.54e-08
gene-LOC4339536	1543.25	-0.772543	0.12758	-6.05537	1.4e-09	6.71e-08
gene-LOC4327738	2292.98	-0.73803	0.121902	-6.05428	1.41e-09	6.74e-08
gene-LOC4328451	902.6	-0.929959	0.153638	-6.05293	1.42e-09	6.78e-08
gene-LOC4330344	1883.11	-0.83289	0.137743	-6.04669	1.48e-09	7.03e-08
gene-LOC4335868	543.882	1.0204	0.168802	6.04497	1.49e-09	7.09e-08
gene-LOC4347166	329.187	-1.41241	0.23382	-6.0406	1.54e-09	7.27e-08
gene-LOC4342137	2609.64	-0.666364	0.110357	-6.03829	1.56e-09	7.36e-08
gene-LOC4341426	350.012	-1.22363	0.202851	-6.03217	1.62e-09	7.63e-08
gene-LOC4348065	528.347	-1.26582	0.209905	-6.03042	1.64e-09	7.69e-08
gene-LOC4344164	51972.4	-0.53298	0.088421	-6.02775	1.66e-09	7.8e-08
gene-LOC4352472	1817.18	0.740972	0.123	6.02417	1.7e-09	7.96e-08
gene-LOC4329923	6277.36	-0.656053	0.10904	-6.01665	1.78e-09	8.32e-08
gene-LOC4346605	1140.75	-0.886056	0.147309	-6.01495	1.8e-09	8.39e-08
gene-LOC4328917	5534.11	-0.635082	0.105607	-6.01362	1.81e-09	8.44e-08
gene-LOC4344636	450.691	-1.47764	0.24578	-6.01202	1.83e-09	8.5e-08
gene-LOC4341361	796.768	-1.04989	0.174725	-6.00884	1.87e-09	8.65e-08
gene-LOC4347546	2701.4	0.681702	0.113472	6.00768	1.88e-09	8.69e-08
gene-LOC4326851	735.758	0.961906	0.160148	6.00635	1.9e-09	8.74e-08
gene-LOC4350605	974.838	-0.871845	0.145465	-5.99352	2.05e-09	9.44e-08
gene-LOC4328073	20721.1	-0.549046	0.0916626	-5.98986	2.1e-09	9.63e-08
gene-LOC4328249	888.924	1.12864	0.188638	5.98312	2.19e-09	1e-07
gene-LOC4331379	358.887	1.35547	0.22657	5.98257	2.2e-09	1e-07
gene-LOC4333634	319.756	-1.52064	0.254183	-5.98246	2.2e-09	1e-07
gene-LOC4345515	108.336	2.23161	0.374265	5.96266	2.48e-09	1.13e-07
gene-LOC4326140	255.85	-1.4358	0.240848	-5.96143	2.5e-09	1.13e-07
gene-LOC4324791	926.203	0.998365	0.167881	5.94686	2.73e-09	1.24e-07
gene-LOC4339530	1843.31	-1.04096	0.175501	-5.93136	3e-09	1.36e-07
gene-LOC4335911	55.9268	-3.18253	0.536594	-5.93098	3.01e-09	1.36e-07
gene-LOC4333791	114.837	2.67062	0.450361	5.92996	3.03e-09	1.36e-07
gene-LOC4349846	726.701	1.06363	0.179651	5.92052	3.21e-09	1.44e-07
gene-LOC4328767	1275.03	-0.9002	0.152087	-5.91899	3.24e-09	1.45e-07
gene-LOC4349181	126.768	-2.00028	0.338057	-5.917	3.28e-09	1.46e-07
gene-LOC4336750	272.382	-1.33166	0.225079	-5.91642	3.29e-09	1.47e-07
gene-LOC107278582	7334.14	-0.872463	0.147494	-5.91524	3.31e-09	1.47e-07
gene-LOC4351317	1718.48	-0.710594	0.12026	-5.90882	3.45e-09	1.53e-07
gene-LOC4333266	2846.23	-0.635402	0.107586	-5.90599	3.51e-09	1.55e-07
gene-LOC4345862	275.258	1.43007	0.242325	5.90145	3.6e-09	1.59e-07
gene-LOC4349164	121.786	-1.99435	0.338029	-5.89993	3.64e-09	1.6e-07
gene-LOC4333855	290.815	-1.28149	0.217225	-5.89937	3.65e-09	1.61e-07
gene-LOC4344009	240.746	1.57736	0.267673	5.89287	3.8e-09	1.67e-07
gene-LOC4337428	826.483	-0.864907	0.14688	-5.88854	3.9e-09	1.7e-07
gene-LOC4334251	1301.77	-0.738985	0.125497	-5.88846	3.9e-09	1.7e-07
gene-LOC4352871	1853.85	0.82565	0.140321	5.88403	4e-09	1.75e-07
gene-LOC9270776	2316.13	-0.719404	0.1224	-5.87747	4.17e-09	1.81e-07
gene-LOC4334965	105.441	-2.11306	0.360029	-5.86916	4.38e-09	1.9e-07
gene-LOC4336261	645.724	0.995565	0.169628	5.86909	4.38e-09	1.9e-07
gene-LOC4330413	27619.5	-0.552609	0.0941806	-5.86755	4.42e-09	1.91e-07
gene-LOC4349239	612.847	-1.02135	0.174377	-5.85711	4.71e-09	2.03e-07
gene-LOC4341631	380.289	-1.12658	0.192424	-5.85467	4.78e-09	2.06e-07
gene-LOC4333967	1530.81	-0.766929	0.131236	-5.84387	5.1e-09	2.19e-07
gene-LOC4342318	2623.97	0.845486	0.144842	5.8373	5.31e-09	2.27e-07
gene-LOC4329037	4775.89	-0.603245	0.103399	-5.83413	5.41e-09	2.31e-07
gene-LOC4337596	863.744	-1.01669	0.174402	-5.82961	5.56e-09	2.37e-07
gene-LOC9272318	640.005	-1.02684	0.176298	-5.82448	5.73e-09	2.44e-07
gene-LOC4344632	1216.37	-0.859563	0.147644	-5.82188	5.82e-09	2.47e-07
gene-LOC4346071	598.359	-1.03363	0.177611	-5.8196	5.9e-09	2.5e-07
gene-LOC4325632	1694.06	0.692401	0.118979	5.81951	5.9e-09	2.5e-07
gene-LOC4334439	2555.1	0.819561	0.140945	5.81474	6.07e-09	2.57e-07
gene-LOC9271722	6572.14	-0.569463	0.0979754	-5.81231	6.16e-09	2.6e-07
gene-LOC4342930	271.108	1.3081	0.226084	5.7859	7.21e-09	3.04e-07
gene-LOC9272132	335.24	1.27564	0.220658	5.7811	7.42e-09	3.12e-07
gene-LOC4330113	2573.76	-0.702613	0.121551	-5.78039	7.45e-09	3.12e-07
gene-LOC4347137	298.759	-1.3689	0.237485	-5.76414	8.21e-09	3.43e-07
gene-LOC9267696	130.557	-1.79868	0.312161	-5.76204	8.31e-09	3.47e-07
gene-LOC4325410	898.315	0.854657	0.148337	5.76159	8.33e-09	3.47e-07
gene-LOC4343709	15389.8	-0.583391	0.101281	-5.7601	8.41e-09	3.49e-07
gene-LOC4339715	229.016	-1.43944	0.250216	-5.75276	8.78e-09	3.64e-07
gene-LOC4326769	3863.58	-0.674517	0.117271	-5.75178	8.83e-09	3.66e-07
gene-LOC4342163	2755.87	-0.619676	0.107749	-5.75108	8.87e-09	3.66e-07
gene-LOC9270697	81.5538	-2.81569	0.490005	-5.74625	9.12e-09	3.76e-07
gene-LOC4330759	953.539	0.799606	0.139271	5.74138	9.39e-09	3.86e-07
gene-LOC4324201	1384.97	0.852816	0.148553	5.74081	9.42e-09	3.87e-07
gene-LOC9268360	126.415	2.20214	0.383909	5.73609	9.69e-09	3.97e-07
gene-LOC4344969	540.227	-1.03914	0.181239	-5.73353	9.84e-09	4.02e-07
gene-LOC4340187	724.462	-1.03954	0.181397	-5.73076	1e-08	4.08e-07
gene-LOC4331127	209.134	-1.6622	0.290115	-5.72946	1.01e-08	4.1e-07
gene-LOC4335962	235.665	-1.85349	0.323663	-5.72663	1.02e-08	4.17e-07
gene-LOC4344419	93.0234	2.2045	0.385141	5.7239	1.04e-08	4.22e-07
gene-LOC4350814	562.737	-1.08828	0.19016	-5.72296	1.05e-08	4.24e-07
gene-LOC4326663	1046.72	-0.804051	0.140864	-5.70799	1.14e-08	4.62e-07
gene-LOC4340122	120.548	2.11478	0.370814	5.70309	1.18e-08	4.75e-07
gene-LOC4348767	214.74	1.59945	0.281054	5.6909	1.26e-08	5.09e-07
gene-LOC4338416	5201.79	0.599608	0.10539	5.6894	1.27e-08	5.12e-07
gene-LOC4345952	344.724	1.21332	0.21339	5.68592	1.3e-08	5.22e-07
gene-LOC4332388	1238.33	-0.728152	0.128083	-5.685	1.31e-08	5.24e-07
gene-LOC4337506	1497.41	-0.796042	0.14006	-5.68358	1.32e-08	5.27e-07
gene-LOC9270900	440.372	1.0347	0.18209	5.68238	1.33e-08	5.3e-07
gene-LOC4324196	1263.34	-0.768779	0.135336	-5.68052	1.34e-08	5.34e-07
gene-LOC4342153	1155.09	-0.754924	0.132938	-5.67875	1.36e-08	5.39e-07
gene-LOC4332771	2132.6	-0.702737	0.123819	-5.67554	1.38e-08	5.48e-07
gene-LOC4339190	1274.29	0.825227	0.14545	5.67361	1.4e-08	5.53e-07
gene-LOC4344321	470.583	-1.03517	0.182576	-5.66979	1.43e-08	5.64e-07
gene-LOC9266253	255.405	-1.39842	0.24666	-5.66942	1.43e-08	5.65e-07
gene-LOC4333017	784.463	0.836013	0.147552	5.66589	1.46e-08	5.75e-07
gene-LOC4339565	591.754	1.07004	0.189082	5.65913	1.52e-08	5.97e-07
gene-LOC4339026	2265.67	0.656506	0.116398	5.6402	1.7e-08	6.65e-07
gene-LOC9271885	131.41	2.33937	0.415778	5.62649	1.84e-08	7.19e-07
gene-LOC4329525	709.257	1.10913	0.197181	5.62495	1.86e-08	7.24e-07
gene-LOC4339646	287.943	1.34707	0.239615	5.62181	1.89e-08	7.36e-07
gene-LOC4339973	2330.37	0.622887	0.111029	5.61011	2.02e-08	7.86e-07
gene-LOC4343973	251.397	-1.35055	0.240845	-5.60754	2.05e-08	7.96e-07
gene-LOC4329938	770.377	-1.06109	0.189518	-5.59889	2.16e-08	8.36e-07
gene-LOC9270049	206.644	-1.44373	0.258045	-5.59487	2.21e-08	8.54e-07
gene-LOC4325387	829.846	-0.843328	0.150766	-5.59361	2.22e-08	8.58e-07
gene-LOC4337818	1696.27	-0.726329	0.12988	-5.59232	2.24e-08	8.63e-07
gene-LOC4331681	384.771	-1.07995	0.193328	-5.58608	2.32e-08	8.93e-07
gene-LOC4345044	3898.26	-0.616277	0.110334	-5.58558	2.33e-08	8.94e-07
gene-LOC4349520	2555.93	0.799558	0.143251	5.58152	2.38e-08	9.13e-07
gene-LOC4324446	857.941	-0.809909	0.145213	-5.5774	2.44e-08	9.33e-07
gene-LOC4349374	470.494	1.21602	0.218157	5.57404	2.49e-08	9.5e-07
gene-LOC4331225	371.144	-1.12523	0.201912	-5.57287	2.51e-08	9.54e-07
gene-LOC4330582	1863.61	-0.717705	0.128816	-5.57155	2.52e-08	9.6e-07
gene-LOC4328526	7415.87	-0.543456	0.0976814	-5.56356	2.64e-08	1e-06
gene-LOC4336947	582.916	1.00613	0.181184	5.55307	2.81e-08	1.06e-06
gene-LOC4337638	8942.44	0.545927	0.0983519	5.55075	2.84e-08	1.08e-06
gene-LOC4337223	15437.5	0.614079	0.110672	5.54863	2.88e-08	1.09e-06
gene-LOC107276535	313.65	-1.15125	0.207734	-5.54196	2.99e-08	1.13e-06
gene-LOC107275792	2042.51	-0.717517	0.129812	-5.52737	3.25e-08	1.22e-06
gene-LOC4332348	1959.25	-0.757843	0.137165	-5.52506	3.29e-08	1.24e-06
gene-LOC4335732	5586.55	0.659406	0.11942	5.52173	3.36e-08	1.26e-06
gene-LOC4344240	248.348	-1.5099	0.273495	-5.52076	3.38e-08	1.26e-06
gene-LOC4334200	574.945	-0.976243	0.176881	-5.51921	3.41e-08	1.27e-06
gene-LOC4337229	10244.6	-0.79205	0.143542	-5.5179	3.43e-08	1.28e-06
gene-LOC4327916	469.234	1.09787	0.199053	5.51549	3.48e-08	1.29e-06
gene-LOC4337235	2568.58	-0.591271	0.107316	-5.50963	3.6e-08	1.33e-06
gene-LOC4351119	150.225	2.21241	0.401807	5.50614	3.67e-08	1.36e-06
gene-LOC4348984	2724.98	0.845997	0.153978	5.49426	3.92e-08	1.45e-06
gene-LOC4343532	714.412	-0.845913	0.154009	-5.49262	3.96e-08	1.46e-06
gene-LOC4325974	1923.68	0.755708	0.137615	5.49146	3.99e-08	1.47e-06
gene-LOC4329013	56.3933	-3.00502	0.547292	-5.4907	4e-08	1.47e-06
gene-LOC4343917	123.877	-2.30388	0.419683	-5.48958	4.03e-08	1.48e-06
gene-LOC4336085	1082.34	-0.745463	0.135799	-5.48948	4.03e-08	1.48e-06
gene-LOC4345271	693.606	-0.878126	0.160031	-5.48723	4.08e-08	1.49e-06
gene-LOC107280835	990.958	0.835102	0.152325	5.48237	4.2e-08	1.53e-06
gene-LOC4332321	469.87	1.09741	0.20026	5.47993	4.26e-08	1.55e-06
gene-LOC4347510	224.615	1.4404	0.263277	5.47102	4.47e-08	1.63e-06
gene-LOC4334380	267.164	-1.25602	0.229679	-5.4686	4.54e-08	1.65e-06
gene-LOC4331522	2087.12	-0.715634	0.13089	-5.46743	4.57e-08	1.65e-06
gene-LOC4345656	2257.44	2.25645	0.412718	5.46729	4.57e-08	1.65e-06
gene-LOC4342676	1288.81	0.802963	0.146899	5.46607	4.6e-08	1.66e-06
gene-LOC4324200	1044.73	0.771015	0.141179	5.46124	4.73e-08	1.71e-06
gene-LOC4339101	300.125	1.20121	0.220216	5.45472	4.91e-08	1.77e-06
gene-LOC4338062	5085.33	-0.530759	0.097341	-5.45257	4.96e-08	1.78e-06
gene-LOC4338413	2654.06	-0.5863	0.107617	-5.44804	5.09e-08	1.83e-06
gene-LOC4331777	2660.93	0.86323	0.158691	5.43968	5.34e-08	1.91e-06
gene-LOC107275646	870.296	-0.818995	0.150571	-5.43925	5.35e-08	1.91e-06
gene-LOC4330672	385.949	1.0731	0.197336	5.43791	5.39e-08	1.92e-06
gene-LOC4335162	476.46	1.04391	0.192082	5.43471	5.49e-08	1.96e-06
gene-LOC4349475	3758.57	-0.614307	0.113063	-5.4333	5.53e-08	1.97e-06
gene-LOC4331514	302.419	-1.1595	0.213703	-5.42576	5.77e-08	2.05e-06
gene-LOC4326014	22033.9	-0.65046	0.120013	-5.41992	5.96e-08	2.11e-06
gene-LOC4342717	938.055	-0.765969	0.141397	-5.41714	6.06e-08	2.14e-06
gene-LOC4328072	2931.27	-0.617545	0.114225	-5.40639	6.43e-08	2.27e-06
gene-LOC4342583	1003.59	0.894289	0.165527	5.40268	6.57e-08	2.31e-06
gene-LOC4331611	1957.48	0.731365	0.135764	5.38704	7.16e-08	2.52e-06
gene-LOC4330396	614.461	-0.898487	0.166809	-5.38631	7.19e-08	2.53e-06
gene-LOC4345628	2533.3	-0.662079	0.123036	-5.38119	7.4e-08	2.6e-06
gene-LOC4341233	72.7261	-2.29898	0.42795	-5.37206	7.78e-08	2.73e-06
gene-LOC4333923	152.38	1.66343	0.310132	5.3636	8.16e-08	2.85e-06
gene-LOC4344567	7345.09	0.563722	0.105105	5.36343	8.17e-08	2.85e-06
gene-LOC4338660	1607.33	-0.695679	0.129839	-5.35802	8.41e-08	2.93e-06
gene-LOC4326266	761.835	0.893938	0.166921	5.35545	8.53e-08	2.97e-06
gene-LOC9271926	1574.89	-0.71542	0.133602	-5.35486	8.56e-08	2.97e-06
gene-LOC4346670	9141.59	-0.497756	0.0930355	-5.35018	8.79e-08	3.04e-06
gene-LOC9269146	1706.5	0.640631	0.119794	5.34775	8.91e-08	3.08e-06
gene-LOC4344182	977.42	1.05516	0.197695	5.33729	9.43e-08	3.26e-06
gene-LOC4333681	312.834	1.1166	0.209232	5.33664	9.47e-08	3.26e-06
gene-LOC4352535	1000.62	-0.756358	0.141797	-5.3341	9.6e-08	3.3e-06
gene-LOC4329972	110.294	-2.27099	0.425894	-5.33228	9.7e-08	3.33e-06
gene-LOC4348636	8110.04	-0.570645	0.107039	-5.33119	9.76e-08	3.35e-06
gene-LOC4337421	8034.74	-0.554136	0.104039	-5.32625	1e-07	3.43e-06
gene-LOC4344159	1534.04	-0.65588	0.123159	-5.32549	1.01e-07	3.44e-06
gene-LOC4331516	2618.27	-0.592572	0.111312	-5.32352	1.02e-07	3.47e-06
gene-LOC4332714	1153.95	0.870348	0.163598	5.32003	1.04e-07	3.54e-06
gene-LOC9268627	1206.8	-0.75707	0.142341	-5.3187	1.05e-07	3.56e-06
gene-LOC4347443	375.419	1.08793	0.204583	5.31779	1.05e-07	3.57e-06
gene-LOC4329593	1842.99	-0.678729	0.127642	-5.31744	1.05e-07	3.57e-06
gene-LOC4348209	1688.2	-0.721659	0.135739	-5.31651	1.06e-07	3.58e-06
gene-LOC4325559	3385.76	-0.57716	0.108567	-5.31618	1.06e-07	3.58e-06
gene-LOC4336389	2575.31	0.83158	0.156453	5.31521	1.07e-07	3.59e-06
gene-LOC4340391	1679.36	-0.857127	0.161492	-5.30756	1.11e-07	3.74e-06
gene-LOC4346031	267.232	-1.196	0.225568	-5.30218	1.14e-07	3.85e-06
gene-LOC4341115	237.683	-1.26587	0.239153	-5.29312	1.2e-07	4.04e-06
gene-LOC4342734	440.625	-3.02654	0.572114	-5.29009	1.22e-07	4.1e-06
gene-LOC4340015	430.407	-1.01428	0.191862	-5.28648	1.25e-07	4.17e-06
gene-LOC4325243	1996	-0.636275	0.120393	-5.28497	1.26e-07	4.2e-06
gene-LOC112939325	2183.68	-0.581727	0.110092	-5.28402	1.26e-07	4.21e-06
gene-LOC4348272	624.253	-0.846355	0.160178	-5.28385	1.26e-07	4.21e-06
gene-LOC4324764	2092.67	-0.673007	0.127396	-5.28279	1.27e-07	4.23e-06
gene-LOC4328886	1532.64	0.707005	0.133849	5.28211	1.28e-07	4.24e-06
gene-LOC4324512	434.469	1.13964	0.215762	5.28191	1.28e-07	4.24e-06
gene-LOC107276339	910.268	-0.777934	0.147296	-5.28145	1.28e-07	4.24e-06
gene-LOC4332615	1096.72	-0.71042	0.134627	-5.27696	1.31e-07	4.34e-06
gene-LOC4334949	289.487	-1.63608	0.31007	-5.27649	1.32e-07	4.34e-06
gene-LOC4339922	1294.38	-0.765514	0.145118	-5.2751	1.33e-07	4.37e-06
gene-LOC4334324	2120.18	-0.638443	0.12105	-5.27422	1.33e-07	4.38e-06
gene-LOC4330338	40.5534	-3.37148	0.639281	-5.27386	1.34e-07	4.38e-06
gene-LOC4339670	302.191	1.33903	0.253919	5.27343	1.34e-07	4.39e-06
gene-LOC4352201	1110.94	-0.841897	0.159822	-5.26772	1.38e-07	4.52e-06
gene-LOC4324502	953.653	0.756253	0.143577	5.26724	1.38e-07	4.52e-06
gene-LOC4345971	335.229	-1.49927	0.284749	-5.26523	1.4e-07	4.57e-06
gene-LOC4337274	186.936	-1.72959	0.328588	-5.2637	1.41e-07	4.6e-06
gene-LOC4326033	1990.07	-0.659029	0.125227	-5.26268	1.42e-07	4.61e-06
gene-LOC9266695	943.537	0.943613	0.179374	5.26058	1.44e-07	4.66e-06
gene-LOC4332651	324.043	1.21273	0.230605	5.25891	1.45e-07	4.69e-06
gene-LOC4347195	142.231	-1.64571	0.313489	-5.24966	1.52e-07	4.92e-06
gene-LOC4337637	1109.74	0.718745	0.136915	5.24956	1.52e-07	4.92e-06
gene-LOC4341944	43.0163	-3.53436	0.673285	-5.24942	1.53e-07	4.92e-06
gene-LOC4352824	3254.64	0.625932	0.119315	5.24604	1.55e-07	5e-06
gene-LOC4343582	500.994	-0.902531	0.172201	-5.24114	1.6e-07	5.13e-06
gene-LOC4350053	916.05	0.939918	0.179395	5.23937	1.61e-07	5.17e-06
gene-LOC107275616	27.4108	-8.39922	1.60374	-5.23726	1.63e-07	5.22e-06
gene-LOC9267250	210.285	-1.3733	0.262254	-5.23653	1.64e-07	5.23e-06
gene-LOC4333014	550.239	-0.984366	0.187987	-5.23634	1.64e-07	5.23e-06
gene-LOC4329367	779.615	0.771129	0.147349	5.23335	1.66e-07	5.31e-06
gene-LOC4328393	169.958	1.78852	0.342183	5.2268	1.72e-07	5.49e-06
gene-LOC4342313	73.7516	-3.38395	0.647951	-5.22254	1.76e-07	5.6e-06
gene-LOC107276305	103.537	-1.93958	0.371391	-5.22247	1.77e-07	5.6e-06
gene-LOC4329197	1144.6	-0.68401	0.131015	-5.22085	1.78e-07	5.64e-06
gene-LOC4341908	533.661	-0.878778	0.168596	-5.21231	1.86e-07	5.9e-06
gene-LOC4333768	2885.41	-0.649032	0.124586	-5.20951	1.89e-07	5.98e-06
gene-LOC4352264	430.865	-1.00512	0.193016	-5.20746	1.91e-07	6.04e-06
gene-LOC4343604	9725.72	-0.483934	0.092985	-5.20443	1.95e-07	6.13e-06
gene-LOC4337714	277.146	-1.37245	0.263735	-5.20391	1.95e-07	6.14e-06
gene-LOC4337750	5808.33	0.697424	0.134178	5.19774	2.02e-07	6.33e-06
gene-LOC4329586	2016.2	-0.583775	0.112325	-5.1972	2.02e-07	6.34e-06
gene-LOC4338877	1231.82	-0.759824	0.146235	-5.19589	2.04e-07	6.38e-06
gene-LOC4335625	824.921	-0.781474	0.150424	-5.19514	2.05e-07	6.38e-06
gene-LOC4352165	580.092	-0.896192	0.172506	-5.19512	2.05e-07	6.38e-06
gene-LOC9266797	371.145	-1.05409	0.203024	-5.19193	2.08e-07	6.49e-06
gene-LOC4340530	283.586	1.26602	0.243995	5.18873	2.12e-07	6.59e-06
gene-LOC4328997	4064.52	0.680959	0.13142	5.18156	2.2e-07	6.84e-06
gene-LOC4347172	6806.41	0.598716	0.115561	5.18095	2.21e-07	6.85e-06
gene-LOC107277220	370.256	1.14549	0.221105	5.18072	2.21e-07	6.85e-06
gene-LOC4342593	8470.28	0.703056	0.135809	5.17679	2.26e-07	6.98e-06
gene-LOC4340006	10531.5	0.574312	0.110967	5.17553	2.27e-07	7.02e-06
gene-LOC4324364	3781.39	0.54003	0.104357	5.17483	2.28e-07	7.03e-06
gene-LOC4331302	4752.84	2.06307	0.39871	5.17436	2.29e-07	7.04e-06
gene-LOC9270162	2026.15	-0.60248	0.116442	-5.17407	2.29e-07	7.04e-06
gene-LOC4342024	1541.36	-0.673667	0.130355	-5.16793	2.37e-07	7.27e-06
gene-LOC4350947	1244.83	0.725302	0.140377	5.1668	2.38e-07	7.3e-06
gene-LOC4327918	324.922	-1.10619	0.214181	-5.16471	2.41e-07	7.37e-06
gene-LOC4327146	350.527	-1.04813	0.202991	-5.16341	2.42e-07	7.41e-06
gene-LOC4333789	1052.54	0.700677	0.135807	5.15937	2.48e-07	7.56e-06
gene-LOC4349950	1127.55	0.767853	0.148911	5.15646	2.52e-07	7.67e-06
gene-LOC4325945	32.1374	-3.92055	0.760602	-5.15453	2.54e-07	7.73e-06
gene-LOC4334695	4529.67	-0.530356	0.102913	-5.15342	2.56e-07	7.77e-06
gene-LOC4339684	377.778	1.49378	0.289895	5.15283	2.57e-07	7.78e-06
gene-LOC4325273	2717.46	-0.646428	0.125503	-5.15068	2.6e-07	7.86e-06
gene-LOC4336884	535.358	-0.87667	0.170218	-5.15029	2.6e-07	7.86e-06
gene-LOC4330012	646.804	0.934038	0.181359	5.15021	2.6e-07	7.86e-06
gene-LOC4327567	1157.16	-0.723147	0.140453	-5.14866	2.62e-07	7.91e-06
gene-LOC4332548	1186.06	-0.736358	0.143134	-5.14453	2.68e-07	8.07e-06
gene-LOC4340025	18534.9	-0.539245	0.104837	-5.14363	2.69e-07	8.1e-06
gene-LOC4331363	84.9165	2.27981	0.443414	5.1415	2.73e-07	8.18e-06
gene-LOC4336013	274.491	-1.15105	0.22397	-5.13929	2.76e-07	8.26e-06
gene-LOC4349605	6021.7	-0.571545	0.111212	-5.13926	2.76e-07	8.26e-06
gene-LOC4326766	724.799	0.813743	0.1584	5.13727	2.79e-07	8.33e-06
gene-LOC4331033	814.294	-0.807885	0.157525	-5.1286	2.92e-07	8.71e-06
gene-LOC4333585	133.043	1.72959	0.33727	5.1282	2.93e-07	8.72e-06
gene-LOC4332570	270.831	1.3057	0.254685	5.12672	2.95e-07	8.77e-06
gene-LOC4337744	9754.9	0.467376	0.0912166	5.1238	2.99e-07	8.9e-06
gene-LOC4329823	221.679	-1.28242	0.250361	-5.12229	3.02e-07	8.95e-06
gene-LOC4334247	714.957	-0.967471	0.189347	-5.10953	3.23e-07	9.57e-06
gene-LOC4346585	1846.91	-0.671008	0.131419	-5.10588	3.29e-07	9.74e-06
gene-LOC4346736	461.662	0.963444	0.188775	5.10367	3.33e-07	9.84e-06
gene-LOC4329119	657.662	-0.802801	0.157485	-5.09764	3.44e-07	1.01e-05
gene-LOC4333818	55.4117	-3.09895	0.608701	-5.09109	3.56e-07	1.05e-05
gene-LOC4335676	2816.97	0.539776	0.106027	5.09095	3.56e-07	1.05e-05
gene-LOC4342301	107.901	-1.74323	0.342795	-5.08535	3.67e-07	1.08e-05
gene-LOC112938279	802.195	-1.05429	0.207381	-5.08386	3.7e-07	1.08e-05
gene-LOC4351450	613.913	0.819295	0.161398	5.07623	3.85e-07	1.13e-05
gene-LOC4351828	20983	0.458273	0.0902949	5.07529	3.87e-07	1.13e-05
gene-LOC9270258	1525.75	-0.693835	0.136844	-5.07027	3.97e-07	1.16e-05
gene-LOC4339844	1805.1	0.63499	0.12526	5.06936	3.99e-07	1.16e-05
gene-LOC9269534	412.623	-1.05135	0.207402	-5.06916	4e-07	1.16e-05
gene-LOC9268780	486.492	-0.875166	0.172667	-5.06851	4.01e-07	1.17e-05
gene-LOC4338914	1339.49	0.777966	0.153511	5.06781	4.02e-07	1.17e-05
gene-LOC4329751	5326.14	-0.489595	0.0967771	-5.059	4.21e-07	1.22e-05
gene-LOC4327499	5496.81	-0.50253	0.0995169	-5.04969	4.43e-07	1.28e-05
gene-LOC9266561	109.048	-1.80716	0.357895	-5.04943	4.43e-07	1.28e-05
gene-LOC9266978	1996.11	-0.641518	0.127055	-5.04914	4.44e-07	1.28e-05
gene-LOC4327727	29.9434	-4.19615	0.831312	-5.04763	4.47e-07	1.29e-05
gene-LOC9271995	613.257	-0.799403	0.158402	-5.04668	4.5e-07	1.29e-05
gene-LOC4337454	1981.82	-0.627149	0.124469	-5.03859	4.69e-07	1.35e-05
gene-LOC4343912	1125.37	-0.661512	0.131436	-5.03297	4.83e-07	1.39e-05
gene-LOC4343785	253.852	1.34105	0.266503	5.03203	4.85e-07	1.39e-05
gene-LOC4328586	124.256	-1.83386	0.364506	-5.03109	4.88e-07	1.39e-05
gene-LOC4335734	1417.26	0.615329	0.122307	5.03104	4.88e-07	1.39e-05
gene-LOC9266321	1172.28	0.860381	0.17118	5.02617	5e-07	1.43e-05
gene-LOC4328440	666.875	-0.830593	0.165453	-5.02011	5.16e-07	1.47e-05
gene-LOC4347700	217.246	-1.25741	0.250499	-5.0196	5.18e-07	1.47e-05
gene-LOC4350822	179.493	1.36488	0.271914	5.01954	5.18e-07	1.47e-05
gene-LOC4340563	60.0762	2.50977	0.500232	5.01721	5.24e-07	1.49e-05
gene-LOC4332801	679.536	-0.824447	0.164371	-5.01577	5.28e-07	1.5e-05
gene-LOC4351830	142.729	1.84675	0.368606	5.01008	5.44e-07	1.54e-05
gene-LOC4328390	24629	0.476024	0.095112	5.00488	5.59e-07	1.58e-05
gene-LOC4348034	2269.03	-0.575683	0.115103	-5.00145	5.69e-07	1.61e-05
gene-LOC4352537	64.6396	2.81281	0.562557	5.00005	5.73e-07	1.62e-05
gene-LOC4328737	5487.03	0.488082	0.0976639	4.99757	5.81e-07	1.63e-05
gene-LOC9270595	1154.81	-0.643477	0.128769	-4.99715	5.82e-07	1.64e-05
gene-LOC4332293	11834.2	-0.456048	0.0912735	-4.9965	5.84e-07	1.64e-05
gene-LOC4351127	1922.17	-0.584137	0.116942	-4.99509	5.88e-07	1.65e-05
gene-LOC4342077	6447.44	0.614472	0.123088	4.99215	5.97e-07	1.67e-05
gene-LOC9268903	28.0505	-5.99579	1.20124	-4.99133	6e-07	1.68e-05
gene-LOC4348615	629.189	0.811984	0.162726	4.98988	6.04e-07	1.69e-05
gene-LOC4328432	1855.6	-0.652195	0.130791	-4.98655	6.15e-07	1.71e-05
gene-LOC4352160	1282.82	-2.06888	0.41522	-4.9826	6.27e-07	1.74e-05
gene-LOC4350190	2558.43	-0.80579	0.161721	-4.98258	6.27e-07	1.74e-05
gene-LOC4328864	369.716	-0.966759	0.194166	-4.97903	6.39e-07	1.77e-05
gene-LOC4332042	1467.43	0.693811	0.13943	4.97607	6.49e-07	1.8e-05
gene-LOC4324081	524.203	3.41376	0.686152	4.97523	6.52e-07	1.8e-05
gene-LOC4340940	242.256	-1.22272	0.245788	-4.97468	6.54e-07	1.81e-05
gene-LOC4339609	102.461	1.96158	0.394541	4.97182	6.63e-07	1.83e-05
gene-LOC4349736	1108.89	0.712436	0.143318	4.97101	6.66e-07	1.84e-05
gene-LOC4351547	651.286	0.804079	0.161781	4.97017	6.69e-07	1.84e-05
gene-LOC4343519	2902.06	0.571247	0.115032	4.96598	6.84e-07	1.88e-05
gene-LOC4330003	105.358	-1.7348	0.34934	-4.96595	6.84e-07	1.88e-05
gene-LOC4328250	123.082	1.67129	0.336571	4.96565	6.85e-07	1.88e-05
gene-LOC4329580	2030.17	-0.666284	0.134189	-4.96526	6.86e-07	1.88e-05
gene-LOC4346215	1173.8	0.640862	0.12907	4.96523	6.86e-07	1.88e-05
gene-LOC4333580	9736.09	0.458429	0.0923981	4.96146	7e-07	1.91e-05
gene-LOC4327032	387.981	-1.0378	0.209291	-4.95865	7.1e-07	1.94e-05
gene-LOC4331753	217.693	1.83372	0.36993	4.95694	7.16e-07	1.95e-05
gene-LOC4351197	111.718	2.40565	0.485435	4.95566	7.21e-07	1.96e-05
gene-LOC4334131	175.286	-1.57103	0.317128	-4.95393	7.27e-07	1.98e-05
gene-LOC4337962	444.873	-0.966923	0.195225	-4.95287	7.31e-07	1.98e-05
gene-LOC4342493	871.511	0.832395	0.168094	4.95197	7.35e-07	1.99e-05
gene-LOC107281123	1084.93	0.863534	0.174425	4.95075	7.39e-07	2e-05
gene-LOC4327874	1667.34	0.680634	0.137582	4.94712	7.53e-07	2.04e-05
gene-LOC9268489	296.502	-1.13878	0.230227	-4.94634	7.56e-07	2.04e-05
gene-LOC4346299	1772.13	0.720401	0.14568	4.9451	7.61e-07	2.05e-05
gene-LOC4324276	328.594	-1.10296	0.223209	-4.94136	7.76e-07	2.09e-05
gene-LOC4347637	152.266	1.57353	0.318458	4.94109	7.77e-07	2.09e-05
gene-LOC4324136	1338.32	0.623429	0.126213	4.93951	7.83e-07	2.1e-05
gene-LOC4323840	4366.28	0.510467	0.10337	4.93826	7.88e-07	2.11e-05
gene-LOC4340299	51.7436	-2.83675	0.57456	-4.93726	7.92e-07	2.12e-05
gene-LOC4345414	453.289	1.18041	0.239472	4.92923	8.26e-07	2.21e-05
gene-LOC4345361	188.6	-1.52668	0.309875	-4.92676	8.36e-07	2.23e-05
gene-LOC4329339	21210.6	0.464675	0.0943553	4.92473	8.45e-07	2.25e-05
gene-LOC4336897	4181.32	-0.532857	0.108218	-4.92394	8.48e-07	2.26e-05
gene-LOC4341281	2956.74	-0.578559	0.117676	-4.91656	8.81e-07	2.34e-05
gene-LOC4350239	254.397	-1.10958	0.225682	-4.91654	8.81e-07	2.34e-05
gene-LOC9270824	41.2805	-2.96113	0.602347	-4.91598	8.83e-07	2.34e-05
gene-LOC4336376	602.731	2.47259	0.50337	4.91208	9.01e-07	2.39e-05
gene-LOC4331894	5235.24	0.498693	0.101525	4.91201	9.01e-07	2.39e-05
gene-LOC4333624	1022.18	-0.745655	0.151848	-4.91054	9.08e-07	2.4e-05
gene-LOC4341496	5071.49	-0.613681	0.125246	-4.89982	9.59e-07	2.53e-05
gene-LOC4349687	174.792	1.35871	0.277324	4.89935	9.62e-07	2.54e-05
gene-LOC4331577	3922.15	0.670483	0.136898	4.89768	9.7e-07	2.55e-05
gene-LOC4337526	1959.28	-0.635118	0.129715	-4.89626	9.77e-07	2.57e-05
gene-LOC4338160	1433.88	-0.69833	0.142639	-4.8958	9.79e-07	2.57e-05
gene-LOC9271102	3070.23	-0.614486	0.125596	-4.89256	9.95e-07	2.61e-05
gene-LOC4340843	939.518	-0.837376	0.171249	-4.88981	1.01e-06	2.64e-05
gene-LOC4324275	961.719	-0.70234	0.143691	-4.88784	1.02e-06	2.67e-05
gene-LOC4334291	874.592	-0.73715	0.150983	-4.88235	1.05e-06	2.74e-05
gene-LOC4347319	7565.11	0.580772	0.119009	4.88008	1.06e-06	2.77e-05
gene-LOC4338283	1511.61	-0.764749	0.156745	-4.87893	1.07e-06	2.78e-05
gene-LOC4333806	1389.33	-0.627516	0.128672	-4.87688	1.08e-06	2.81e-05
gene-LOC4330235	1874.8	0.631646	0.129671	4.87113	1.11e-06	2.88e-05
gene-LOC4339115	1571.87	-0.594447	0.122039	-4.87097	1.11e-06	2.88e-05
gene-LOC4329844	4165.29	-0.539253	0.110777	-4.86794	1.13e-06	2.92e-05
gene-LOC4346438	372.249	-2.67834	0.551415	-4.85722	1.19e-06	3.08e-05
gene-LOC4343353	171.813	-1.69132	0.348335	-4.85543	1.2e-06	3.11e-05
gene-LOC4347752	735.832	0.760312	0.156671	4.85294	1.22e-06	3.14e-05
gene-LOC4349809	1550.36	-0.583969	0.120338	-4.85273	1.22e-06	3.14e-05
gene-LOC4348304	160.22	-1.66274	0.342767	-4.85092	1.23e-06	3.17e-05
gene-LOC4340386	9073.92	-0.621909	0.128258	-4.84889	1.24e-06	3.2e-05
gene-LOC4343573	694.776	0.767853	0.158522	4.84384	1.27e-06	3.27e-05
gene-LOC4325426	1114.94	-0.700033	0.144604	-4.84103	1.29e-06	3.32e-05
gene-LOC4348230	1416.98	-0.649474	0.134219	-4.83893	1.31e-06	3.35e-05
gene-LOC9267831	1711.42	0.638834	0.13219	4.83269	1.35e-06	3.45e-05
gene-LOC4334877	953.401	-0.699706	0.144823	-4.83146	1.36e-06	3.47e-05
gene-LOC4346036	1221.65	-0.650955	0.134797	-4.82916	1.37e-06	3.5e-05
gene-LOC4347821	1099.9	-0.716854	0.14851	-4.82697	1.39e-06	3.54e-05
gene-LOC4351483	2099.69	0.582641	0.120741	4.82556	1.4e-06	3.56e-05
gene-LOC4330727	1347.32	0.872623	0.180946	4.82255	1.42e-06	3.61e-05
gene-LOC107278244	508.247	-1.18024	0.244743	-4.82237	1.42e-06	3.61e-05
gene-LOC4336245	7102.81	-0.485339	0.10069	-4.82014	1.43e-06	3.64e-05
gene-LOC4330883	91.2849	-1.83018	0.379801	-4.81879	1.44e-06	3.66e-05
gene-LOC4327479	144.957	-1.54189	0.320231	-4.81491	1.47e-06	3.73e-05
gene-LOC4349457	160.232	1.55665	0.323382	4.81366	1.48e-06	3.74e-05
gene-LOC4325993	91.5017	1.87606	0.389755	4.81343	1.48e-06	3.74e-05
gene-LOC4341421	587.904	0.925445	0.192265	4.81339	1.48e-06	3.74e-05
gene-LOC4334623	1767.57	-0.554452	0.115202	-4.81286	1.49e-06	3.75e-05
gene-LOC4330320	564.983	-0.812783	0.168981	-4.80991	1.51e-06	3.8e-05
gene-LOC4325621	2390.15	0.607499	0.126347	4.80818	1.52e-06	3.83e-05
gene-LOC4349388	560.75	-0.844623	0.175758	-4.80561	1.54e-06	3.87e-05
gene-LOC4349081	9047.68	-0.467859	0.0973657	-4.80517	1.55e-06	3.88e-05
gene-LOC4325479	3123.61	-0.530996	0.110528	-4.80418	1.55e-06	3.89e-05
gene-LOC4336983	3867.15	0.582537	0.121431	4.79728	1.61e-06	4.02e-05
gene-LOC9270990	48.7284	3.04236	0.634812	4.79253	1.65e-06	4.11e-05
gene-LOC4341808	243.85	-1.1722	0.244823	-4.78793	1.69e-06	4.2e-05
gene-LOC4328487	3532.35	-0.505204	0.105612	-4.78359	1.72e-06	4.29e-05
gene-LOC4347595	3506.34	0.557937	0.116702	4.78086	1.75e-06	4.34e-05
gene-LOC4330022	157.25	1.49139	0.312216	4.77679	1.78e-06	4.43e-05
gene-LOC4324175	29.7008	4.05492	0.850151	4.76964	1.85e-06	4.58e-05
gene-LOC107276314	452.489	-1.03143	0.216258	-4.76942	1.85e-06	4.58e-05
gene-LOC4338844	477.083	1.02446	0.214804	4.7693	1.85e-06	4.58e-05
gene-LOC4327929	490.581	0.847771	0.17791	4.76516	1.89e-06	4.67e-05
gene-LOC4327722	205.765	-1.21038	0.254039	-4.76456	1.89e-06	4.68e-05
gene-LOC4324367	950.913	-0.695334	0.145985	-4.76305	1.91e-06	4.71e-05
gene-LOC4331495	16093.3	-0.434253	0.0912118	-4.76093	1.93e-06	4.75e-05
gene-LOC4339890	1382.05	-0.611689	0.128506	-4.76001	1.94e-06	4.77e-05
gene-LOC4335203	44.9388	2.72901	0.573357	4.7597	1.94e-06	4.77e-05
gene-LOC107275307	598.817	-0.991407	0.208375	-4.75781	1.96e-06	4.81e-05
gene-LOC4333770	267.331	1.17449	0.246958	4.75586	1.98e-06	4.85e-05
gene-LOC4334593	197.388	1.42293	0.299219	4.75547	1.98e-06	4.85e-05
gene-LOC4340883	6441.1	0.602618	0.126721	4.75546	1.98e-06	4.85e-05
gene-LOC4325662	308.106	1.54414	0.324776	4.75448	1.99e-06	4.86e-05
gene-LOC4331128	386.235	-1.12988	0.237994	-4.74753	2.06e-06	5.03e-05
gene-LOC4346234	283.407	-1.28807	0.271535	-4.74368	2.1e-06	5.12e-05
gene-LOC4329542	138.271	-1.4279	0.3012	-4.74068	2.13e-06	5.19e-05
gene-LOC4346336	1690.66	0.582683	0.123071	4.73453	2.2e-06	5.34e-05
gene-LOC107275738	201.541	-1.2483	0.263697	-4.73385	2.2e-06	5.35e-05
gene-LOC4351216	212	1.35311	0.286221	4.72752	2.27e-06	5.52e-05
gene-LOC4333296	4223.58	0.484727	0.102689	4.72034	2.35e-06	5.71e-05
gene-LOC4352083	13130.4	-0.441205	0.0934747	-4.72005	2.36e-06	5.71e-05
gene-LOC4325587	132.196	-1.68566	0.357364	-4.71693	2.39e-06	5.79e-05
gene-LOC4349098	409.623	-0.887296	0.188166	-4.71549	2.41e-06	5.82e-05
gene-LOC4332715	204.486	1.68651	0.357819	4.71329	2.44e-06	5.88e-05
gene-LOC4339791	5939.46	-0.481641	0.10223	-4.71136	2.46e-06	5.93e-05
gene-LOC4327859	214.287	-1.15761	0.245838	-4.70883	2.49e-06	6e-05
gene-LOC4328186	422.694	-0.927647	0.197038	-4.70796	2.5e-06	6.02e-05
gene-LOC4327209	717.903	1.06017	0.225304	4.70552	2.53e-06	6.08e-05
gene-LOC9267218	121.379	-1.92631	0.409651	-4.70231	2.57e-06	6.17e-05
gene-LOC4342598	1286.88	0.6152	0.131037	4.69488	2.67e-06	6.39e-05
gene-LOC4327707	1433.74	0.596628	0.127104	4.69401	2.68e-06	6.41e-05
gene-LOC4332215	877.256	0.695114	0.148107	4.69332	2.69e-06	6.42e-05
gene-LOC4337906	6105.38	-0.449657	0.0958479	-4.69135	2.71e-06	6.48e-05
gene-LOC4326261	569.745	-0.818446	0.174498	-4.6903	2.73e-06	6.51e-05
gene-LOC4334422	1141.3	-0.644627	0.137446	-4.69005	2.73e-06	6.51e-05
gene-LOC4337539	3776.24	-0.566303	0.120776	-4.68888	2.75e-06	6.54e-05
gene-LOC4352868	34334.2	-0.464452	0.099104	-4.68651	2.78e-06	6.6e-05
gene-LOC4344662	176.436	-1.38114	0.295085	-4.68049	2.86e-06	6.79e-05
gene-LOC4349585	52.4129	-2.30857	0.493461	-4.67833	2.89e-06	6.86e-05
gene-LOC4327517	123.067	1.54637	0.330677	4.67639	2.92e-06	6.91e-05
gene-LOC4338851	2255.51	-0.541927	0.115935	-4.67439	2.95e-06	6.97e-05
gene-LOC4329677	2315.55	-0.597795	0.127891	-4.67426	2.95e-06	6.97e-05
gene-LOC4344086	379.932	0.908439	0.194394	4.67318	2.97e-06	7e-05
gene-LOC4334948	41.4829	-2.6545	0.568224	-4.67157	2.99e-06	7.05e-05
gene-LOC4340584	568.021	-0.780159	0.167101	-4.66879	3.03e-06	7.13e-05
gene-LOC4342124	2743.65	0.556012	0.119104	4.66828	3.04e-06	7.14e-05
gene-LOC4332805	1772.04	-2.94811	0.631643	-4.66737	3.05e-06	7.17e-05
gene-LOC4331845	779.248	0.693011	0.148681	4.66106	3.15e-06	7.38e-05
gene-LOC4331530	2384.62	-0.511966	0.10985	-4.66058	3.15e-06	7.38e-05
gene-LOC107278803	489.291	-0.895606	0.192167	-4.66055	3.15e-06	7.38e-05
gene-LOC4345521	79.1046	1.88413	0.404292	4.66032	3.16e-06	7.38e-05
gene-LOC4344370	4080.29	-0.483988	0.103894	-4.65846	3.19e-06	7.44e-05
gene-LOC4337929	83.4759	1.83652	0.394282	4.65788	3.19e-06	7.45e-05
gene-LOC4341540	232.397	-1.15412	0.247879	-4.65598	3.22e-06	7.51e-05
gene-LOC4335343	979.314	0.701862	0.150753	4.65571	3.23e-06	7.51e-05
gene-LOC4330089	60.2354	-2.27465	0.488633	-4.65514	3.24e-06	7.52e-05
gene-LOC4345177	1018.23	-0.64945	0.139513	-4.65511	3.24e-06	7.52e-05
gene-LOC4330670	1596.74	-0.563625	0.12111	-4.65381	3.26e-06	7.56e-05
gene-LOC4326087	378.485	-0.922892	0.198537	-4.64847	3.34e-06	7.75e-05
gene-LOC4328053	248.416	1.30574	0.281022	4.64639	3.38e-06	7.82e-05
gene-LOC4331432	106.136	-1.61493	0.34763	-4.64555	3.39e-06	7.84e-05
gene-LOC4329259	823.53	-0.664895	0.143362	-4.63786	3.52e-06	8.13e-05
gene-LOC4352343	626.218	-0.794801	0.171455	-4.63561	3.56e-06	8.21e-05
gene-LOC4326196	13636.4	0.436951	0.0942747	4.63487	3.57e-06	8.23e-05
gene-LOC4330281	2963.28	-0.523682	0.113034	-4.63295	3.6e-06	8.3e-05
gene-LOC9268939	37.1682	-2.81686	0.608582	-4.62857	3.68e-06	8.46e-05
gene-LOC4327831	2184.08	-0.565583	0.122223	-4.62746	3.7e-06	8.5e-05
gene-LOC4325318	60.1114	2.34143	0.506285	4.62473	3.75e-06	8.6e-05
gene-LOC112936024	4426.28	0.478314	0.103456	4.62336	3.78e-06	8.65e-05
gene-LOC4324026	851.734	-0.735119	0.159035	-4.62238	3.79e-06	8.68e-05
gene-LOC4328266	1363.91	0.597104	0.129192	4.62182	3.8e-06	8.69e-05
gene-LOC4325329	7523.42	0.466143	0.100901	4.61978	3.84e-06	8.77e-05
gene-LOC4326774	605.069	-0.762726	0.165121	-4.6192	3.85e-06	8.79e-05
gene-LOC4337858	1175.45	0.603023	0.130631	4.61622	3.91e-06	8.89e-05
gene-LOC4342513	4361.06	-0.457979	0.0992123	-4.61615	3.91e-06	8.89e-05
gene-LOC9271571	423.295	-1.04761	0.226954	-4.61595	3.91e-06	8.89e-05
gene-LOC4331441	892.517	-0.701592	0.152119	-4.61212	3.99e-06	9.05e-05
gene-LOC4351693	6749.36	-0.589314	0.12788	-4.60833	4.06e-06	9.21e-05
gene-LOC9269617	1271.78	-0.66366	0.144053	-4.60704	4.08e-06	9.25e-05
gene-LOC4344249	3133.81	0.479435	0.104076	4.60657	4.09e-06	9.26e-05
gene-LOC4326346	3159.9	-0.517459	0.112384	-4.60438	4.14e-06	9.35e-05
gene-LOC4339017	1509.65	-0.605394	0.131576	-4.60111	4.2e-06	9.49e-05
gene-LOC4339013	3010.38	0.529447	0.115201	4.59584	4.31e-06	9.71e-05
gene-LOC4337267	845.73	-0.657493	0.143064	-4.59581	4.31e-06	9.71e-05
gene-LOC4328236	814.068	-0.680809	0.148159	-4.59512	4.33e-06	9.73e-05
gene-LOC107278752	507.854	-0.871616	0.189816	-4.5919	4.39e-06	9.87e-05
gene-LOC4350109	473.661	0.861056	0.187651	4.5886	4.46e-06	0.000100105
gene-LOC4332956	2667.23	-0.511794	0.111542	-4.58836	4.47e-06	0.000100105
gene-LOC4332590	86.8731	1.7751	0.386871	4.58834	4.47e-06	0.000100105
gene-LOC4342478	212.022	1.2589	0.274396	4.58789	4.48e-06	0.000100206
gene-LOC4324965	473.443	-0.899547	0.196378	-4.58068	4.63e-06	0.00010358
gene-LOC4335399	22.7938	-4.61154	1.00677	-4.58052	4.64e-06	0.00010358
gene-LOC4346357	1192.55	-0.627	0.136912	-4.57957	4.66e-06	0.000103936
gene-LOC112935988	1462.47	0.567661	0.124093	4.57448	4.77e-06	0.000106381
gene-LOC4334617	2821.01	-0.487373	0.106656	-4.5696	4.89e-06	0.000108767
gene-LOC4339686	258.367	-1.08269	0.237011	-4.56811	4.92e-06	0.000109426
gene-LOC4328230	50.5782	2.38199	0.521658	4.5662	4.97e-06	0.000110307
gene-LOC4336545	163.444	1.29216	0.283065	4.5649	5e-06	0.000110868
gene-LOC4349166	247.424	-5.38627	1.18059	-4.56235	5.06e-06	0.000112104
gene-LOC9266455	558.062	0.800648	0.175507	4.5619	5.07e-06	0.00011222
gene-LOC4342656	1602.79	0.571348	0.125293	4.5601	5.11e-06	0.000113069
gene-LOC4341276	349.251	-1.06272	0.233095	-4.5592	5.13e-06	0.00011343
gene-LOC4339435	1004.85	-0.771935	0.169341	-4.55846	5.15e-06	0.000113708
gene-LOC4341034	355.57	0.972253	0.213565	4.55249	5.3e-06	0.000116731
gene-LOC9270361	383.493	0.906706	0.199167	4.55249	5.3e-06	0.000116731
gene-LOC4347182	3577.73	-0.516773	0.113529	-4.5519	5.32e-06	0.000116932
gene-LOC4344337	330.2	-1.17238	0.257729	-4.5489	5.39e-06	0.000118484
gene-LOC107276167	191.158	-1.31708	0.289956	-4.54233	5.56e-06	0.000122105
gene-LOC4337690	85.8277	1.74962	0.385305	4.54087	5.6e-06	0.000122822
gene-LOC4325992	75.1537	1.88577	0.41532	4.54052	5.61e-06	0.000122893
gene-LOC4333566	105.367	1.69164	0.372881	4.53667	5.71e-06	0.000125025
gene-LOC4324700	2226.12	-0.588458	0.129747	-4.53542	5.75e-06	0.00012563
gene-LOC4328085	1290.95	-0.615579	0.135804	-4.53285	5.82e-06	0.000127036
gene-LOC4329733	1808.84	-0.616563	0.136264	-4.52475	6.05e-06	0.000131856
gene-LOC4343523	2668.26	-0.496678	0.109811	-4.52301	6.1e-06	0.000132802
gene-LOC4334519	2265.99	0.519555	0.114937	4.52033	6.17e-06	0.000134356
gene-LOC4351944	283.415	-1.07427	0.237692	-4.5196	6.2e-06	0.000134678
gene-LOC4327084	287.82	-1.03429	0.228862	-4.51928	6.2e-06	0.000134683
gene-LOC4348634	138.925	1.49475	0.33076	4.51914	6.21e-06	0.000134683
gene-LOC4334546	513.966	-0.823122	0.182153	-4.51885	6.22e-06	0.000134724
gene-LOC4342844	938.387	-0.674309	0.149297	-4.51656	6.29e-06	0.000136041
gene-LOC4347128	768.234	-0.674634	0.149567	-4.51059	6.46e-06	0.000139782
gene-LOC4343250	852.464	-0.66762	0.148063	-4.50904	6.51e-06	0.000140559
gene-LOC4333181	344.356	-1.04336	0.231397	-4.50896	6.51e-06	0.000140559
gene-LOC4328618	2562.21	0.653687	0.1451	4.50506	6.64e-06	0.000143012
gene-LOC4342621	7356.14	0.553452	0.122886	4.50377	6.68e-06	0.000143736
gene-LOC4327498	1441.4	-0.576216	0.127951	-4.50342	6.69e-06	0.000143822
gene-LOC4325218	7157.78	0.465131	0.103326	4.50157	6.75e-06	0.000144927
gene-LOC9268872	120.306	1.5375	0.341577	4.50119	6.76e-06	0.00014503
gene-LOC4344539	999.824	-0.757525	0.168328	-4.50029	6.79e-06	0.000145496
gene-LOC4336645	716.216	-0.704616	0.156595	-4.49961	6.81e-06	0.000145807
gene-LOC4344315	740.548	0.690081	0.153493	4.49583	6.93e-06	0.000148265
gene-LOC9270830	1934.89	-0.576181	0.128241	-4.49296	7.02e-06	0.000150119
gene-LOC4332076	87.9494	1.748	0.389196	4.49132	7.08e-06	0.000151122
gene-LOC4326845	132.262	-10.6714	2.37688	-4.48967	7.13e-06	0.000152143
gene-LOC4339200	180.954	1.21308	0.270265	4.48848	7.17e-06	0.000152833
gene-LOC4350662	14.9014	-7.52179	1.67711	-4.48497	7.29e-06	0.000155209
gene-LOC4339409	423.799	-1.12787	0.251524	-4.48415	7.32e-06	0.000155642
gene-LOC4324172	493.615	0.829428	0.185037	4.48249	7.38e-06	0.000156697
gene-LOC4328994	631.398	-0.751305	0.167637	-4.48175	7.4e-06	0.000157082
gene-LOC4333393	5238.94	0.455007	0.101541	4.48102	7.43e-06	0.000157452
gene-LOC9267037	2369.57	-0.496059	0.110711	-4.48067	7.44e-06	0.000157551
gene-LOC4341198	51.0045	-2.49723	0.557614	-4.47843	7.52e-06	0.000159047
gene-LOC107278717	64.7622	-2.19692	0.490969	-4.47466	7.65e-06	0.000161707
gene-LOC4329743	178.69	1.22262	0.273293	4.47366	7.69e-06	0.000162299
gene-LOC4325344	713.396	-0.686458	0.153511	-4.47173	7.76e-06	0.000163605
gene-LOC4325791	12537.7	0.457267	0.102277	4.47087	7.79e-06	0.000164093
gene-LOC4328121	25216.5	0.410626	0.0919707	4.46475	8.02e-06	0.000168681
gene-LOC4343649	2906.85	0.484899	0.108617	4.46428	8.03e-06	0.000168875
gene-LOC4331997	170.698	-1.28587	0.288276	-4.46056	8.17e-06	0.000171657
gene-LOC4346925	341.049	0.926107	0.207729	4.45824	8.26e-06	0.000173347
gene-LOC4324720	1696.98	-0.641427	0.143886	-4.45788	8.28e-06	0.000173459
gene-LOC4346011	62.4227	2.05092	0.460248	4.45612	8.35e-06	0.000174708
gene-LOC4347474	1683.59	-0.581316	0.130537	-4.45327	8.46e-06	0.000176866
gene-LOC4329786	1567.79	-0.531579	0.119612	-4.44418	8.82e-06	0.000184318
gene-LOC9270306	6265.86	0.593135	0.133486	4.44343	8.85e-06	0.000184689
gene-LOC4329450	2783.98	-0.519856	0.116997	-4.44331	8.86e-06	0.000184689
gene-LOC4350823	153.371	1.31716	0.296463	4.44293	8.87e-06	0.000184825
gene-LOC4347417	384.082	0.998442	0.225166	4.43424	9.24e-06	0.000192243
gene-LOC4329854	1866.99	-0.599282	0.13518	-4.4332	9.28e-06	0.00019298
gene-LOC4331752	1026.86	0.811678	0.183124	4.43238	9.32e-06	0.000193418
gene-LOC4341866	69.2188	2.04364	0.461081	4.43227	9.32e-06	0.000193418
gene-LOC4333085	1075.42	-0.590617	0.133331	-4.42972	9.44e-06	0.000195524
gene-LOC4341883	602.692	0.891654	0.201469	4.42577	9.61e-06	0.000198935
gene-LOC4339847	1350.24	-0.576169	0.130232	-4.42417	9.68e-06	0.000200211
gene-LOC4346877	28.7515	-4.37201	0.988345	-4.42356	9.71e-06	0.000200571
gene-LOC4330812	879.385	0.636968	0.144068	4.4213	9.81e-06	0.00020248
gene-LOC4330691	6961.76	0.434537	0.0983153	4.41983	9.88e-06	0.000203656
gene-LOC4350636	864.749	-4.35227	0.984974	-4.41867	9.93e-06	0.000204547
gene-LOC9269176	1015.65	-0.675947	0.15301	-4.41766	9.98e-06	0.000205292
gene-LOC4330655	338.173	-0.997227	0.22596	-4.41328	1.02e-05	0.000209279
gene-LOC4338307	820.469	-0.650216	0.147398	-4.4113	1.03e-05	0.000210995
gene-LOC4349764	1930.41	0.574285	0.130302	4.40733	1.05e-05	0.000214683
gene-LOC4346094	145.028	1.32517	0.30081	4.40535	1.06e-05	0.00021643
gene-LOC4346993	68.4271	-2.34803	0.533199	-4.40366	1.06e-05	0.000217907
gene-LOC4326554	403.223	-0.863374	0.196083	-4.4031	1.07e-05	0.000218251
gene-LOC4340044	1529.99	-0.566328	0.128649	-4.4021	1.07e-05	0.000219041
gene-LOC4329968	258.892	1.01127	0.229835	4.39996	1.08e-05	0.000220995
gene-LOC4338915	128.321	-1.36343	0.310108	-4.39664	1.1e-05	0.000224173
gene-LOC4327819	8434.6	-0.515695	0.117314	-4.39585	1.1e-05	0.000224764
gene-LOC9267746	2321.96	-0.562417	0.127961	-4.39521	1.11e-05	0.000225207
gene-LOC4341823	324.726	0.919883	0.209412	4.39269	1.12e-05	0.000227609
gene-LOC4332734	300.254	-1.07764	0.245699	-4.386	1.15e-05	0.000234477
gene-LOC4331034	1906.02	-0.540776	0.123319	-4.3852	1.16e-05	0.000235114
gene-LOC4332797	74.5469	-2.43903	0.556375	-4.38379	1.17e-05	0.000236407
gene-LOC4328685	2179.71	-0.527519	0.120362	-4.38276	1.17e-05	0.000237207
gene-LOC4334387	946.367	-0.620536	0.14159	-4.38262	1.17e-05	0.000237207
gene-LOC4327833	647.73	0.685969	0.156531	4.38232	1.17e-05	0.000237302
gene-LOC4352912	1855.06	0.501869	0.114596	4.37946	1.19e-05	0.000240196
gene-LOC4345798	539.02	-0.790918	0.180699	-4.377	1.2e-05	0.000242686
gene-LOC4327068	1661.37	0.650457	0.148631	4.37631	1.21e-05	0.000243205
gene-LOC4325861	235.736	1.03691	0.23717	4.37203	1.23e-05	0.000247789
gene-LOC4331474	3401.81	0.515467	0.117947	4.37033	1.24e-05	0.000249473
gene-LOC4338694	1097.23	-0.59097	0.135273	-4.36871	1.25e-05	0.000250941
gene-LOC4328105	244.118	1.04942	0.240218	4.36862	1.25e-05	0.000250941
gene-LOC4330131	1254.18	-0.583343	0.133608	-4.36609	1.26e-05	0.000253585
gene-LOC9267947	1403.04	-0.540634	0.123831	-4.3659	1.27e-05	0.000253585
gene-LOC4343366	8337.28	-0.458454	0.105135	-4.36062	1.3e-05	0.000259198
gene-LOC4344425	493.112	-0.914715	0.209779	-4.36038	1.3e-05	0.000259198
gene-LOC4333015	1034.54	0.614383	0.140905	4.36026	1.3e-05	0.000259198
gene-LOC4324445	6064.21	-0.444229	0.101881	-4.36026	1.3e-05	0.000259198
gene-LOC4343165	1434.85	-0.52947	0.121483	-4.3584	1.31e-05	0.000261145
gene-LOC9270605	27.6588	3.50769	0.805182	4.3564	1.32e-05	0.000263292
gene-LOC4329158	1999.29	-0.562607	0.129156	-4.35602	1.32e-05	0.000263489
gene-LOC4348505	23.556	-3.62675	0.832937	-4.35417	1.34e-05	0.000265463
gene-LOC107278441	188.035	-1.23552	0.283863	-4.35253	1.35e-05	0.000267196
gene-LOC4345561	207.712	1.38015	0.317147	4.35177	1.35e-05	0.000267796
gene-LOC4331897	664.478	-0.735377	0.168989	-4.35162	1.35e-05	0.000267796
gene-LOC4336874	1131.92	0.81265	0.186839	4.34946	1.36e-05	0.000270179
gene-LOC4329504	2505.71	-0.523949	0.120489	-4.3485	1.37e-05	0.000271098
gene-LOC4336932	380.073	-0.887989	0.204285	-4.34681	1.38e-05	0.000272929
gene-LOC4338007	868.502	-0.906817	0.208636	-4.3464	1.38e-05	0.000273178
gene-LOC4333865	661.053	-0.783634	0.180396	-4.34397	1.4e-05	0.000275953
gene-LOC4325404	474.728	1.01945	0.234932	4.33932	1.43e-05	0.000281584
gene-LOC4348287	592.983	-0.71011	0.163674	-4.33857	1.43e-05	0.000282274
gene-LOC4333528	2655.93	0.475422	0.109676	4.33479	1.46e-05	0.000286887
gene-LOC4331607	411.122	0.877053	0.202387	4.33354	1.47e-05	0.000288255
gene-LOC4336571	1869.83	-0.619028	0.142874	-4.3327	1.47e-05	0.000289079
gene-LOC4344324	1866.09	0.607655	0.140285	4.33158	1.48e-05	0.000290267
gene-LOC4330641	122.285	1.51537	0.349928	4.33051	1.49e-05	0.000291404
gene-LOC4338782	8985.73	0.407947	0.0942204	4.32971	1.49e-05	0.000292185
gene-LOC4335902	312.096	1.08398	0.250473	4.32773	1.51e-05	0.000294533
gene-LOC4344528	197.065	1.13963	0.263399	4.32664	1.51e-05	0.000295722
gene-LOC4331652	662.235	-0.667147	0.154263	-4.32474	1.53e-05	0.000297989
gene-LOC4341796	13915.1	0.403212	0.0932923	4.32203	1.55e-05	0.000301385
gene-LOC4326442	33372.6	-0.537706	0.124522	-4.31815	1.57e-05	0.000306437
gene-LOC4342626	494.388	0.984741	0.228148	4.31624	1.59e-05	0.000308806
gene-LOC4343507	616.941	-0.681663	0.157963	-4.31534	1.59e-05	0.000309777
gene-LOC4343441	3005.58	2.62849	0.609312	4.31387	1.6e-05	0.000311552
gene-LOC4343312	846.553	-0.663053	0.153756	-4.31238	1.62e-05	0.000313351
gene-LOC4350401	2582.75	0.616074	0.142972	4.30904	1.64e-05	0.000317703
gene-LOC107278293	4395.16	-1.85853	0.431322	-4.30891	1.64e-05	0.000317703
gene-LOC4351264	4815.56	1.40227	0.32624	4.29829	1.72e-05	0.000333006
gene-LOC9269673	197.922	1.10107	0.256228	4.29724	1.73e-05	0.000334272
gene-LOC4324772	993.005	-0.657431	0.153012	-4.29659	1.73e-05	0.00033493
gene-LOC4339764	1006.32	-0.575947	0.134107	-4.29468	1.75e-05	0.000337507
gene-LOC4329744	1548.73	0.526851	0.122755	4.29189	1.77e-05	0.000340921
gene-LOC4342551	39.22	3.43367	0.800051	4.29182	1.77e-05	0.000340921
gene-LOC4340112	2362.58	-0.505808	0.117854	-4.29182	1.77e-05	0.000340921
gene-LOC4337264	393.368	-0.815212	0.19001	-4.29036	1.78e-05	0.000342846
gene-LOC4341174	1070.74	-0.569935	0.132889	-4.28881	1.8e-05	0.00034492
gene-LOC107276804	13.361	-7.36576	1.71782	-4.28786	1.8e-05	0.00034607
gene-LOC4339388	142.499	-1.79199	0.418011	-4.28693	1.81e-05	0.000347191
gene-LOC4332759	258.538	-0.973898	0.227263	-4.28534	1.82e-05	0.000349359
gene-LOC4334761	1295.78	-0.536696	0.125262	-4.2846	1.83e-05	0.000350197
gene-LOC4328118	989.104	-0.62942	0.146952	-4.28318	1.84e-05	0.000352107
gene-LOC4329156	19.331	-5.39313	1.26006	-4.28007	1.87e-05	0.000356728
gene-LOC4330276	986.14	-0.610628	0.142697	-4.27919	1.88e-05	0.00035782
gene-LOC4324505	1014.46	-0.601521	0.140712	-4.27482	1.91e-05	0.000364558
gene-LOC4326517	272.25	-0.995392	0.232906	-4.27379	1.92e-05	0.000365913
gene-LOC4343773	13.0407	-7.32817	1.71558	-4.27154	1.94e-05	0.000369274
gene-LOC107276919	726.214	-0.676222	0.158365	-4.27002	1.95e-05	0.000371454
gene-LOC4352300	3075.45	0.454929	0.106553	4.26951	1.96e-05	0.000371963
gene-LOC4337389	1760.33	0.51135	0.119861	4.26618	1.99e-05	0.000377205
gene-LOC4351046	54.8962	-2.0953	0.492152	-4.25743	2.07e-05	0.000391908
gene-LOC4346235	158.404	-1.2924	0.303738	-4.25497	2.09e-05	0.000395867
gene-LOC4348369	1133.76	0.60209	0.141547	4.25364	2.1e-05	0.00039786
gene-LOC4351777	6251.94	-0.418202	0.0983531	-4.25204	2.12e-05	0.000400341
gene-LOC4339201	756.56	0.637147	0.149898	4.25055	2.13e-05	0.000402636
gene-LOC9268821	161.03	-1.30063	0.306042	-4.24984	2.14e-05	0.000403541
gene-LOC4338960	584.495	-0.70454	0.166069	-4.24246	2.21e-05	0.000416495
gene-LOC4333077	555.271	0.894977	0.210963	4.24235	2.21e-05	0.000416495
gene-LOC4347305	6246.71	0.547059	0.129022	4.24003	2.23e-05	0.00042043
gene-LOC4351816	44.8795	-2.26177	0.533814	-4.23699	2.27e-05	0.000425771
gene-LOC4331344	576.349	-0.694976	0.164045	-4.23649	2.27e-05	0.000426331
gene-LOC4329191	4396.46	-0.45767	0.108165	-4.23123	2.32e-05	0.000436023
gene-LOC4337108	225.445	1.05706	0.249876	4.23033	2.33e-05	0.000437371
gene-LOC4347129	52.0096	2.21076	0.522738	4.22919	2.35e-05	0.00043887
gene-LOC4325705	462.808	-0.785604	0.18576	-4.22914	2.35e-05	0.00043887
gene-LOC4324065	518.72	0.866228	0.204981	4.22589	2.38e-05	0.000444847
gene-LOC107275666	340.134	-1.07462	0.254373	-4.22458	2.39e-05	0.000447036
gene-LOC9272509	665.779	0.759037	0.179734	4.22312	2.41e-05	0.000449541
gene-LOC4330935	1664.19	0.502495	0.119009	4.22234	2.42e-05	0.000450678
gene-LOC4330982	5742.22	0.54581	0.129276	4.22205	2.42e-05	0.000450842
gene-LOC4325188	1297.94	0.610729	0.144679	4.22128	2.43e-05	0.000451836
gene-LOC4335880	1252.01	-0.560058	0.132679	-4.22115	2.43e-05	0.000451836
gene-LOC4336724	1288.34	0.65658	0.155755	4.21546	2.49e-05	0.000462871
gene-LOC4351320	1538.12	-0.656851	0.155826	-4.21529	2.49e-05	0.000462871
gene-LOC4339327	1251.03	-0.542691	0.128766	-4.21457	2.5e-05	0.000463944
gene-LOC4340617	288.519	-0.919888	0.21836	-4.21271	2.52e-05	0.000467357
gene-LOC4341462	5080.9	0.434804	0.103252	4.21112	2.54e-05	0.000470235
gene-LOC4335934	1248.33	-0.746626	0.177315	-4.21073	2.55e-05	0.00047061
gene-LOC4341882	1068.57	0.569292	0.13521	4.21043	2.55e-05	0.000470804
gene-LOC4333632	49.832	-2.16675	0.514771	-4.20916	2.56e-05	0.00047304
gene-LOC4347234	346.294	1.08464	0.257763	4.20791	2.58e-05	0.000475023
gene-LOC4334841	105.974	-1.52264	0.361877	-4.2076	2.58e-05	0.000475023
gene-LOC4331490	1893.5	-0.557911	0.132596	-4.2076	2.58e-05	0.000475023
gene-LOC4325564	96.4344	-1.57494	0.374501	-4.20542	2.61e-05	0.000479186
gene-LOC4350197	3487.99	0.454287	0.108166	4.19991	2.67e-05	0.000490564
gene-LOC112937433	12.8501	-7.30606	1.74012	-4.19859	2.69e-05	0.000492997
gene-LOC4332686	953.237	-0.585146	0.13938	-4.19821	2.69e-05	0.000493376
gene-LOC4326682	1755.68	0.541598	0.129026	4.1976	2.7e-05	0.00049426
gene-LOC4334663	198.46	-3.59805	0.857348	-4.19672	2.71e-05	0.000495737
gene-LOC4334234	2954.07	0.506925	0.120813	4.19594	2.72e-05	0.000497003
gene-LOC4338934	191.134	1.19206	0.284139	4.19533	2.72e-05	0.000497896
gene-LOC4323895	417.329	-0.785809	0.187358	-4.19416	2.74e-05	0.000499833
gene-LOC4332227	412.187	-0.848294	0.202262	-4.19404	2.74e-05	0.000499833
gene-LOC4347862	3270.66	0.442049	0.10541	4.19364	2.75e-05	0.000500281
gene-LOC4348816	732.091	-0.676848	0.161531	-4.19022	2.79e-05	0.00050681
gene-LOC4334644	65.3687	2.02774	0.483922	4.19021	2.79e-05	0.00050681
gene-LOC4331485	4615.99	-0.46223	0.110315	-4.19009	2.79e-05	0.00050681
gene-LOC4336633	312.29	-0.887754	0.211904	-4.18941	2.8e-05	0.000507207
gene-LOC4334077	2419.41	-0.571552	0.136431	-4.18931	2.8e-05	0.000507207
gene-LOC4330492	1659.58	0.553725	0.132176	4.18931	2.8e-05	0.000507207
gene-LOC4332200	257.81	-0.94971	0.226805	-4.18734	2.82e-05	0.000511158
gene-LOC4347924	1550.83	0.588706	0.140606	4.18693	2.83e-05	0.000511639
gene-LOC4350706	747.181	-0.731512	0.174751	-4.18602	2.84e-05	0.000513233
gene-LOC4339342	867.894	-0.6322	0.151122	-4.18337	2.87e-05	0.000518802
gene-LOC4334592	201.651	1.23677	0.295677	4.18286	2.88e-05	0.00051951
gene-LOC4332799	12741.4	-0.385634	0.092232	-4.18113	2.9e-05	0.000523012
gene-LOC4340909	2330.58	-0.531318	0.127101	-4.18027	2.91e-05	0.000524536
gene-LOC4334792	1414.1	0.540313	0.129413	4.17509	2.98e-05	0.000535923
gene-LOC4339664	1375.19	-0.529311	0.126782	-4.17498	2.98e-05	0.000535923
gene-LOC107276062	155.252	-1.76579	0.423041	-4.17404	2.99e-05	0.000537667
gene-LOC4330307	353.899	-0.869244	0.208276	-4.17353	3e-05	0.000538405
gene-LOC4345707	59.9379	1.9827	0.475183	4.17249	3.01e-05	0.000540377
gene-LOC4336283	2088.1	0.668079	0.160196	4.17039	3.04e-05	0.000544907
gene-LOC4331814	3673.47	-0.42767	0.102558	-4.17003	3.05e-05	0.000545292
gene-LOC4335999	164.463	1.19943	0.28783	4.16714	3.08e-05	0.000551762
gene-LOC107276308	334.314	-0.871576	0.209227	-4.1657	3.1e-05	0.000554777
gene-LOC4343038	477.751	-0.728229	0.174853	-4.1648	3.12e-05	0.000556478
gene-LOC4338832	1118.43	0.685231	0.164587	4.16333	3.14e-05	0.000558947
gene-LOC4338382	239.268	1.22913	0.295231	4.16329	3.14e-05	0.000558947
gene-LOC4337376	750.737	0.637291	0.153077	4.16319	3.14e-05	0.000558947
gene-LOC4327257	2091.05	-0.50319	0.120898	-4.16211	3.15e-05	0.00056112
gene-LOC4352761	1803.49	-0.504656	0.121357	-4.15846	3.2e-05	0.000569665
gene-LOC4344544	2395.67	-0.45941	0.110488	-4.15802	3.21e-05	0.000570256
gene-LOC4325018	1102.53	-0.546259	0.131409	-4.15693	3.23e-05	0.000572486
gene-LOC4331519	1542.4	-0.495371	0.119185	-4.15632	3.23e-05	0.000573523
gene-LOC4345120	875.084	-0.610361	0.146926	-4.15419	3.26e-05	0.000578375
gene-LOC4334641	6070.69	0.42628	0.102685	4.15135	3.31e-05	0.0005851
gene-LOC4343890	1635.64	0.572416	0.137918	4.15042	3.32e-05	0.000586989
gene-LOC4351088	33415.4	-0.512279	0.123446	-4.14984	3.33e-05	0.000587453
gene-LOC4344435	43.7003	2.39469	0.577084	4.14965	3.33e-05	0.000587453
gene-LOC4330807	110.102	1.46141	0.352177	4.14964	3.33e-05	0.000587453
gene-LOC4347071	198.885	1.10752	0.266973	4.14842	3.35e-05	0.000590085
gene-LOC4333109	242.256	-0.997865	0.240564	-4.14802	3.35e-05	0.000590597
gene-LOC4342290	335.357	0.861362	0.207759	4.14597	3.38e-05	0.000595407
gene-LOC4332364	5727.04	-0.393126	0.0948513	-4.14466	3.4e-05	0.000598304
gene-LOC4330828	824.447	-0.596182	0.143855	-4.14432	3.41e-05	0.000598674
gene-LOC4329558	115.302	-1.57203	0.379677	-4.14043	3.47e-05	0.000607793
gene-LOC4335512	1690.87	0.485645	0.117294	4.1404	3.47e-05	0.000607793
gene-LOC4351401	1594.14	0.533222	0.12879	4.14026	3.47e-05	0.000607793
gene-LOC4348914	121.13	-1.38479	0.334498	-4.1399	3.47e-05	0.000608224
gene-LOC4344848	470.976	-0.788071	0.190387	-4.13931	3.48e-05	0.000609269
gene-LOC9271427	8301.24	-0.415813	0.100461	-4.13903	3.49e-05	0.000609485
gene-LOC4331528	662.783	-0.63649	0.153821	-4.13786	3.51e-05	0.000611867
gene-LOC4328999	5036.19	0.42086	0.101712	4.13775	3.51e-05	0.000611867
gene-LOC4340005	2731.74	0.599278	0.144856	4.13707	3.52e-05	0.00061314
gene-LOC4339524	1048.11	-0.556583	0.134553	-4.13654	3.53e-05	0.00061405
gene-LOC4342269	3712.21	-0.421669	0.101943	-4.13631	3.53e-05	0.000614139
gene-LOC4351068	1358.08	0.561519	0.135771	4.13579	3.54e-05	0.000615009
gene-LOC4332018	1124.49	-0.574311	0.138902	-4.13465	3.56e-05	0.000617545
gene-LOC4326903	1583.47	0.525212	0.127086	4.13271	3.59e-05	0.000622231
gene-LOC4351717	488.633	0.715508	0.173174	4.13174	3.6e-05	0.00062434
gene-LOC4346138	532.914	0.737597	0.178795	4.12537	3.7e-05	0.000641321
gene-LOC4334479	1292.16	0.554085	0.134324	4.12498	3.71e-05	0.000641884
gene-LOC4330656	149.858	1.51025	0.366266	4.12337	3.73e-05	0.000645843
gene-LOC4332477	861.801	0.622785	0.151249	4.11761	3.83e-05	0.000661611
gene-LOC4324048	1780.63	-0.561527	0.136416	-4.11629	3.85e-05	0.000664864
gene-LOC4351055	370.191	0.796498	0.193509	4.11607	3.85e-05	0.000664918
gene-LOC4334778	546.117	-0.693065	0.16839	-4.11584	3.86e-05	0.000665043
gene-LOC4343701	427.216	0.905113	0.219969	4.11472	3.88e-05	0.000667692
gene-LOC4339632	292.511	-0.914613	0.222414	-4.11221	3.92e-05	0.000674436
gene-LOC4339799	291.888	0.907035	0.220719	4.10945	3.97e-05	0.000681968
gene-LOC4347428	243.499	1.36569	0.332436	4.10812	3.99e-05	0.000685335
gene-LOC4336542	1909.98	0.476764	0.116098	4.10658	4.02e-05	0.00068935
gene-LOC4349027	372.72	-0.808338	0.196888	-4.10557	4.03e-05	0.000691777
gene-LOC4344421	838.024	-0.643351	0.156714	-4.10524	4.04e-05	0.000692171
gene-LOC4327076	652.556	0.654718	0.159583	4.10268	4.08e-05	0.0006993
gene-LOC4341478	819.89	0.633687	0.154497	4.10161	4.1e-05	0.000701954
gene-LOC4330101	640.124	-0.641903	0.156588	-4.09931	4.14e-05	0.000708377
gene-LOC4327544	353.897	-0.854301	0.208506	-4.09724	4.18e-05	0.000714134
gene-LOC4346084	876.34	0.608413	0.148508	4.09684	4.19e-05	0.000714779
gene-LOC4330441	60.1522	1.91504	0.467502	4.09633	4.2e-05	0.000715753
gene-LOC4326826	81.4912	-1.62718	0.397356	-4.09503	4.22e-05	0.000718957
gene-LOC4341482	104.489	-1.57326	0.384198	-4.09491	4.22e-05	0.000718957
gene-LOC4324690	128.199	-1.43537	0.350576	-4.09433	4.23e-05	0.000720148
gene-LOC4352643	357.917	-0.796192	0.194519	-4.09314	4.26e-05	0.000723272
gene-LOC4331942	1828.11	-0.484089	0.118406	-4.0884	4.34e-05	0.000737593
gene-LOC4332717	1865.21	0.566136	0.138501	4.08761	4.36e-05	0.00073949
gene-LOC4332487	1503.71	0.586147	0.143404	4.08739	4.36e-05	0.00073958
gene-LOC4332032	302.047	-0.85615	0.209473	-4.08717	4.37e-05	0.000739668
gene-LOC4324490	1054.85	0.70782	0.1732	4.08672	4.38e-05	0.000740477
gene-LOC9271091	35.944	-2.45828	0.60161	-4.08618	4.39e-05	0.000741597
gene-LOC4342251	19.7324	-3.79872	0.929744	-4.08577	4.39e-05	0.000742265
gene-LOC4339648	43.1574	-2.27648	0.55773	-4.08168	4.47e-05	0.000754831
gene-LOC4339443	154.679	-1.27138	0.311531	-4.08108	4.48e-05	0.000756166
gene-LOC4350870	777.394	0.638953	0.156598	4.08022	4.5e-05	0.000757882
gene-LOC4338611	2187.76	-1.52147	0.372897	-4.08013	4.5e-05	0.000757882
gene-LOC4349426	242.769	-0.95281	0.233533	-4.07998	4.5e-05	0.000757882
gene-LOC4328122	1149.74	-0.526028	0.128945	-4.07948	4.51e-05	0.000758881
gene-LOC4343528	361.476	-0.837116	0.205252	-4.07847	4.53e-05	0.000761551
gene-LOC4329333	2167.53	-0.515233	0.126398	-4.07629	4.58e-05	0.000768112
gene-LOC4344349	2286.51	0.453878	0.111537	4.06932	4.72e-05	0.000790784
gene-LOC4347400	222.219	-0.980924	0.241141	-4.06785	4.74e-05	0.000795136
gene-LOC4346798	183.889	-1.12416	0.276401	-4.06712	4.76e-05	0.000796984
gene-LOC4329888	1637.79	-0.490399	0.120677	-4.06375	4.83e-05	0.000807924
gene-LOC4351566	223.904	-1.04573	0.257371	-4.06312	4.84e-05	0.000809424
gene-LOC4331422	25.705	-3.22174	0.793473	-4.06031	4.9e-05	0.000818589
gene-LOC9272270	349.259	-1.22099	0.300918	-4.05754	4.96e-05	0.000827647
gene-LOC4328005	56.6594	-2.11412	0.521426	-4.05451	5.02e-05	0.000837792
gene-LOC4347030	739.063	-0.658972	0.162616	-4.05232	5.07e-05	0.00084497
gene-LOC4342030	3654.86	0.508262	0.125438	4.0519	5.08e-05	0.000845813
gene-LOC4336402	789.933	-0.795126	0.196283	-4.05092	5.1e-05	0.00084866
gene-LOC4330608	3161.79	-0.444026	0.109631	-4.05019	5.12e-05	0.000850631
gene-LOC4339472	637.293	0.722954	0.178538	4.0493	5.14e-05	0.000853158
gene-LOC4328910	3531.46	0.481036	0.118803	4.04903	5.14e-05	0.000853457
gene-LOC4338667	5218.35	-0.403242	0.0996339	-4.04724	5.18e-05	0.000859309
gene-LOC4339930	597.568	-0.663494	0.163958	-4.04674	5.19e-05	0.000860434
gene-LOC9269247	2334.41	0.498333	0.1232	4.04493	5.23e-05	0.000866424
gene-LOC4324744	454.05	-0.716053	0.177061	-4.0441	5.25e-05	0.000868798
gene-LOC4334005	1216.23	-0.521602	0.129012	-4.04305	5.28e-05	0.000871973
gene-LOC4338546	1752.65	0.586834	0.145157	4.04274	5.28e-05	0.000872326
gene-LOC4338746	1081.54	-0.576153	0.142521	-4.04258	5.29e-05	0.000872326
gene-LOC4335993	84.3069	1.58307	0.391867	4.03981	5.35e-05	0.000881981
gene-LOC4326284	7987.49	0.425109	0.105247	4.03915	5.36e-05	0.000883302
gene-LOC4332603	3252.05	0.439317	0.108767	4.03908	5.37e-05	0.000883302
gene-LOC4334100	385.251	-0.765905	0.189727	-4.03688	5.42e-05	0.000890903
gene-OrsajM_p40	76.8723	-2.42044	0.599848	-4.03509	5.46e-05	0.000896975
gene-LOC4334030	1012.24	-0.590631	0.146418	-4.03386	5.49e-05	0.000900614
gene-LOC4330048	268.472	-0.953177	0.236299	-4.03377	5.49e-05	0.000900614
gene-LOC4344255	256.553	-0.916271	0.227212	-4.03267	5.51e-05	0.000904091
gene-LOC4339940	75.6989	-1.65696	0.410989	-4.03163	5.54e-05	0.000907384
gene-LOC4351102	216.099	1.14054	0.283076	4.02908	5.6e-05	0.000916528
gene-LOC4342840	579.42	0.706324	0.175398	4.02698	5.65e-05	0.000924016
gene-LOC4324318	2379.91	-0.444108	0.110292	-4.02667	5.66e-05	0.000924499
gene-LOC4325290	676.093	0.745394	0.185216	4.02445	5.71e-05	0.000932297
gene-LOC4348072	1936.89	0.507398	0.126083	4.02432	5.71e-05	0.000932297
gene-LOC4327111	194.366	-1.05363	0.261851	-4.02378	5.73e-05	0.000933698
gene-LOC4330644	2547.81	0.431531	0.107264	4.02308	5.74e-05	0.00093572
gene-LOC4346058	186.442	1.10242	0.274177	4.02083	5.8e-05	0.000943952
gene-LOC4338817	4139.91	-0.476628	0.118584	-4.01933	5.84e-05	0.000949207
gene-LOC4347180	5354.63	0.583359	0.145148	4.01905	5.84e-05	0.000949569
gene-LOC4350454	359.615	4.5334	1.12872	4.0164	5.91e-05	0.000959575
gene-LOC4332187	1755.22	-0.472481	0.117679	-4.01501	5.94e-05	0.000964452
gene-LOC9271497	217.68	-1.02512	0.255434	-4.01325	5.99e-05	0.000970932
gene-LOC9268919	90.7576	-1.47854	0.368667	-4.01051	6.06e-05	0.000981386
gene-LOC4343580	52.6023	2.07872	0.51834	4.01034	6.06e-05	0.000981386
gene-LOC107276190	65.3022	1.75605	0.438002	4.00922	6.09e-05	0.000985288
gene-LOC4335899	351.163	0.907646	0.226423	4.00863	6.11e-05	0.000986986
gene-LOC4333151	1112.98	-0.548707	0.13701	-4.00486	6.21e-05	0.00100204
gene-LOC4345294	376.45	0.782938	0.195545	4.00388	6.23e-05	0.00100543
gene-LOC4327384	586.676	0.703312	0.175694	4.00304	6.25e-05	0.00100819
gene-LOC4347843	516.535	0.703169	0.175687	4.00241	6.27e-05	0.00100976
gene-LOC4326519	981.405	0.559183	0.139716	4.00229	6.27e-05	0.00100976
gene-LOC4328182	311.59	-0.874477	0.218515	-4.00191	6.28e-05	0.00100976
gene-LOC4326617	4976.21	-0.403918	0.100932	-4.0019	6.28e-05	0.00100976
gene-LOC4344940	29.4655	2.82557	0.706085	4.00174	6.29e-05	0.00100976
gene-LOC4334172	1486.23	0.58493	0.146203	4.00082	6.31e-05	0.0010129
gene-LOC4325465	672.416	-0.706325	0.176593	-3.99973	6.34e-05	0.00101678
gene-LOC4326099	506.374	-0.792664	0.198267	-3.99795	6.39e-05	0.00102334
gene-LOC4336503	342.52	0.807103	0.201885	3.99784	6.39e-05	0.00102334
gene-LOC4330274	6188.71	-0.445701	0.111516	-3.99675	6.42e-05	0.00102723
gene-LOC4352132	7597.16	0.388973	0.0974454	3.99171	6.56e-05	0.00104852
gene-LOC4351919	128.668	-1.36281	0.341587	-3.98963	6.62e-05	0.0010569
gene-LOC4342467	1404.17	-0.52527	0.131694	-3.98857	6.65e-05	0.0010608
gene-LOC4327852	1311.48	0.532675	0.133565	3.98813	6.66e-05	0.00106195
gene-LOC4349304	545.409	-0.669482	0.167934	-3.98659	6.7e-05	0.00106803
gene-LOC4325497	2742.58	-0.443679	0.111337	-3.98502	6.75e-05	0.00107426
gene-LOC4346022	2047.46	0.46287	0.116265	3.98118	6.86e-05	0.00109092
gene-LOC4338950	506.192	0.873171	0.219482	3.97833	6.94e-05	0.00110322
gene-LOC4332515	139.251	1.24793	0.314017	3.97408	7.07e-05	0.00112223
gene-LOC4332004	327.985	0.874448	0.220056	3.97375	7.08e-05	0.00112293
gene-LOC4348796	916.947	-0.670982	0.168867	-3.97343	7.08e-05	0.00112355
gene-LOC4338583	153.942	-1.28469	0.323376	-3.97274	7.1e-05	0.00112593
gene-LOC4345789	19.3173	-4.08533	1.02841	-3.97246	7.11e-05	0.0011264
gene-LOC4338706	1017.41	-0.69331	0.174549	-3.972	7.13e-05	0.00112769
gene-LOC4330908	3509.66	-0.419478	0.105621	-3.97156	7.14e-05	0.0011289
gene-LOC107275849	28.7458	-3.50178	0.88186	-3.9709	7.16e-05	0.00113116
gene-LOC4325981	9694.27	-0.363537	0.0915894	-3.9692	7.21e-05	0.00113837
gene-LOC4326610	998.614	-0.541416	0.136443	-3.96807	7.25e-05	0.0011429
gene-LOC9267566	1170.47	0.527863	0.133091	3.96619	7.3e-05	0.00115104
gene-LOC9269203	530.123	-0.677053	0.170857	-3.96268	7.41e-05	0.0011671
gene-LOC4348138	449.311	0.784552	0.197993	3.96252	7.42e-05	0.0011671
gene-LOC4324822	767.255	-0.651453	0.16457	-3.95852	7.54e-05	0.00118591
gene-LOC4352467	10.8476	-7.06167	1.78495	-3.95622	7.61e-05	0.00119608
gene-LOC4351262	1253.22	0.600668	0.151833	3.95611	7.62e-05	0.00119608
gene-LOC4327585	559.956	-0.904809	0.2288	-3.95458	7.67e-05	0.00120282
gene-LOC9266306	113.943	-1.38631	0.3506	-3.95412	7.68e-05	0.00120382
gene-LOC4332125	2381.7	-0.598325	0.151321	-3.95402	7.68e-05	0.00120382
gene-LOC4342622	200.099	-0.989224	0.250209	-3.95359	7.7e-05	0.00120507
gene-LOC4327627	541.654	-0.672318	0.170134	-3.95171	7.76e-05	0.00121364
gene-LOC9269515	3049.39	-0.475503	0.120346	-3.95111	7.78e-05	0.00121572
gene-LOC9272590	123.486	-1.30407	0.330125	-3.95023	7.81e-05	0.00121931
gene-LOC107277509	862.045	-0.620869	0.157209	-3.94933	7.84e-05	0.00122296
gene-LOC4336197	378.224	0.763375	0.193321	3.94875	7.86e-05	0.00122495
gene-LOC4337559	612.872	-0.643314	0.162925	-3.94852	7.86e-05	0.00122524
gene-LOC4325768	837.056	0.63921	0.16193	3.94745	7.9e-05	0.00122976
gene-LOC4326021	828.269	-0.575083	0.145693	-3.94721	7.91e-05	0.00123004
gene-LOC4350785	1662.38	-0.463914	0.117575	-3.9457	7.96e-05	0.00123691
gene-LOC4337384	17.8865	-3.9687	1.00597	-3.94515	7.97e-05	0.00123877
gene-LOC4325762	826.407	0.597705	0.15153	3.94446	8e-05	0.0012414
gene-LOC4326853	3330.97	-0.429726	0.108956	-3.94403	8.01e-05	0.00124273
gene-LOC4337177	876.682	-0.645852	0.163815	-3.94258	8.06e-05	0.00124931
gene-LOC4334932	2719.13	-0.448306	0.113803	-3.93933	8.17e-05	0.00126537
gene-LOC4326007	777.622	0.590745	0.149994	3.93847	8.2e-05	0.00126899
gene-LOC4338040	4572	0.430858	0.10944	3.93693	8.25e-05	0.00127617
gene-LOC4330375	550.08	0.673285	0.171037	3.93649	8.27e-05	0.00127756
gene-LOC4333096	444.411	-0.705544	0.179254	-3.93601	8.28e-05	0.00127869
gene-LOC4337449	4939.02	-0.400344	0.101716	-3.93591	8.29e-05	0.00127869
gene-LOC4326537	524.988	-0.661463	0.168069	-3.93567	8.3e-05	0.00127899
gene-LOC4337500	501.007	0.684494	0.17398	3.93433	8.34e-05	0.00128521
gene-LOC4339380	3259.62	-0.437826	0.111305	-3.93356	8.37e-05	0.00128836
gene-LOC4348595	245.302	-1.14186	0.290305	-3.9333	8.38e-05	0.00128874
gene-LOC4330076	298.124	-0.832146	0.211636	-3.93197	8.43e-05	0.00129492
gene-LOC4338776	1106.99	0.542738	0.138056	3.93129	8.45e-05	0.00129762
gene-LOC4347054	1276.93	-0.493338	0.12567	-3.92566	8.65e-05	0.00132738
gene-LOC4338457	1301.4	0.546106	0.139151	3.92455	8.69e-05	0.00133251
gene-LOC4344591	1617.96	0.493684	0.125809	3.92408	8.71e-05	0.0013341
gene-LOC4327305	1907.01	0.530014	0.135078	3.92377	8.72e-05	0.0013348
gene-LOC107280491	225.232	-1.18916	0.303084	-3.92354	8.73e-05	0.00133507
gene-LOC4343960	552.398	0.718684	0.183183	3.9233	8.73e-05	0.0013354
gene-LOC107275823	36.5437	-2.46939	0.629528	-3.92261	8.76e-05	0.0013378
gene-LOC4339629	719.496	-0.587244	0.149711	-3.92251	8.76e-05	0.0013378
gene-LOC4336056	1277.85	-0.623702	0.159018	-3.92221	8.77e-05	0.00133848
gene-LOC4332711	2045.4	0.448459	0.114348	3.92186	8.79e-05	0.00133941
gene-LOC4345241	999.455	-0.581319	0.148336	-3.91892	8.89e-05	0.00135482
gene-LOC4325505	1307.59	0.538899	0.137566	3.91738	8.95e-05	0.0013625
gene-LOC4345881	49.9554	-1.98517	0.50687	-3.91652	8.98e-05	0.00136634
gene-LOC4329340	1800.36	-0.451746	0.115404	-3.91446	9.06e-05	0.00137702
gene-LOC4349277	309.235	-0.820572	0.209932	-3.90875	9.28e-05	0.00140898
gene-LOC4345439	1438.26	-0.646142	0.165469	-3.90492	9.43e-05	0.00143041
gene-LOC4352196	544.717	-0.671782	0.172112	-3.90316	9.49e-05	0.00143874
gene-LOC4324805	896.827	-0.548962	0.140646	-3.90315	9.49e-05	0.00143874
gene-LOC4341616	318.28	-0.838334	0.214991	-3.89938	9.64e-05	0.00145922
gene-LOC4339793	353.092	-0.872157	0.223666	-3.89937	9.64e-05	0.00145922
gene-LOC4337940	4262.21	-0.383654	0.0983943	-3.89915	9.65e-05	0.0014595
gene-LOC4334178	335.781	-0.788427	0.202258	-3.89813	9.69e-05	0.00146457
gene-LOC4325517	298.235	-0.928897	0.238479	-3.89509	9.82e-05	0.00148177
gene-LOC4334186	634.716	-0.610612	0.156771	-3.89494	9.82e-05	0.00148177
gene-LOC9269561	2533.7	-0.426349	0.109469	-3.89469	9.83e-05	0.0014822
gene-LOC4338678	867.108	-0.563734	0.144765	-3.89412	9.86e-05	0.00148456
gene-LOC4330025	1367.86	-0.510773	0.131187	-3.89347	9.88e-05	0.00148747
gene-LOC4333058	218.128	-1.06153	0.272863	-3.89033	0.000100107	0.00150574
gene-LOC4350043	2920.69	-0.500832	0.128911	-3.8851	0.000102287	0.00153739
gene-LOC4345298	762.968	-0.606527	0.156148	-3.8843	0.000102625	0.00154135
gene-LOC4324967	3374.18	-0.404311	0.104096	-3.88404	0.000102735	0.00154186
gene-LOC4336235	723.226	-0.655593	0.168842	-3.88288	0.000103227	0.00154761
gene-LOC4341133	779.504	0.611822	0.157573	3.88278	0.00010327	0.00154761
gene-LOC4325454	792.745	0.564966	0.145557	3.88141	0.000103853	0.0015552
gene-LOC4342943	281.545	-0.978811	0.252191	-3.88122	0.000103932	0.00155524
gene-LOC4324873	16734.7	0.349743	0.090236	3.87587	0.000106243	0.00158867
gene-LOC9268618	640.863	-0.604937	0.156091	-3.87554	0.000106387	0.00158966
gene-LOC4326106	757.871	-0.642359	0.165769	-3.87503	0.000106613	0.00159184
gene-LOC4325097	8472.85	-0.389741	0.100582	-3.87485	0.00010669	0.00159184
gene-LOC4334748	1667.37	0.516216	0.133268	3.87353	0.000107271	0.00159935
gene-LOC4338005	975.767	-0.638825	0.16503	-3.87096	0.000108409	0.00161513
gene-LOC4344207	724.93	0.711513	0.184008	3.86674	0.000110299	0.0016421
gene-LOC4334167	219.576	1.17496	0.304149	3.86312	0.000111947	0.00166542
gene-LOC4339623	401.566	0.798894	0.207041	3.85863	0.000114027	0.00169512
gene-LOC4339216	3967.96	0.397614	0.103062	3.85801	0.000114314	0.00169816
gene-LOC4328965	293.26	-0.832935	0.216118	-3.85407	0.00011617	0.00172447
gene-LOC4350686	555.85	-0.679798	0.176409	-3.85354	0.000116424	0.00172699
gene-LOC107277452	270.635	-0.902333	0.234179	-3.85318	0.000116592	0.00172719
gene-LOC107280177	122.995	-1.28201	0.332718	-3.85315	0.000116607	0.00172719
gene-LOC4339745	1776.69	0.47747	0.123933	3.85264	0.00011685	0.00172953
gene-LOC4334598	3155.5	0.399282	0.103652	3.85215	0.000117086	0.00173069
gene-LOC9270771	191.77	1.02772	0.266794	3.85212	0.000117098	0.00173069
gene-LOC9269825	45.66	2.21894	0.576079	3.85179	0.000117256	0.00173095
gene-LOC107280196	1849.82	-0.461017	0.119691	-3.85172	0.000117291	0.00173095
gene-LOC4336108	1596.22	-0.506234	0.131436	-3.85156	0.00011737	0.00173095
gene-LOC4337733	12021.5	0.443106	0.115056	3.85121	0.000117535	0.00173213
gene-LOC4341062	347.917	-0.776196	0.201588	-3.8504	0.000117925	0.00173663
gene-LOC4333747	104.318	-1.37309	0.356855	-3.84775	0.000119209	0.00175427
gene-LOC4329388	493.148	0.764455	0.198744	3.84643	0.00011985	0.00176243
gene-LOC4333626	845.895	0.562127	0.14617	3.84571	0.000120205	0.00176638
gene-LOC4326490	215.534	-0.948349	0.246664	-3.8447	0.000120702	0.00177241
gene-LOC9272028	2682.45	-0.500353	0.130171	-3.84381	0.000121139	0.00177542
gene-LOC4335044	744.052	0.583757	0.15187	3.84378	0.000121152	0.00177542
gene-LOC4351665	256.71	-0.882148	0.229502	-3.84375	0.000121168	0.00177542
gene-LOC4335436	1202.14	-0.503697	0.131066	-3.84308	0.000121498	0.00177898
gene-LOC4324621	1986.97	-0.495757	0.129017	-3.84258	0.000121748	0.00178136
gene-LOC4347279	1731.91	0.476269	0.123969	3.84183	0.000122119	0.00178551
gene-LOC9268895	82.7397	-1.47972	0.38529	-3.84055	0.000122758	0.00179357
gene-LOC4338498	1083.55	-0.624623	0.162649	-3.84032	0.000122874	0.00179398
gene-LOC4350441	874.421	-0.543611	0.141592	-3.83928	0.000123395	0.0018003
gene-LOC9269252	1689.11	-0.452059	0.117887	-3.83468	0.000125726	0.00183299
gene-LOC4332374	357.253	0.958199	0.249982	3.83308	0.000126551	0.00184371
gene-LOC4325508	1694.66	-0.479003	0.125009	-3.83174	0.000127238	0.0018524
gene-LOC4341516	17696.5	-0.416912	0.108812	-3.83148	0.000127374	0.00185306
gene-LOC4344144	277.015	0.860952	0.224893	3.82828	0.000129041	0.00187597
gene-LOC4343980	343.715	0.788787	0.206076	3.82764	0.000129376	0.00187949
gene-LOC4349531	1947.61	-0.532871	0.139333	-3.82443	0.000131073	0.00190279
gene-LOC4341087	1478.39	-0.474734	0.124166	-3.82338	0.000131633	0.00190956
gene-LOC4351095	3729.89	-0.405222	0.106043	-3.82128	0.000132758	0.00192452
gene-LOC4327132	148.957	-1.17116	0.306513	-3.82091	0.00013296	0.00192608
gene-LOC4347937	619.99	-0.736395	0.192743	-3.82061	0.000133123	0.00192707
gene-LOC4327207	630.319	-0.600946	0.157317	-3.81997	0.000133468	0.0019307
gene-LOC107276262	134.436	-1.29254	0.338547	-3.8179	0.00013459	0.00194555
gene-LOC4352408	1118.65	-0.524781	0.13749	-3.81687	0.000135153	0.0019523
gene-LOC4338375	828.188	0.558372	0.146413	3.81368	0.000136913	0.00197634
gene-LOC4326149	144.366	1.30395	0.341943	3.81335	0.000137094	0.00197755
gene-LOC4339876	964.196	-0.654162	0.171609	-3.81194	0.000137883	0.00198615
gene-LOC4332137	2688.93	-0.408942	0.107279	-3.81193	0.000137885	0.00198615
gene-LOC4333666	1433.65	-0.636049	0.166905	-3.81084	0.000138495	0.00199353
gene-LOC4348447	3629.32	0.466668	0.122498	3.80959	0.000139196	0.00200052
gene-LOC4352763	1779.36	0.530664	0.139301	3.80949	0.000139252	0.00200052
gene-LOC9268095	121.767	1.34294	0.352528	3.80945	0.000139275	0.00200052
gene-LOC4338636	1923.18	-0.458791	0.120457	-3.80875	0.000139673	0.00200483
gene-LOC4326830	1001.81	0.5317	0.139656	3.80721	0.000140546	0.00201454
gene-LOC4341657	1496.7	-0.482822	0.126818	-3.8072	0.000140547	0.00201454
gene-LOC4327165	215.227	1.01107	0.265858	3.80305	0.000142925	0.00204719
gene-LOC4331189	903.22	-0.703539	0.185076	-3.80136	0.000143904	0.00205977
gene-LOC4348855	403.598	-0.76636	0.201643	-3.80058	0.000144359	0.00206483
gene-LOC4336294	28755.3	-0.367098	0.0966026	-3.80008	0.000144648	0.00206751
gene-LOC4327208	1440.82	0.6111	0.160849	3.79921	0.00014516	0.00207273
gene-LOC4336733	859.656	-0.54645	0.143836	-3.79911	0.000145216	0.00207273
gene-LOC4333171	3223.08	0.433022	0.114022	3.79772	0.000146033	0.00208294
gene-LOC4343774	155.672	-1.08382	0.285741	-3.79303	0.000148822	0.00212123
gene-LOC4326857	62.5184	-1.73486	0.457459	-3.79238	0.000149211	0.0021253
gene-LOC4351525	2494.43	0.420357	0.11085	3.79214	0.000149356	0.00212588
gene-LOC4349629	41.196	-2.28281	0.602434	-3.78931	0.000151066	0.00214871
gene-LOC4343164	612.264	-0.626449	0.165402	-3.78744	0.000152205	0.00216342
gene-LOC4347677	1338.21	-0.531637	0.140444	-3.78541	0.000153453	0.00217963
gene-LOC4326579	39.429	-2.24906	0.594213	-3.78494	0.000153743	0.00218223
gene-LOC4345640	83.566	-1.54731	0.409062	-3.78259	0.000155208	0.00220149
gene-LOC9271252	597.887	-0.623924	0.165229	-3.77612	0.000159289	0.00225781
gene-LOC4337011	1166.81	0.530733	0.14057	3.77559	0.00015963	0.00226107
gene-LOC4336740	230.928	0.95148	0.252027	3.77532	0.000159804	0.00226197
gene-LOC112938631	242.759	-1.00266	0.265731	-3.77321	0.000161161	0.00227959
gene-LOC4346803	9852.57	-0.415865	0.110252	-3.77196	0.000161968	0.00228942
gene-LOC9269962	38.0141	2.46388	0.653243	3.77176	0.000162101	0.00228972
gene-LOC4333054	138.24	-1.50085	0.397978	-3.77119	0.000162472	0.00229338
gene-LOC4330171	216.408	0.917857	0.24344	3.77037	0.000163009	0.00229846
gene-LOC4339088	593.577	0.608581	0.161415	3.77029	0.000163058	0.00229846
gene-LOC4328331	560.927	-0.645054	0.171149	-3.76897	0.000163923	0.00230907
gene-LOC4327656	1728.42	0.446971	0.11862	3.7681	0.000164496	0.00231554
gene-LOC4346323	1930.88	0.437992	0.116245	3.76785	0.000164662	0.00231627
gene-LOC9268392	9405.33	-0.529422	0.140549	-3.76681	0.000165349	0.00232434
gene-LOC4333289	1367.44	0.570708	0.151523	3.76649	0.000165561	0.00232448
gene-LOC4334445	538.822	-0.647162	0.171826	-3.76638	0.000165633	0.00232448
gene-LOC107277906	389.942	0.802533	0.213084	3.76628	0.0001657	0.00232448
gene-LOC4340547	102.386	-1.54851	0.41117	-3.7661	0.000165818	0.00232453
gene-LOC4330034	5053.1	-0.576143	0.153029	-3.76494	0.000166589	0.00233373
gene-LOC4330408	2388.11	-0.447806	0.118987	-3.76348	0.000167564	0.00234578
gene-LOC4326677	750.967	0.815585	0.216828	3.76144	0.00016894	0.00236342
gene-LOC4327753	279.904	-0.827518	0.220013	-3.76123	0.000169082	0.00236378
gene-LOC4342022	3525.91	0.389866	0.10366	3.761	0.000169234	0.0023643
gene-LOC4326401	1586.29	-0.451575	0.12015	-3.75844	0.000170979	0.00238704
gene-LOC4326273	19.8242	4.02859	1.07197	3.75814	0.000171184	0.00238827
gene-LOC4340153	2240.62	-0.422425	0.112438	-3.75695	0.000171998	0.0023969
gene-LOC4338524	2450.41	-0.438016	0.11659	-3.75689	0.000172038	0.0023969
gene-LOC4340659	1182.81	0.482683	0.128507	3.7561	0.000172583	0.00240286
gene-LOC4337238	805.808	0.555429	0.147891	3.75567	0.000172879	0.00240534
gene-LOC4336684	1040.84	-0.589532	0.157084	-3.75296	0.000174758	0.00242982
gene-LOC9269236	235.143	-0.904919	0.241142	-3.75265	0.000174977	0.00243003
gene-LOC4350083	1256.03	0.484155	0.129019	3.7526	0.000175011	0.00243003
gene-LOC4336525	5079.3	-0.418421	0.111549	-3.75101	0.000176127	0.00244386
gene-LOC4327331	948.22	-0.581353	0.155062	-3.74916	0.000177427	0.00246023
gene-LOC4329098	531.164	0.685402	0.182848	3.74847	0.000177913	0.0024653
gene-LOC4351451	653.093	-0.618396	0.165083	-3.74597	0.000179698	0.00248834
gene-LOC9269925	2418.31	-0.463227	0.123683	-3.74528	0.000180193	0.00249351
gene-LOC4326716	15.6903	-4.45445	1.19017	-3.7427	0.000182051	0.00251647
gene-LOC4333815	333.472	-0.764909	0.204377	-3.74264	0.000182099	0.00251647
gene-LOC4340344	1835.33	0.428382	0.11449	3.74166	0.00018281	0.00252459
gene-LOC4335115	567.941	-0.615183	0.164455	-3.74074	0.000183483	0.00253216
gene-LOC4349470	1316.98	-0.475557	0.127142	-3.74036	0.000183759	0.00253427
gene-LOC4324024	68.5622	1.71687	0.45924	3.7385	0.00018512	0.0025513
gene-LOC4325432	45.6457	2.25731	0.604276	3.73556	0.000187299	0.00257844
gene-LOC4337834	4732.83	-0.368334	0.0986036	-3.7355	0.000187342	0.00257844
gene-LOC112936064	802.226	-0.643206	0.172196	-3.73531	0.000187483	0.00257865
gene-LOC4341695	1464.44	-0.468536	0.125604	-3.73028	0.00019127	0.00262896
gene-LOC4347585	571.084	-0.753743	0.202115	-3.72927	0.000192034	0.00263769
gene-LOC112936180	280.007	-0.907952	0.243509	-3.72862	0.00019253	0.00264273
gene-LOC4344399	2328.09	-0.409069	0.109723	-3.7282	0.000192851	0.00264535
gene-LOC4346642	8882.08	-0.407969	0.109589	-3.72272	0.000197085	0.00270161
gene-LOC4330389	1554.51	-0.466322	0.12527	-3.72254	0.000197231	0.0027018
gene-LOC4342552	39.2119	2.34328	0.629521	3.72232	0.000197401	0.00270231
gene-LOC4332608	75.2607	-1.8963	0.509733	-3.72018	0.000199077	0.00272343
gene-LOC4334509	1057.02	-0.497104	0.133636	-3.71982	0.000199365	0.00272381
gene-LOC4327740	2419.08	0.411757	0.110693	3.71981	0.000199372	0.00272381
gene-LOC4346499	9.11668	-6.81109	1.8318	-3.71825	0.000200607	0.00273886
gene-LOC4326846	103.735	-1.26325	0.339877	-3.71679	0.000201769	0.00275288
gene-LOC9266147	5045.56	-0.36287	0.0976781	-3.71496	0.000203239	0.00277108
gene-LOC4329717	82.891	1.48292	0.399943	3.70782	0.000209048	0.00284838
gene-LOC4344733	1627.36	-0.447105	0.120669	-3.70521	0.000211216	0.00287487
gene-LOC4331249	337.081	-0.854392	0.230596	-3.70514	0.000211274	0.00287487
gene-LOC4334905	678.726	0.585625	0.158092	3.70433	0.000211952	0.00288218
gene-LOC4338032	143.507	1.26214	0.340873	3.70266	0.000213348	0.00289924
gene-LOC4344423	408.564	-0.720617	0.194647	-3.70218	0.000213756	0.00290285
gene-LOC4344210	2181.21	0.430101	0.116206	3.70119	0.000214591	0.00291122
gene-LOC4341093	890.085	0.561041	0.151587	3.70111	0.000214658	0.00291122
gene-LOC9268874	365.743	0.750265	0.202737	3.70069	0.000215018	0.00291416
gene-LOC4324307	126.106	1.39072	0.375834	3.70036	0.000215293	0.00291596
gene-LOC107277281	762.454	-0.564933	0.152709	-3.69942	0.000216096	0.00292489
gene-LOC4324397	126.959	-1.17337	0.317253	-3.69853	0.000216848	0.00293312
gene-LOC4334976	107.661	-1.26777	0.343046	-3.69564	0.000219337	0.00296483
gene-LOC4326678	2260.83	0.52289	0.141525	3.69469	0.000220157	0.00297281
gene-LOC4326775	144.412	-1.11569	0.301978	-3.69462	0.000220219	0.00297281
gene-LOC4330740	344.75	-0.776615	0.210218	-3.69433	0.000220471	0.00297424
gene-OrsajM_p15	9.80168	-6.91453	1.87246	-3.69275	0.000221843	0.00299077
gene-LOC4340941	986.478	-0.611553	0.165641	-3.69204	0.000222464	0.00299717
gene-LOC4332519	869.031	-0.606196	0.164252	-3.69064	0.000223688	0.00301037
gene-LOC4349196	408.522	0.733103	0.198641	3.69059	0.000223739	0.00301037
gene-LOC4330280	2953.81	0.433177	0.117445	3.68834	0.000225724	0.00303508
gene-LOC9271452	8380.84	-0.363935	0.0986886	-3.68771	0.00022628	0.00304056
gene-LOC4339921	762.924	0.568386	0.154204	3.68594	0.00022786	0.00305977
gene-LOC4325069	156.236	1.27045	0.34488	3.68374	0.000229839	0.00308431
gene-LOC4331150	12064.5	0.35088	0.0952561	3.68355	0.000230012	0.00308461
gene-LOC4334728	2364.13	0.406719	0.110447	3.68247	0.000230984	0.00309421
gene-LOC4337587	1890.08	-0.419752	0.113992	-3.6823	0.000231142	0.00309421
gene-LOC4332420	168.652	3.29041	0.893587	3.68225	0.000231182	0.00309421
gene-LOC4330046	2352.85	0.4564	0.124025	3.67991	0.000233313	0.00312068
gene-LOC4325311	21.1253	-3.23823	0.8802	-3.67897	0.000234175	0.00312918
gene-LOC9268726	1627.92	-0.507115	0.137845	-3.67889	0.000234255	0.00312918
gene-LOC9267495	1316.92	-0.470214	0.127828	-3.67848	0.000234629	0.00313212
gene-LOC4339695	357.261	-0.731237	0.198817	-3.67793	0.000235131	0.00313677
gene-LOC4348848	109.726	-1.33984	0.364414	-3.6767	0.000236269	0.0031499
gene-LOC107280571	378.634	-0.873064	0.237545	-3.67536	0.000237512	0.00316274
gene-LOC4332731	1028.94	0.504992	0.137406	3.67518	0.000237686	0.00316274
gene-LOC4328643	300.423	0.775111	0.210905	3.67516	0.000237698	0.00316274
gene-LOC107277478	24.9496	-2.79347	0.760263	-3.67435	0.000238458	0.00316935
gene-LOC4347856	58.6714	-1.76515	0.480405	-3.67429	0.000238513	0.00316935
gene-LOC4346078	741.271	-0.610834	0.166253	-3.67413	0.00023866	0.00316935
gene-LOC4338069	305.599	-0.764153	0.208177	-3.67069	0.000241895	0.00321022
gene-LOC4340899	3525.21	0.501616	0.136672	3.67022	0.000242339	0.00321402
gene-LOC4329181	1620.67	0.460734	0.125565	3.66928	0.000243239	0.00322386
gene-LOC4331915	2534.99	-0.404904	0.110372	-3.66852	0.000243954	0.00323124
gene-LOC4324606	252.052	-0.857312	0.233706	-3.66833	0.000244139	0.00323125
gene-LOC4337827	1127.71	0.490699	0.133777	3.66805	0.000244406	0.00323125
gene-LOC4347799	1551.58	0.473692	0.129141	3.66803	0.00024443	0.00323125
gene-LOC4338677	149.81	-1.09714	0.299186	-3.66709	0.000245323	0.00324096
gene-LOC4340007	133.826	1.13939	0.310819	3.66575	0.000246612	0.00325482
gene-LOC107279826	54.2268	1.85813	0.506902	3.66566	0.000246697	0.00325482
gene-LOC4350864	581.158	0.598749	0.163347	3.66551	0.00024685	0.00325482
gene-LOC4324736	1465.57	1.32303	0.360957	3.66533	0.000247021	0.00325497
gene-OrsajCp089	558.173	-0.808126	0.220535	-3.6644	0.000247922	0.00326473
gene-LOC4346096	4235.57	-0.361541	0.0987305	-3.6619	0.000250352	0.0032946
gene-LOC4347591	800.46	-0.62643	0.17122	-3.65862	0.000253574	0.0033334
gene-LOC4333713	362.033	-0.714671	0.195342	-3.65857	0.000253627	0.0033334
gene-LOC107277568	71.1811	-1.56149	0.427011	-3.6568	0.000255387	0.00335347
gene-LOC4350844	545.503	0.74484	0.203692	3.6567	0.000255482	0.00335347
gene-LOC112939093	307.804	0.821854	0.224807	3.65582	0.000256357	0.00336279
gene-LOC4338495	1418.84	-0.461852	0.126378	-3.65453	0.000257652	0.0033776
gene-LOC4325966	2170.04	0.434475	0.118946	3.6527	0.000259497	0.00339961
gene-LOC4331847	1854.83	-0.655045	0.179348	-3.65236	0.000259839	0.00340191
gene-LOC4348941	3345.88	-0.389794	0.106765	-3.65094	0.000261282	0.00341657
gene-LOC4331275	623.541	-0.664982	0.182141	-3.65093	0.000261293	0.00341657
gene-LOC4327742	2788.48	-0.509895	0.139754	-3.64851	0.000263764	0.00344666
gene-LOC4325078	1143.34	0.477937	0.131087	3.64595	0.000266409	0.00347899
gene-LOC4327389	1759.04	0.489653	0.134313	3.64562	0.000266752	0.00348125
gene-LOC4346441	2350.31	-0.445678	0.122296	-3.64426	0.000268167	0.00349747
gene-LOC4341869	1096.87	-0.567779	0.155883	-3.64233	0.000270178	0.00352146
gene-LOC4331417	357.545	-0.725142	0.199107	-3.64198	0.000270554	0.0035241
gene-LOC4333402	417.846	-0.700859	0.192615	-3.63866	0.000274058	0.00356747
gene-LOC4352852	1471.08	1.69755	0.466599	3.63814	0.00027461	0.00357019
gene-LOC4347941	1035.95	0.524536	0.144177	3.63814	0.000274617	0.00357019
gene-LOC4341607	210.79	0.984272	0.270586	3.63756	0.00027523	0.00357589
gene-LOC4334394	332.445	-0.794073	0.218319	-3.63722	0.000275597	0.00357838
gene-LOC4328408	328.666	0.8505	0.23391	3.63601	0.00027689	0.00359289
gene-LOC107278586	545.298	-0.797926	0.219604	-3.63348	0.00027962	0.003626
gene-LOC4341868	160.706	1.23213	0.33915	3.63298	0.000280166	0.00363077
gene-LOC4342060	358.89	0.727547	0.200275	3.63275	0.000280419	0.00363175
gene-LOC4347266	42.6257	2.86605	0.789033	3.63236	0.000280841	0.00363249
gene-LOC4339755	7931.5	-0.338971	0.0933225	-3.63226	0.000280953	0.00363249
gene-LOC4324583	1264.97	0.580101	0.15971	3.6322	0.00028101	0.00363249
gene-LOC4334032	763.689	-0.57581	0.158541	-3.63192	0.000281322	0.00363422
gene-LOC4336700	102.795	-1.776	0.48906	-3.63145	0.00028183	0.00363848
gene-LOC4346839	934.403	-0.522496	0.143895	-3.63109	0.000282228	0.0036396
gene-LOC4346297	659.331	-0.592933	0.163299	-3.63098	0.000282349	0.0036396
gene-LOC4350738	70.3477	-1.50511	0.414531	-3.63088	0.000282452	0.0036396
gene-LOC4330652	268.072	-0.80267	0.221134	-3.62979	0.000283647	0.00365269
gene-LOC4332934	49.0227	1.84394	0.508033	3.62957	0.000283899	0.00365363
gene-LOC4341453	1078.82	-0.570008	0.157149	-3.62719	0.000286527	0.00368513
gene-LOC4331836	488.665	-0.747725	0.206171	-3.62672	0.000287039	0.00368939
gene-LOC4331160	4053.64	0.359938	0.0992665	3.62598	0.000287869	0.00369773
gene-LOC4328633	63.3476	-1.74145	0.480355	-3.62534	0.000288582	0.00370261
gene-LOC4329828	1392.36	0.450206	0.124184	3.62531	0.000288612	0.00370261
gene-LOC4342939	1182.12	-0.474297	0.130853	-3.62465	0.000289348	0.00370973
gene-LOC4335048	2852.21	-0.385566	0.106452	-3.62197	0.000292373	0.00374616
gene-LOC4324255	1052.66	-0.54256	0.14981	-3.62166	0.000292722	0.00374827
gene-LOC4338446	733.845	0.579393	0.159993	3.62136	0.000293056	0.0037502
gene-LOC4337139	463.4	0.657737	0.181679	3.62032	0.000294243	0.00376302
gene-LOC4346779	570.178	-0.742378	0.205073	-3.62006	0.000294531	0.00376435
gene-LOC4338807	1048.07	-0.489321	0.135278	-3.61716	0.000297853	0.00380041
gene-LOC4327289	1545.28	0.565814	0.156428	3.61709	0.000297932	0.00380041
gene-LOC4333126	1475.52	0.451707	0.124885	3.61699	0.000298044	0.00380041
gene-LOC4335896	2281.12	-0.475037	0.131336	-3.61695	0.000298097	0.00380041
gene-LOC4331585	1457.65	0.453972	0.12557	3.6153	0.000299997	0.00382225
gene-LOC4332718	898.753	-0.518161	0.143356	-3.61452	0.000300909	0.00383018
gene-LOC4341584	717.659	0.581927	0.161001	3.61444	0.000300995	0.00383018
gene-LOC4338163	1145	-0.603847	0.167075	-3.61422	0.000301249	0.00383043
gene-LOC4344571	1117.34	-0.510034	0.141123	-3.6141	0.00030139	0.00383043
gene-LOC4346719	208.548	-0.93539	0.258944	-3.61232	0.000303472	0.00385313
gene-LOC4351103	60.9085	1.71072	0.473588	3.61225	0.000303554	0.00385313
gene-LOC4342173	980.613	-0.595483	0.164897	-3.61125	0.000304726	0.00386455
gene-LOC4332643	262.315	-1.12819	0.312417	-3.61116	0.000304832	0.00386455
gene-LOC4338013	597.997	0.635006	0.175944	3.60914	0.000307216	0.00389236
gene-LOC4333437	601.378	-0.604403	0.167525	-3.60784	0.000308757	0.00390945
gene-LOC4330852	2634.25	-0.389632	0.108033	-3.60661	0.000310228	0.00392508
gene-LOC4331510	814.967	0.536989	0.148895	3.60648	0.000310376	0.00392508
gene-LOC9272054	5164.95	-0.409977	0.113693	-3.60601	0.000310946	0.00392919
gene-LOC4337860	1255.31	0.563393	0.156242	3.60589	0.000311086	0.00392919
gene-LOC4348852	953.413	0.516266	0.143206	3.60506	0.000312078	0.00393929
gene-LOC4328772	532.505	-0.616755	0.171138	-3.60384	0.000313548	0.0039554
gene-LOC4331989	1050.72	0.490369	0.136113	3.60266	0.000314974	0.00397093
gene-LOC9269489	47.8058	1.962	0.544862	3.60091	0.000317107	0.00399535
gene-LOC4339617	18.4626	-3.26236	0.906095	-3.60047	0.000317646	0.00399967
gene-LOC4338864	15.3834	-3.71076	1.03106	-3.59898	0.00031947	0.00401984
gene-LOC4338381	129.19	1.54524	0.429373	3.59884	0.000319641	0.00401984
gene-LOC4328859	5306.87	0.358706	0.0996901	3.59821	0.000320414	0.00402707
gene-LOC4348928	362.633	0.730163	0.202988	3.59708	0.000321811	0.00404214
gene-LOC9269766	64.9275	1.80303	0.501288	3.5968	0.000322154	0.00404397
gene-LOC4325838	582.315	0.743972	0.206894	3.5959	0.000323273	0.00405551
gene-LOC9271200	421.276	-0.691555	0.19235	-3.5953	0.00032402	0.00406081
gene-LOC4339274	635.082	0.686124	0.190842	3.59524	0.000324093	0.00406081
gene-LOC4332815	4497.81	-0.449487	0.125093	-3.59322	0.000326622	0.00408956
gene-LOC4346475	1672.57	-0.430467	0.119805	-3.59305	0.000326832	0.00408956
gene-LOC4324409	65.7121	1.64312	0.457322	3.59292	0.000326989	0.00408956
gene-LOC4328647	8516.79	-0.370919	0.103254	-3.5923	0.000327769	0.0040957
gene-LOC4349290	764.55	-0.636575	0.17721	-3.59221	0.000327881	0.0040957
gene-LOC4349411	445.955	0.654772	0.182328	3.59118	0.000329189	0.00410952
gene-LOC4347337	27.4819	-2.64319	0.73611	-3.59076	0.000329719	0.00411363
gene-LOC4327688	188.046	1.00999	0.281307	3.59035	0.000330235	0.00411755
gene-LOC4334405	285.756	-0.799394	0.222799	-3.58796	0.00033328	0.00415113
gene-LOC4331112	3198.36	0.42254	0.117768	3.58791	0.000333335	0.00415113
gene-LOC4337561	998.291	-0.491447	0.137008	-3.58699	0.000334512	0.0041625
gene-LOC4328655	1437.38	-0.449463	0.12531	-3.58683	0.000334728	0.0041625
gene-LOC4338358	2812.06	-0.491631	0.13707	-3.58672	0.00033486	0.0041625
gene-LOC4335869	398.444	0.692683	0.19315	3.58624	0.000335475	0.00416761
gene-LOC4327723	72.1553	-1.46207	0.407854	-3.58478	0.000337359	0.00418847
gene-LOC4347005	1031.05	-0.558658	0.155919	-3.58301	0.000339659	0.00421445
gene-LOC4337100	1013.2	-0.569955	0.159178	-3.58061	0.000342789	0.00424858
gene-LOC4335599	396.331	0.679368	0.189736	3.58059	0.000342825	0.00424858
gene-LOC9269676	385.814	-0.691273	0.193094	-3.57999	0.000343614	0.00425576
gene-LOC4330474	2392.67	-0.464161	0.129679	-3.57931	0.000344498	0.00426413
gene-LOC4338395	1706.11	0.430832	0.120395	3.57848	0.000345596	0.00427512
gene-LOC107276722	89.8179	-1.3466	0.376378	-3.57778	0.00034653	0.00428409
gene-LOC4351319	2859.06	-0.430668	0.120381	-3.57753	0.00034685	0.00428493
gene-LOC4327279	2512.69	-0.389862	0.108979	-3.57741	0.000347019	0.00428493
gene-LOC4337998	842.665	-0.554067	0.154905	-3.57681	0.000347808	0.00429208
gene-LOC4343249	479.388	0.622714	0.174157	3.57558	0.000349451	0.00430931
gene-LOC9266439	1630.71	-0.430624	0.120439	-3.57545	0.000349626	0.00430931
gene-LOC4344770	489.652	0.759389	0.21241	3.57511	0.00035008	0.0043123
gene-LOC4332093	1586.2	0.424529	0.11876	3.57468	0.000350659	0.00431683
gene-LOC4324418	372.154	0.698851	0.195588	3.57308	0.000352806	0.00434064
gene-LOC4345893	1324.14	-0.486964	0.1363	-3.57273	0.000353275	0.00434207
gene-LOC9270608	17.0218	5.90213	1.65206	3.57259	0.000353468	0.00434207
gene-LOC4325560	571.108	-0.580726	0.162553	-3.57252	0.000353561	0.00434207
gene-LOC4344150	1457.51	0.46466	0.130079	3.57212	0.000354102	0.0043461
gene-LOC4338226	1910.81	-0.408485	0.114396	-3.57079	0.000355905	0.00436561
gene-LOC4348255	523.407	-0.599733	0.167972	-3.57043	0.000356392	0.00436895
gene-LOC4333423	924.459	-0.63031	0.176579	-3.56957	0.000357573	0.00438081
gene-LOC4349376	566.8	-0.690211	0.19338	-3.5692	0.000358074	0.00438431
gene-LOC4351240	2012.77	-0.459947	0.128894	-3.56842	0.000359138	0.00439471
gene-LOC9268149	736.557	-0.636814	0.178553	-3.56652	0.000361757	0.0044241
gene-LOC107280814	206.772	1.02473	0.287476	3.56459	0.000364428	0.0044541
gene-LOC4342422	844.141	-0.562411	0.157806	-3.56394	0.00036533	0.00446127
gene-LOC4349796	34.8187	3.00213	0.842397	3.5638	0.000365531	0.00446127
gene-LOC4352832	10198.2	0.39345	0.110405	3.56369	0.000365684	0.00446127
gene-LOC4344545	467.176	-0.669712	0.187934	-3.56354	0.00036589	0.00446127
gene-LOC4340497	2921.92	-0.379936	0.106639	-3.56284	0.000366861	0.00447044
gene-LOC107279225	1177.36	0.487524	0.136857	3.56229	0.000367639	0.00447534
gene-LOC4342702	2139.44	0.401843	0.112806	3.56224	0.000367701	0.00447534
gene-LOC4342069	462.518	-0.656859	0.184498	-3.56025	0.000370501	0.00450619
gene-LOC4324330	723.234	-0.570494	0.160245	-3.56013	0.000370677	0.00450619
gene-LOC4349476	193.847	-0.998924	0.28063	-3.55958	0.000371447	0.00451286
gene-LOC4330407	55.8071	-2.32795	0.654643	-3.55607	0.000376448	0.0045709
gene-LOC4330362	303.744	-0.831419	0.233847	-3.55539	0.000377415	0.00457992
gene-LOC4347431	1075.82	-0.55393	0.155936	-3.5523	0.000381874	0.00463127
gene-LOC4326792	173.648	-0.945439	0.266332	-3.54985	0.000385448	0.00467184
gene-LOC4328507	1034.15	-0.555073	0.156464	-3.54761	0.000388739	0.00470893
gene-LOC4342644	1178.12	0.467616	0.131847	3.54665	0.000390164	0.00472339
gene-LOC4351076	789.147	0.531568	0.149904	3.54605	0.000391046	0.00473126
gene-LOC4349050	1003.88	0.626549	0.176726	3.5453	0.000392159	0.00474192
gene-LOC4325388	17.9833	3.5752	1.00858	3.54479	0.000392919	0.0047483
gene-LOC4330406	2103.54	0.465667	0.131477	3.54181	0.000397385	0.00479942
gene-LOC4346032	275.482	-0.776407	0.219227	-3.54157	0.000397749	0.00480098
gene-LOC4343722	1165.74	0.465915	0.131639	3.53933	0.000401143	0.00483709
gene-LOC4352790	371.378	-0.688955	0.194659	-3.53928	0.000401215	0.00483709
gene-LOC4329021	736.111	-0.729888	0.206244	-3.53895	0.000401729	0.00484043
gene-LOC4351767	295.214	-0.746922	0.211107	-3.53812	0.00040298	0.00485264
gene-LOC4342304	547.959	-0.780702	0.220674	-3.53781	0.000403461	0.00485442
gene-LOC4346559	635.941	-0.55723	0.157518	-3.53757	0.000403825	0.00485442
gene-LOC4352580	1230.43	0.552642	0.156221	3.53756	0.000403842	0.00485442
gene-LOC107279333	166.287	-1.09351	0.309156	-3.53709	0.000404569	0.0048603
gene-LOC4348874	17.1355	-3.34676	0.946952	-3.53425	0.000408942	0.00490994
gene-LOC4335640	937.573	-0.587044	0.166142	-3.5334	0.000410258	0.00492286
gene-LOC4346237	3587.53	-0.412847	0.11687	-3.53253	0.000411602	0.00493423
gene-LOC4351689	20.0331	3.21116	0.909038	3.53247	0.00041169	0.00493423
gene-LOC4334015	570.106	1.73556	0.491347	3.53224	0.000412048	0.00493563
gene-LOC4352691	489.118	0.683648	0.193632	3.53066	0.000414519	0.00496232
gene-LOC4344319	4915.76	0.509033	0.144197	3.53013	0.000415353	0.00496938
gene-LOC4349296	809.229	-0.512557	0.145253	-3.52872	0.000417571	0.00499299
gene-LOC4348488	1030.24	0.516199	0.146322	3.52784	0.000418969	0.00500677
gene-LOC4350255	1018.25	-0.547006	0.155097	-3.52687	0.000420509	0.00502224
gene-LOC4330285	636.529	-0.560286	0.158943	-3.52507	0.000423367	0.00505342
gene-LOC107280241	130.846	-1.13438	0.321941	-3.52356	0.000425784	0.00507929
gene-LOC4351766	359.218	-0.798642	0.226709	-3.52276	0.000427073	0.0050917
gene-LOC4331068	1702.44	-0.474086	0.134633	-3.52133	0.000429388	0.00511631
gene-LOC4347505	503.907	-0.627787	0.178301	-3.52094	0.000430012	0.00512075
gene-LOC4339123	523.233	-0.641878	0.182348	-3.52008	0.000431418	0.0051345
gene-LOC9270250	182.196	-1.10486	0.313893	-3.51987	0.000431763	0.00513561
gene-LOC4349978	1216.94	-0.478624	0.136126	-3.51605	0.00043802	0.005207
gene-LOC4336066	4146.09	-0.380965	0.108381	-3.51505	0.000439678	0.00522142
gene-LOC4326079	577.554	0.600125	0.170732	3.51501	0.000439744	0.00522142
gene-LOC9269581	1365.45	0.467787	0.133192	3.51211	0.000444557	0.00527549
gene-LOC4335766	385.425	0.676511	0.192643	3.51173	0.000445199	0.00528004
gene-LOC4343454	8.73039	6.39788	1.82227	3.51093	0.000446541	0.00529288
gene-LOC4324245	3417.59	0.421095	0.119957	3.51039	0.000447455	0.00530064
gene-LOC4327543	3362.46	-0.377693	0.107613	-3.50974	0.000448542	0.00531043
gene-LOC4331617	33282.9	0.361209	0.102933	3.50917	0.000449513	0.00531884
gene-LOC4350194	2041.35	0.39896	0.113701	3.50886	0.000450027	0.00532184
gene-LOC4337126	235.57	-1.22834	0.350093	-3.50863	0.000450425	0.00532347
gene-LOC4344232	1844.17	-0.428936	0.12227	-3.50811	0.000451303	0.00533075
gene-LOC4352835	288.983	0.800777	0.228292	3.50768	0.000452034	0.0053363
gene-LOC4341266	1068.29	0.480228	0.136924	3.50726	0.000452742	0.00534157
gene-LOC4332786	555.786	-0.623797	0.177874	-3.50696	0.000453255	0.00534454
gene-LOC4352606	3518.1	-0.359003	0.102403	-3.50577	0.000455289	0.00536541
gene-LOC4336175	25.3379	-2.61429	0.745804	-3.50534	0.000456025	0.00537099
gene-LOC4348273	400.616	-0.676345	0.192988	-3.50461	0.000457284	0.00538272
gene-LOC107275700	260.514	0.819104	0.233791	3.50358	0.000459056	0.00540038
gene-LOC4338870	1192.3	-0.459949	0.131286	-3.50341	0.000459347	0.00540038
gene-LOC4349080	732.324	-0.531596	0.151743	-3.50327	0.000459579	0.00540038
gene-LOC4338716	1625.22	-0.412182	0.117698	-3.50204	0.00046171	0.0054223
gene-LOC4324771	794.029	0.552921	0.15792	3.50128	0.000463027	0.00543464
gene-LOC4339738	641.174	0.610118	0.174319	3.5	0.00046525	0.00545759
gene-LOC4335748	593.949	-0.617003	0.176311	-3.49952	0.000466097	0.0054644
gene-LOC4341970	453.46	-0.626316	0.178989	-3.49919	0.000466673	0.005468
gene-LOC4348847	261.805	-0.807481	0.230889	-3.49727	0.000470046	0.00550436
gene-LOC4326628	993.185	0.631864	0.180789	3.49504	0.000473993	0.00554741
gene-LOC4327018	923.427	-0.497753	0.142494	-3.49314	0.000477374	0.00558377
gene-LOC4330589	683.067	-0.725034	0.207588	-3.49266	0.000478241	0.00559071
gene-LOC4349795	409.002	0.667359	0.191137	3.49152	0.000480272	0.00561124
gene-LOC4352774	547.812	-0.586242	0.167962	-3.49033	0.000482423	0.00563314
gene-LOC4348217	149.177	1.0164	0.291241	3.48988	0.000483243	0.00563949
gene-LOC4324411	127.796	1.24373	0.356427	3.48944	0.000484041	0.00564558
gene-LOC4331408	10589.1	-0.330507	0.0947211	-3.48927	0.000484346	0.00564591
gene-LOC4348452	1739.38	-0.404839	0.116045	-3.48865	0.000485473	0.00565582
gene-LOC4351553	57.7738	-1.6101	0.461703	-3.4873	0.000487922	0.0056811
gene-LOC4330679	304.464	-0.767268	0.220036	-3.48701	0.000488453	0.00568404
gene-LOC4331130	2777.24	-0.380249	0.109058	-3.48667	0.000489078	0.00568808
gene-LOC4332542	1225.2	0.63851	0.183145	3.48637	0.00048963	0.00569125
gene-LOC4334783	167.323	-1.14801	0.329433	-3.4848	0.000492512	0.00572149
gene-LOC107277729	17.5619	-3.88196	1.11438	-3.48351	0.000494886	0.0057458
gene-LOC4349740	229.203	0.988709	0.283842	3.48331	0.000495258	0.00574685
gene-LOC4340667	125.597	1.14011	0.327336	3.48299	0.000495855	0.00574783
gene-LOC4328858	1094.24	0.474718	0.136297	3.48296	0.000495905	0.00574783
gene-LOC9270274	459.153	-0.696954	0.200117	-3.48272	0.000496341	0.00574961
gene-LOC4337615	276.416	1.14502	0.328963	3.48069	0.000500116	0.00579006
gene-LOC4337676	2588.64	0.4193	0.120479	3.48028	0.000500888	0.0057944
gene-LOC4348731	4844.58	0.353045	0.101444	3.48019	0.000501059	0.0057944
gene-LOC4351528	117.295	1.37652	0.395556	3.47997	0.000501474	0.00579591
gene-LOC4347159	195.392	-1.13242	0.325464	-3.4794	0.00050254	0.00580494
gene-LOC107278382	269.278	0.771534	0.2218	3.47851	0.00050421	0.00582094
gene-LOC4324135	227.214	0.852814	0.245186	3.47823	0.000504739	0.00582376
gene-LOC4329556	151.663	-1.00402	0.288782	-3.47675	0.000507536	0.00585272
gene-LOC4344541	1228.74	0.481612	0.13855	3.47609	0.000508777	0.00586372
gene-LOC4349704	42.6025	1.90651	0.548549	3.47555	0.000509801	0.00587221
gene-LOC4345614	2270.12	0.42938	0.123566	3.47491	0.000511031	0.00588305
gene-LOC4331713	205.496	-0.859301	0.247319	-3.47447	0.000511863	0.00588673
gene-LOC4351213	15835.1	0.396938	0.114248	3.47436	0.000512075	0.00588673
gene-LOC9271506	343.293	-0.694937	0.200023	-3.47429	0.000512215	0.00588673
gene-OrsajM_p05	14.7619	-4.4328	1.27622	-3.47338	0.000513942	0.00590324
gene-LOC4338755	2260.97	-0.413793	0.119145	-3.47302	0.00051463	0.00590782
gene-LOC4330969	293.535	0.748384	0.215523	3.47241	0.000515808	0.00591802
gene-LOC4324472	200.229	-0.88085	0.253731	-3.47158	0.0005174	0.00593296
gene-LOC4339339	436.099	-0.767056	0.220964	-3.4714	0.00051775	0.00593363
gene-LOC107278344	103.366	-1.1891	0.342639	-3.47042	0.000519643	0.00595199
gene-LOC4347748	96.0617	1.34643	0.388011	3.47008	0.000520304	0.00595621
gene-LOC4351158	2425.59	-0.430497	0.124076	-3.46963	0.000521173	0.00596282
gene-LOC4329821	1114.9	-0.566106	0.163194	-3.46891	0.000522583	0.0059756
gene-LOC4327866	919.093	-0.509981	0.14705	-3.46807	0.000524217	0.00598868
gene-LOC4331824	1490.63	-0.452806	0.130566	-3.46802	0.000524314	0.00598868
gene-LOC112938581	97.412	-1.31023	0.377902	-3.46712	0.000526076	0.00600545
gene-LOC4324354	1218.95	-0.469113	0.135337	-3.46627	0.000527738	0.00601801
gene-LOC9270420	867.427	-0.545534	0.157384	-3.46625	0.000527767	0.00601801
gene-LOC9272377	465.794	-0.65694	0.189545	-3.46589	0.000528486	0.00602286
gene-LOC4350828	978.928	-0.473039	0.136512	-3.4652	0.000529843	0.00603495
gene-LOC4346222	128.189	-1.07143	0.309235	-3.46479	0.000530648	0.00604075
gene-LOC4342753	231.206	-0.834149	0.241084	-3.46	0.000540179	0.00614581
gene-LOC4341971	74.9067	1.41057	0.40797	3.45754	0.000545128	0.00619867
gene-LOC4324727	3157.45	-0.430683	0.124581	-3.45705	0.000546115	0.00620643
gene-LOC4325558	1772.72	0.474131	0.137256	3.45436	0.000551592	0.00626519
gene-LOC9267409	183.115	-0.914064	0.26463	-3.45413	0.00055208	0.00626724
gene-LOC4327102	1465.5	-0.440818	0.127685	-3.45238	0.000555661	0.00630439
gene-LOC9272154	1138.14	-0.448632	0.129978	-3.4516	0.000557271	0.00631747
gene-LOC9266247	962.384	0.477747	0.138421	3.4514	0.000557681	0.00631747
gene-LOC4337320	1671.43	0.40583	0.117585	3.45137	0.000557742	0.00631747
gene-LOC4329648	136.455	-1.06972	0.309999	-3.45072	0.000559103	0.00632937
gene-LOC112936097	378.574	-0.655702	0.190105	-3.44915	0.000562363	0.00636274
gene-LOC4328558	1941.87	-0.414657	0.120243	-3.4485	0.000563708	0.00637443
gene-LOC4341766	1014.26	-0.47856	0.138849	-3.44663	0.000567626	0.00641518
gene-LOC4349594	630.47	0.613704	0.178074	3.44634	0.000568228	0.00641843
gene-LOC4334271	1192.3	0.498685	0.144717	3.44593	0.000569097	0.00642163
gene-LOC4349163	72.0732	-1.41816	0.411549	-3.44591	0.000569141	0.00642163
gene-LOC4339037	1630.98	0.411264	0.11945	3.44299	0.000575325	0.00648781
gene-LOC4324116	443.574	-0.635734	0.184654	-3.44284	0.000575641	0.00648781
gene-LOC4348172	894.724	-0.497878	0.144633	-3.44236	0.000576672	0.00649584
gene-LOC4347344	1321.83	0.51181	0.148688	3.44218	0.00057704	0.0064964
gene-LOC4327495	1277.89	0.451948	0.131336	3.44115	0.000579251	0.00651769
gene-LOC4325531	5624.17	-0.384653	0.111851	-3.43897	0.000583937	0.0065668
gene-LOC4329441	730.941	-0.533605	0.155239	-3.43731	0.000587531	0.00660358
gene-LOC4351307	775.957	0.535017	0.155744	3.43523	0.000592044	0.00664589
gene-LOC4342446	1703.1	0.405494	0.118041	3.43519	0.000592148	0.00664589
gene-LOC4338861	630.689	-0.564403	0.164303	-3.43513	0.000592272	0.00664589
gene-LOC4334762	2060.6	0.487889	0.142071	3.43413	0.00059446	0.00666563
gene-LOC4347671	326.072	0.78061	0.227322	3.43394	0.000594867	0.00666563
gene-LOC4351367	1161.47	-0.461853	0.134499	-3.43388	0.000595011	0.00666563
gene-LOC107278231	58.0345	-1.57917	0.460088	-3.43232	0.000598442	0.00670038
gene-LOC4344439	7449.97	-0.386451	0.112653	-3.43045	0.000602582	0.00674304
gene-LOC4343262	36.6632	-1.972	0.575102	-3.42896	0.000605897	0.00677642
gene-LOC4334020	2108.4	-0.431292	0.125806	-3.42824	0.000607509	0.00679072
gene-LOC4328598	1516.7	-0.625937	0.182647	-3.42703	0.000610227	0.00681738
gene-LOC4340180	50.9933	-6.15645	1.79697	-3.42601	0.00061252	0.00683514
gene-LOC4333575	224.451	-0.826308	0.241198	-3.42585	0.000612874	0.00683514
gene-LOC4334142	2362.02	0.371971	0.10858	3.42577	0.000613055	0.00683514
gene-LOC4341836	1612	0.451581	0.13182	3.42573	0.000613156	0.00683514
gene-LOC4334698	746.49	0.525606	0.153446	3.42534	0.000614036	0.00683853
gene-LOC4331521	18.7938	3.65745	1.06778	3.4253	0.000614131	0.00683853
gene-LOC4352143	99.3493	-1.2907	0.376854	-3.42493	0.000614951	0.00684393
gene-LOC4338354	6971.83	-0.372491	0.108775	-3.4244	0.000616155	0.00685018
gene-LOC9269190	3843.02	-0.364345	0.106397	-3.42439	0.000616184	0.00685018
gene-LOC4333499	543.863	0.58567	0.171107	3.42284	0.000619716	0.00688297
gene-LOC4327311	315.288	-0.715878	0.209155	-3.42272	0.000619989	0.00688297
gene-LOC4337310	32.4632	-2.21636	0.647558	-3.42265	0.000620145	0.00688297
gene-LOC4339739	217.747	1.15238	0.33673	3.42226	0.000621025	0.00688899
gene-LOC4341949	397.728	0.835027	0.244012	3.42207	0.000621461	0.00689009
gene-LOC4347820	1603.16	0.424545	0.124105	3.42086	0.000624241	0.00691714
gene-LOC4328185	380.964	-0.683777	0.199928	-3.42012	0.000625947	0.00693228
gene-LOC9269551	576.473	-0.563041	0.164699	-3.41862	0.000629406	0.00696682
gene-LOC4325409	1297.96	0.540706	0.158172	3.41846	0.000629759	0.00696694
gene-LOC4339749	13.6068	-4.23406	1.2391	-3.41705	0.000633026	0.0069993
gene-LOC4349025	550.653	-0.575415	0.168506	-3.41481	0.000638267	0.00705343
gene-LOC4332894	411.243	0.705365	0.206639	3.41351	0.000641309	0.0070832
gene-LOC4327730	2116.43	0.529621	0.155258	3.41122	0.000646731	0.00713922
gene-LOC4343609	143.005	1.46556	0.429658	3.41099	0.00064727	0.00713939
gene-LOC9272186	282.694	0.935005	0.274121	3.41092	0.000647446	0.00713939
gene-LOC4336630	191.705	-0.97953	0.287199	-3.41063	0.000648123	0.007143
gene-LOC4330874	63.1358	-1.4961	0.438687	-3.41039	0.000648694	0.00714544
gene-LOC4330423	1990.06	-0.392879	0.115221	-3.4098	0.000650107	0.00715713
gene-LOC4332359	201.455	0.87515	0.256915	3.40639	0.000658288	0.00724321
gene-LOC4352611	696.128	-0.534095	0.156799	-3.40624	0.000658635	0.00724321
gene-LOC4336599	495.197	-0.599038	0.17594	-3.40478	0.000662162	0.00727807
gene-LOC4342386	85.4657	-1.293	0.380279	-3.40014	0.000673507	0.00739879
gene-LOC4337297	1263.85	-0.490701	0.144331	-3.39982	0.000674298	0.0074035
gene-LOC4327319	328.325	0.706465	0.207838	3.39911	0.000676058	0.00741883
gene-LOC9268881	1293.1	-0.434799	0.127941	-3.39843	0.000677731	0.00743193
gene-LOC4338374	304.515	0.795541	0.234098	3.39833	0.00067798	0.00743193
gene-LOC4328774	1195.67	-0.448879	0.132152	-3.39669	0.000682056	0.0074726
gene-LOC4332811	1951.41	-0.400823	0.118077	-3.39458	0.000687339	0.00752644
gene-LOC4335418	392.003	0.690346	0.203399	3.39405	0.000688673	0.00753701
gene-LOC4339748	380.506	0.648056	0.190965	3.39358	0.000689863	0.00754598
gene-LOC4351455	253.235	0.77871	0.229576	3.39195	0.00069398	0.00758695
gene-LOC107281435	623.86	0.539133	0.158959	3.39164	0.00069475	0.00759129
gene-LOC4345097	653.355	-0.601864	0.177475	-3.39126	0.000695718	0.00759781
gene-LOC4330149	642.763	-0.673128	0.19855	-3.39022	0.000698361	0.00762186
gene-LOC4338881	1144.47	0.513066	0.151343	3.3901	0.000698667	0.00762186
gene-LOC4340549	498.487	0.624108	0.184128	3.38954	0.000700092	0.00763332
gene-LOC4340316	482.026	0.589174	0.17389	3.38821	0.000703508	0.00766648
gene-LOC4337508	752.336	-0.521875	0.154034	-3.38805	0.000703915	0.00766681
gene-LOC4337958	275.895	-0.856882	0.252974	-3.38723	0.000706014	0.00768392
gene-LOC4329067	1694.16	0.404613	0.119455	3.38715	0.000706239	0.00768392
gene-LOC4327515	427.995	0.653933	0.193208	3.38461	0.000712791	0.00775108
gene-LOC4327377	58.6192	-1.54014	0.455201	-3.38342	0.0007159	0.00778075
gene-LOC4328173	982.663	-0.466728	0.137955	-3.3832	0.000716463	0.00778272
gene-LOC4336511	735.268	-0.515712	0.152467	-3.38245	0.000718413	0.00779975
gene-LOC9272441	126.247	-1.10507	0.326786	-3.38164	0.000720551	0.0078188
gene-LOC9272517	125.933	1.11488	0.329821	3.38025	0.000724202	0.00785424
gene-LOC4346109	117.168	-1.12315	0.332286	-3.38006	0.000724701	0.00785548
gene-LOC4324993	758.868	-0.585905	0.173365	-3.3796	0.000725904	0.00786435
gene-LOC9266434	6032.56	-0.362375	0.107276	-3.37797	0.000730221	0.00790602
gene-LOC4343395	484.991	-0.64278	0.190292	-3.37786	0.000730526	0.00790602
gene-LOC4331984	865.738	0.588637	0.174297	3.37721	0.000732256	0.00792055
gene-LOC4332424	2565.89	0.381961	0.113119	3.37662	0.000733833	0.0079334
gene-LOC4339683	2817.28	0.371925	0.110181	3.37559	0.000736567	0.00795654
gene-LOC4329508	5279.04	0.340304	0.100815	3.37552	0.000736753	0.00795654
gene-LOC4339963	623.902	-0.532751	0.157844	-3.37518	0.000737679	0.00796233
gene-LOC4326044	181.012	1.04197	0.308737	3.37495	0.000738293	0.00796475
gene-LOC9269317	476.106	0.589652	0.174828	3.37275	0.000744218	0.00802442
gene-LOC4345073	365.656	-0.666517	0.197699	-3.37138	0.000747931	0.00806021
gene-LOC4348797	936.124	-0.548699	0.162773	-3.37095	0.000749081	0.00806833
gene-LOC4336012	358.497	-0.668965	0.198473	-3.37056	0.000750159	0.00807569
gene-LOC4349913	2036.49	0.411895	0.122215	3.37024	0.000751024	0.00808074
gene-LOC4338845	338.534	-0.746741	0.221615	-3.36954	0.000752933	0.00809701
gene-LOC4351606	99.8881	1.60258	0.475642	3.36929	0.000753617	0.00809843
gene-LOC9271815	32.0617	2.38906	0.709089	3.3692	0.000753859	0.00809843
gene-LOC4342665	2173.31	0.398565	0.11837	3.36713	0.000759561	0.00815539
gene-LOC4326313	209.296	-0.890144	0.264377	-3.36695	0.000760037	0.00815621
gene-LOC4338646	328.298	-0.726682	0.215923	-3.36547	0.000764136	0.00819589
gene-LOC4352413	865.324	-0.58046	0.172508	-3.36482	0.000765931	0.00821083
gene-LOC4335860	926.897	0.469618	0.139683	3.36203	0.00077372	0.00828997
gene-LOC4327573	1260.54	0.608011	0.180911	3.36084	0.000777064	0.00832143
gene-LOC4330800	2363.3	0.37887	0.112746	3.36037	0.000778375	0.00833111
gene-LOC4337089	260.021	0.855971	0.254782	3.35963	0.000780471	0.00834915
gene-LOC4349555	2829.83	-0.422467	0.125793	-3.35844	0.000783839	0.00837996
gene-LOC9270036	336.308	0.685074	0.20401	3.35804	0.000784961	0.00837996
gene-LOC4340238	299.997	-0.742276	0.221045	-3.35803	0.000784987	0.00837996
gene-LOC4352791	5522.5	-0.323214	0.096251	-3.35803	0.000784993	0.00837996
gene-LOC4340876	73.1991	-1.37494	0.409608	-3.35673	0.000788709	0.00841523
gene-LOC4351318	20995.1	-0.378884	0.112903	-3.35585	0.000791215	0.00843756
gene-LOC9271734	1493.79	-0.44348	0.132189	-3.35489	0.000793968	0.00846249
gene-LOC9269452	150.117	-1.02614	0.30599	-3.35352	0.000797906	0.00850003
gene-LOC4330639	164.468	0.996841	0.297272	3.35329	0.000798566	0.00850262
gene-LOC4343451	438.614	-0.628809	0.187573	-3.35235	0.000801282	0.0085271
gene-LOC4343699	412.406	0.670091	0.199914	3.3519	0.000802589	0.00853472
gene-LOC4349493	351.057	0.911926	0.272075	3.35175	0.000803028	0.00853472
gene-LOC4336552	73.0733	1.49321	0.445512	3.35167	0.000803253	0.00853472
gene-LOC4351682	416.585	-0.646943	0.193037	-3.3514	0.000804053	0.00853878
gene-LOC4339846	4608.16	0.340127	0.101501	3.35096	0.00080531	0.00854767
gene-LOC4332756	6167.45	0.374667	0.111819	3.35065	0.000806214	0.00855282
gene-LOC4341223	914.213	0.485466	0.144925	3.34977	0.000808787	0.00857566
gene-LOC4332386	524.556	0.585807	0.174934	3.34873	0.000811818	0.00860334
gene-LOC4334611	576.335	0.55785	0.166603	3.34839	0.000812823	0.00860931
gene-LOC4330073	1460.03	-0.475959	0.142152	-3.34825	0.000813226	0.00860931
gene-LOC107280684	37.2821	-2.06194	0.615998	-3.34732	0.000815972	0.0086328
gene-LOC4352303	77.7784	-1.34833	0.402822	-3.34721	0.000816291	0.0086328
gene-LOC4340507	106.749	1.15266	0.344435	3.34652	0.000818313	0.00864971
gene-LOC107279290	56.7378	-1.65083	0.49344	-3.34555	0.000821185	0.00867557
gene-LOC9268161	26.9813	-2.29701	0.686671	-3.34514	0.000822397	0.00868206
gene-LOC9271600	77.8721	-1.3662	0.40844	-3.34492	0.000823053	0.00868206
gene-LOC4348246	1271.25	-0.458401	0.137045	-3.3449	0.00082312	0.00868206
gene-LOC4343212	150.448	-1.02615	0.306793	-3.34477	0.000823501	0.00868206
gene-LOC4348504	35.6389	-2.29019	0.685335	-3.34172	0.000832622	0.0087737
gene-LOC4337331	6232.7	0.369016	0.110441	3.3413	0.000833871	0.00878232
gene-LOC4335754	2432.04	0.515118	0.154271	3.33905	0.000840645	0.0088491
gene-LOC4348493	693.031	0.523737	0.15691	3.33783	0.000844365	0.00888367
gene-LOC9267646	463.549	0.625918	0.187656	3.33546	0.000851593	0.00895511
gene-LOC4329640	62.5337	-1.66601	0.499535	-3.33512	0.000852618	0.00896127
gene-LOC4324556	4027.58	-1.22443	0.367156	-3.3349	0.000853312	0.00896395
gene-LOC4328595	1121.35	0.442416	0.132755	3.33259	0.000860424	0.00903401
gene-LOC4331405	421.265	-0.679666	0.204047	-3.33092	0.000865597	0.00908365
gene-LOC4337003	1772.29	-0.42815	0.128572	-3.33005	0.000868316	0.0091075
gene-LOC9270216	611.568	-0.53027	0.159275	-3.32927	0.000870748	0.00912331
gene-LOC4347102	110.528	-1.28014	0.384527	-3.32914	0.000871161	0.00912331
gene-LOC107276324	54.5855	-1.59662	0.47959	-3.32913	0.000871164	0.00912331
gene-LOC4329636	575.7	0.54105	0.162622	3.32705	0.000877717	0.00918722
gene-LOC4339895	507.784	0.573444	0.172372	3.32679	0.000878525	0.00919096
gene-LOC4347963	563.517	-0.674957	0.203027	-3.32446	0.000885889	0.00926326
gene-LOC9267937	181.958	1.0986	0.330502	3.32404	0.00088724	0.00927264
gene-LOC4348580	994.562	-0.608718	0.18314	-3.32379	0.000888045	0.00927629
gene-LOC4334298	2054.26	-0.410989	0.123829	-3.31899	0.000903426	0.00943213
gene-LOC4341928	471.681	-0.606391	0.182837	-3.31656	0.000911331	0.0095098
gene-LOC4334846	37.8016	-1.93962	0.585008	-3.31554	0.000914656	0.00953962
gene-LOC4333999	351.498	-0.653413	0.197126	-3.31469	0.000917457	0.00956395
gene-LOC4330486	1548.46	0.401752	0.121221	3.31421	0.000919022	0.00957538
gene-LOC4335818	6.7818	-6.38535	1.92686	-3.31386	0.000920178	0.00958252
gene-LOC4326760	1943.33	0.392347	0.118467	3.31187	0.000926735	0.00964589
gene-LOC4344694	545.258	0.557776	0.168476	3.31072	0.000930554	0.00967421
gene-LOC4327236	1353.74	0.586957	0.17729	3.31072	0.00093057	0.00967421
gene-LOC4324165	332.265	-0.788923	0.2383	-3.31063	0.000930878	0.00967421
gene-LOC4341380	1189.17	0.566064	0.171023	3.30987	0.000933384	0.00969531
gene-LOC4351854	943.273	-0.492631	0.148872	-3.3091	0.000935976	0.0097173
gene-LOC4344091	6.74129	-6.37757	1.92763	-3.30851	0.00093793	0.00973264
gene-LOC9272685	520.848	0.582317	0.176014	3.30836	0.000938437	0.00973295
gene-LOC4342830	294.392	-0.73119	0.221064	-3.3076	0.000941007	0.00975464
gene-LOC4324220	825.494	0.517154	0.156424	3.30611	0.000946007	0.00979648
gene-LOC4334349	27673	-0.315582	0.0954566	-3.30603	0.000946293	0.00979648
gene-LOC4333177	781.12	-0.537653	0.162631	-3.30597	0.000946483	0.00979648
gene-LOC4344482	616.467	0.545143	0.164919	3.30553	0.000947969	0.00980553
gene-LOC4341775	1294.31	-0.443686	0.13423	-3.30543	0.000948318	0.00980553
gene-LOC4334655	375.828	0.701519	0.212261	3.30499	0.00094981	0.00981598
gene-LOC4329322	29.2104	2.58805	0.783239	3.30429	0.000952161	0.0098353
gene-LOC4341107	280.527	-0.718082	0.217328	-3.30414	0.000952698	0.00983587
gene-LOC4345909	223.35	-0.887925	0.268889	-3.3022	0.000959285	0.00989887
gene-LOC4328623	25214.6	-0.318964	0.0966171	-3.30132	0.000962295	0.00992492
gene-LOC4348585	1631.4	-0.402181	0.121851	-3.30059	0.000964816	0.00994589
gene-LOC4333802	1161.02	-0.454646	0.137787	-3.29963	0.000968111	0.00997482
gene-LOC4328645	506.664	-0.580119	0.175836	-3.2992	0.000969609	0.00998521
gene-LOC4326312	452.977	-0.611555	0.185381	-3.29891	0.000970617	0.00999056
gene-LOC9268702	17.165	-2.94487	0.892817	-3.2984	0.000972379	0.0100031
gene-OrsajM_p42	13.4685	-3.90635	1.18436	-3.29827	0.000972817	0.0100031
gene-LOC4345787	2951.16	0.360367	0.109301	3.29701	0.00097721	0.0100432
gene-LOC4339702	1178.23	-0.432786	0.131353	-3.29482	0.000984836	0.0101117
gene-LOC4335953	9473.02	-0.415552	0.126123	-3.29481	0.000984866	0.0101117
gene-LOC4341635	710.841	0.5149	0.156363	3.29298	0.000991321	0.0101729
gene-LOC9271971	36.2464	2.30627	0.700729	3.29124	0.000997463	0.0102288
gene-LOC4324574	251.885	1.01237	0.307605	3.29115	0.000997774	0.0102288
gene-LOC4345501	1222.58	0.423259	0.128654	3.28989	0.00100225	0.0102696
gene-LOC4349333	203.397	-0.930226	0.282771	-3.28967	0.00100303	0.0102724
gene-LOC4341168	76.6031	-1.68032	0.510937	-3.2887	0.00100651	0.0103029
gene-LOC4326994	268.397	-0.728798	0.221673	-3.28772	0.00101001	0.0103335
gene-LOC4324956	150.304	1.41159	0.429429	3.28713	0.00101216	0.0103502
gene-LOC4349577	825.934	-0.509213	0.155064	-3.2839	0.00102382	0.0104639
gene-LOC4340632	1861.3	1.79125	0.545487	3.28377	0.00102429	0.0104639
[truncated: 22,160 more rows]
