# Supplementary material for: Transcriptome analysis of differentially expressed genes in rice seedling leaves under different nitrate treatments on resistance to bacterial leaf blight
Source: Front Plant Sci. 2024 Jul 4;15:1436912. doi: 10.3389/fpls.2024.1436912 (PMC11254694; doi:10.3389/fpls.2024.1436912)
Supplement: Supplementary file 5 [file Table_3.xlsx]

## Sheet: Gene expression_DEGs-HNck vs HN
Table	Gene expression_DEGs-HNck vs HNin
gene id	baseMean	log2FoldChange	lfcSE	stat	pval	padj
gene-LOC4325998	3407.22	-4.28216	0.151124	-28.3355	1.26e-176	2.34e-172
gene-LOC4351966	7377.22	-2.63421	0.137826	-19.1125	1.99e-81	1.84e-77
gene-LOC4326358	4300.98	-3.48889	0.195048	-17.8874	1.48e-71	9.12e-68
gene-LOC4342381	4498.33	-3.31887	0.186473	-17.7981	7.31e-71	3.38e-67
gene-LOC4352572	10270.3	-3.65266	0.211567	-17.2648	8.66e-67	3.2e-63
gene-LOC4343014	849.964	-3.73961	0.217028	-17.231	1.56e-66	4.79e-63
gene-LOC4342376	6053.34	-10.2289	0.604965	-16.9082	3.91e-64	1.03e-60
gene-LOC4351818	578.823	-3.68284	0.221112	-16.656	2.74e-62	6.33e-59
gene-LOC4344635	15355.2	-3.82278	0.246253	-15.5238	2.4e-54	4.92e-51
gene-LOC4351327	1381.08	-2.12671	0.143165	-14.855	6.46e-50	1.19e-46
gene-LOC4336044	7953.16	-1.97884	0.137649	-14.376	7.32e-47	1.23e-43
gene-LOC4349475	2128.03	-1.84982	0.131852	-14.0296	1.03e-44	1.58e-41
gene-LOC4334427	501.658	-4.01448	0.296031	-13.561	6.82e-42	9.7e-39
gene-LOC9271269	462.28	-7.24757	0.545436	-13.2877	2.73e-40	3.61e-37
gene-LOC4334129	3084.48	-3.28917	0.248273	-13.2482	4.62e-40	5.7e-37
gene-LOC4343883	2307.21	1.76103	0.133463	13.1949	9.39e-40	1.09e-36
gene-LOC4351320	824.199	-2.11572	0.168577	-12.5505	3.95e-36	4.3e-33
gene-LOC4341383	2844.27	-2.03673	0.166613	-12.2243	2.3e-34	2.37e-31
gene-LOC107278293	1148.83	-3.68859	0.302512	-12.1932	3.38e-34	3.29e-31
gene-LOC4347534	1663.98	1.86103	0.153262	12.1428	6.26e-34	5.79e-31
gene-LOC4341496	2913.74	-1.75802	0.146296	-12.0168	2.9e-33	2.55e-30
gene-LOC4333962	309.164	-6.43802	0.537842	-11.9701	5.1e-33	4.28e-30
gene-LOC4328018	1643.39	-3.52597	0.295737	-11.9226	9.02e-33	7.25e-30
gene-LOC4326163	345.631	-2.91979	0.246776	-11.8318	2.67e-32	2.06e-29
gene-LOC4326583	9448.89	-1.55718	0.132984	-11.7095	1.14e-31	8.43e-29
gene-LOC4332745	523.206	-2.52589	0.217486	-11.6141	3.5e-31	2.49e-28
gene-LOC9267648	652.863	-2.26635	0.195232	-11.6085	3.73e-31	2.55e-28
gene-LOC4341478	701.837	-1.97398	0.172376	-11.4516	2.31e-30	1.52e-27
gene-LOC4348760	1881.81	-1.6927	0.148243	-11.4184	3.38e-30	2.16e-27
gene-LOC4332831	1256.76	-3.25163	0.287148	-11.3239	1e-29	6.16e-27
gene-LOC112936064	1643.4	1.87839	0.166268	11.2974	1.35e-29	8.07e-27
gene-LOC4332896	1906.04	1.7871	0.159562	11.2001	4.07e-29	2.35e-26
gene-LOC4330530	3305.14	1.40214	0.125381	11.183	4.94e-29	2.77e-26
gene-LOC4349114	363.204	-2.50338	0.225712	-11.091	1.39e-28	7.54e-26
gene-LOC4346803	6469.16	-1.45025	0.130876	-11.0811	1.55e-28	8.19e-26
gene-LOC4328577	3497.55	1.47888	0.133742	11.0577	2.01e-28	1.03e-25
gene-LOC9267741	2856.83	-1.362	0.12387	-10.9954	4.02e-28	2.01e-25
gene-LOC4334350	206.862	-3.25077	0.296483	-10.9645	5.66e-28	2.76e-25
gene-LOC4347729	2406.67	-1.93006	0.176933	-10.9084	1.05e-27	4.98e-25
gene-LOC4339876	525.008	-2.0029	0.184331	-10.8658	1.68e-27	7.76e-25
gene-LOC4337262	4162.66	-1.34403	0.124579	-10.7885	3.9e-27	1.76e-24
gene-LOC4348473	550.295	-1.97438	0.185299	-10.6551	1.65e-26	7.27e-24
gene-LOC4345757	848.441	1.74631	0.164474	10.6175	2.47e-26	1.06e-23
gene-LOC4328040	357.36	-2.46127	0.233853	-10.5249	6.64e-26	2.79e-23
gene-LOC4343582	221.629	-2.92987	0.278952	-10.5031	8.35e-26	3.43e-23
gene-LOC4336574	1283.23	-1.7183	0.164132	-10.469	1.2e-25	4.77e-23
gene-LOC4348272	282.919	-2.94491	0.281326	-10.468	1.21e-25	4.77e-23
gene-LOC4338773	306.989	-3.71887	0.367446	-10.1208	4.47e-24	1.72e-21
gene-LOC4352441	3426.39	-1.30621	0.129582	-10.0802	6.76e-24	2.55e-21
gene-LOC4335529	119.88	-5.40153	0.538233	-10.0357	1.06e-23	3.93e-21
gene-LOC9266867	12131.4	1.47735	0.147792	9.99612	1.58e-23	5.75e-21
gene-LOC4333359	14467.4	-1.35472	0.137452	-9.856	6.46e-23	2.3e-20
gene-LOC112935986	8265.36	1.26421	0.128377	9.8476	7.02e-23	2.45e-20
gene-LOC4338644	187.369	-3.01176	0.306365	-9.83062	8.31e-23	2.85e-20
gene-LOC4350947	3179.3	1.40764	0.143529	9.80739	1.05e-22	3.52e-20
gene-LOC4329520	15123	1.11111	0.113951	9.75077	1.83e-22	6.05e-20
gene-LOC9270552	185.117	-4.71001	0.484848	-9.7144	2.62e-22	8.49e-20
gene-LOC4339516	462.919	-2.5443	0.26233	-9.69888	3.05e-22	9.72e-20
gene-LOC4324568	1549.38	-1.88747	0.196289	-9.61579	6.86e-22	2.15e-19
gene-LOC4332972	929.079	-2.98737	0.31131	-9.59611	8.3e-22	2.56e-19
gene-LOC4328124	1039.22	-2.60204	0.272147	-9.56119	1.16e-21	3.53e-19
gene-LOC4328909	750.297	-1.66918	0.175039	-9.53604	1.48e-21	4.43e-19
gene-LOC4343366	5553.37	-1.28829	0.135416	-9.51359	1.84e-21	5.41e-19
gene-LOC4349689	788.826	1.89986	0.200062	9.49634	2.17e-21	6.28e-19
gene-LOC4339204	1938.18	-1.25302	0.132238	-9.47545	2.66e-21	7.51e-19
gene-LOC4327453	450.957	-2.7624	0.29156	-9.47453	2.68e-21	7.51e-19
gene-LOC4326766	1847.54	1.35902	0.143583	9.46511	2.93e-21	8.09e-19
gene-LOC4352021	8149.1	-1.40353	0.148792	-9.43286	3.99e-21	1.09e-18
gene-LOC4351319	1926.94	-1.28459	0.136688	-9.398	5.56e-21	1.49e-18
gene-LOC4341625	127.855	-4.33075	0.461889	-9.37619	6.84e-21	1.81e-18
gene-LOC4331495	11395	-1.04706	0.111876	-9.35914	8.04e-21	2.09e-18
gene-LOC4345356	880.084	-2.95844	0.31633	-9.35237	8.57e-21	2.2e-18
gene-LOC4344713	2159.76	-1.6238	0.17534	-9.26083	2.03e-20	5.14e-18
gene-LOC4332151	5378.9	1.23919	0.133916	9.25351	2.17e-20	5.43e-18
gene-LOC4347708	113.674	-5.79314	0.627219	-9.23624	2.55e-20	6.3e-18
gene-LOC4339530	875.25	-1.76235	0.191479	-9.20387	3.45e-20	8.4e-18
gene-LOC4345862	854.838	1.48291	0.161163	9.20132	3.54e-20	8.49e-18
gene-LOC4324245	3156.08	-1.19168	0.129729	-9.18586	4.08e-20	9.68e-18
gene-LOC4330451	9856.14	-1.30722	0.142537	-9.17114	4.68e-20	1.1e-17
gene-LOC4337500	426.687	-2.11215	0.230764	-9.15283	5.55e-20	1.28e-17
gene-LOC4334968	6490.09	1.21444	0.132998	9.13121	6.77e-20	1.55e-17
gene-LOC4340843	451.344	-2.37691	0.260479	-9.12516	7.16e-20	1.62e-17
gene-LOC4336260	11998.6	-1.05665	0.115973	-9.11123	8.15e-20	1.82e-17
gene-LOC4336028	1325.18	-2.40514	0.264189	-9.10385	8.72e-20	1.92e-17
gene-LOC4327178	7905.42	1.16551	0.128072	9.10042	9e-20	1.96e-17
gene-LOC4352346	4939.29	1.23872	0.136153	9.09799	9.2e-20	1.98e-17
gene-LOC4340988	13914.2	1.04494	0.115437	9.052	1.4e-19	2.98e-17
gene-LOC4337376	1818.86	1.34973	0.149247	9.04359	1.52e-19	3.19e-17
gene-LOC4350172	1044.15	-1.35743	0.150549	-9.01653	1.94e-19	4.03e-17
gene-LOC4325348	949.543	-1.59864	0.177529	-9.00494	2.16e-19	4.43e-17
gene-LOC4331845	2295.39	1.70056	0.189054	8.99506	2.36e-19	4.8e-17
gene-LOC9270232	555.677	-2.17859	0.242825	-8.97185	2.92e-19	5.86e-17
gene-LOC4351317	1011.59	-1.38244	0.154201	-8.9652	3.1e-19	6.16e-17
gene-LOC4350176	5291.26	-1.42058	0.158912	-8.9394	3.91e-19	7.67e-17
gene-LOC4324445	4165.11	-1.1679	0.130658	-8.93863	3.94e-19	7.67e-17
gene-LOC4325932	29547.5	-0.98482	0.110445	-8.91684	4.8e-19	9.24e-17
gene-LOC4339836	206.301	-4.44076	0.49957	-8.88918	6.16e-19	1.17e-16
gene-LOC4336987	5613.08	1.1193	0.126458	8.85114	8.66e-19	1.63e-16
gene-LOC4349454	885.449	-1.80502	0.203966	-8.84962	8.78e-19	1.64e-16
gene-LOC4338870	1877.71	1.22329	0.138467	8.83453	1.01e-18	1.86e-16
gene-LOC4339874	2941.21	-1.19216	0.135013	-8.82999	1.05e-18	1.92e-16
gene-LOC4324599	2807.66	-2.30384	0.262326	-8.78237	1.6e-18	2.9e-16
gene-LOC4337890	752.357	-5.96612	0.681637	-8.75264	2.08e-18	3.74e-16
gene-LOC4331491	1585.67	-1.2495	0.143316	-8.71848	2.82e-18	5.01e-16
gene-LOC4343583	3934.93	-2.1194	0.243888	-8.69006	3.62e-18	6.38e-16
gene-LOC4333209	6049.89	-1.47613	0.170397	-8.6629	4.6e-18	8.02e-16
gene-LOC9269218	2694.56	-1.13331	0.130872	-8.65972	4.73e-18	8.17e-16
gene-LOC4327573	1083.18	-1.89803	0.219646	-8.64133	5.56e-18	9.51e-16
gene-LOC4341516	12687.2	-1.02263	0.118596	-8.62284	6.53e-18	1.11e-15
gene-LOC4352083	9216.67	-1.07311	0.124571	-8.61442	7.03e-18	1.18e-15
gene-LOC4331753	815.286	1.70852	0.198373	8.61268	7.14e-18	1.19e-15
gene-LOC4324318	1587.98	-1.3077	0.152127	-8.59613	8.25e-18	1.36e-15
gene-LOC4349203	193.454	-2.79019	0.324941	-8.58677	8.94e-18	1.46e-15
gene-LOC4330709	1996.51	-1.19543	0.139508	-8.56886	1.05e-17	1.7e-15
gene-LOC4350881	2709.01	1.18516	0.138551	8.55395	1.19e-17	1.91e-15
gene-LOC4348065	193.425	-3.14543	0.369724	-8.50752	1.78e-17	2.83e-15
gene-LOC4346246	5776.88	1.16846	0.138189	8.45555	2.78e-17	4.39e-15
gene-LOC4343010	4480.88	-1.42631	0.169238	-8.42784	3.52e-17	5.52e-15
gene-LOC4349966	10918.7	1.00913	0.120284	8.3896	4.88e-17	7.58e-15
gene-LOC4339688	742.668	1.80398	0.215451	8.37303	5.62e-17	8.65e-15
gene-LOC4343189	1214.39	-1.21185	0.144984	-8.35847	6.35e-17	9.71e-15
gene-LOC4330310	296.995	-2.02801	0.243085	-8.3428	7.26e-17	1.1e-14
gene-LOC4341380	983.947	-2.08469	0.250368	-8.32652	8.33e-17	1.25e-14
gene-LOC107275307	282.456	-1.96135	0.235734	-8.32018	8.78e-17	1.31e-14
gene-LOC4336790	2715.25	-1.05229	0.12701	-8.2851	1.18e-16	1.75e-14
gene-LOC4348690	1622.88	-1.72973	0.208922	-8.27934	1.24e-16	1.82e-14
gene-LOC107280814	185.081	-2.4001	0.290815	-8.25302	1.54e-16	2.25e-14
gene-LOC4325071	1468.35	-1.46528	0.177785	-8.24183	1.7e-16	2.45e-14
gene-LOC4329037	3039.14	-1.22077	0.148761	-8.20629	2.28e-16	3.27e-14
gene-LOC4347286	157.253	-2.80626	0.344823	-8.13828	4.01e-16	5.7e-14
gene-LOC4339096	449.845	-1.57353	0.193385	-8.13681	4.06e-16	5.73e-14
gene-LOC107278244	195.59	-3.06095	0.376322	-8.13385	4.16e-16	5.83e-14
gene-LOC4351976	2919.82	-1.07143	0.132229	-8.10284	5.37e-16	7.47e-14
gene-LOC9272383	212.863	-2.97854	0.367646	-8.10166	5.42e-16	7.48e-14
gene-LOC4342438	725.875	-1.36155	0.168943	-8.05925	7.68e-16	1.05e-13
gene-LOC4344507	2055.68	-1.20291	0.14927	-8.05866	7.71e-16	1.05e-13
gene-LOC4333585	127.759	-3.13092	0.388835	-8.05206	8.14e-16	1.1e-13
gene-LOC4335227	11563.4	-0.950597	0.118151	-8.04562	8.58e-16	1.15e-13
gene-LOC4347672	3481.78	1.30286	0.162451	8.02005	1.06e-15	1.41e-13
gene-LOC4347172	13643.4	0.975719	0.122186	7.98549	1.4e-15	1.85e-13
gene-LOC4335999	509.632	1.56747	0.196453	7.97886	1.48e-15	1.94e-13
gene-LOC4342404	7915.12	-1.18545	0.148847	-7.96417	1.66e-15	2.17e-13
gene-LOC4343015	83.3663	-3.81016	0.479634	-7.94389	1.96e-15	2.53e-13
gene-LOC4324276	131.602	-3.02764	0.381585	-7.93438	2.12e-15	2.72e-13
gene-LOC4343475	509.565	-1.70439	0.215908	-7.89408	2.92e-15	3.73e-13
gene-LOC4342602	1737.05	1.07114	0.135749	7.89059	3.01e-15	3.81e-13
gene-LOC4334761	835.188	-1.29387	0.164108	-7.88427	3.16e-15	3.98e-13
gene-LOC4330995	1052.06	-1.17079	0.148715	-7.87268	3.47e-15	4.34e-13
gene-LOC4328678	4445.83	1.23443	0.157049	7.86012	3.84e-15	4.76e-13
gene-LOC4342513	3094.88	-0.995549	0.126746	-7.85467	4.01e-15	4.94e-13
gene-LOC4324165	159.851	-2.55861	0.326018	-7.84808	4.22e-15	5.17e-13
gene-LOC4339833	14374.3	-1.17834	0.150164	-7.84699	4.26e-15	5.19e-13
gene-LOC4336494	6413.03	1.17852	0.150373	7.83731	4.6e-15	5.56e-13
gene-LOC9270306	12516.8	0.971479	0.12413	7.8263	5.02e-15	6.03e-13
gene-LOC4343219	2982.21	-0.994156	0.127119	-7.82069	5.25e-15	6.27e-13
gene-LOC4338167	538.15	-1.41654	0.181254	-7.81526	5.48e-15	6.5e-13
gene-LOC4340892	6569.44	-1.63041	0.208952	-7.8028	6.05e-15	7.13e-13
gene-LOC4330459	1596.68	-1.46581	0.187895	-7.80124	6.13e-15	7.18e-13
gene-LOC4352846	924.598	-1.74733	0.224254	-7.79176	6.61e-15	7.69e-13
gene-LOC4340698	1567.68	-1.12136	0.14408	-7.78288	7.09e-15	8.19e-13
gene-LOC9266774	17283.8	-7.72807	0.993225	-7.78079	7.21e-15	8.28e-13
gene-LOC4330746	331.226	-1.78954	0.230349	-7.76885	7.92e-15	9.04e-13
gene-LOC4337097	1275.65	-1.23293	0.159672	-7.72163	1.15e-14	1.3e-12
gene-LOC4335749	1658.08	1.0416	0.135076	7.71125	1.25e-14	1.4e-12
gene-LOC4328240	1281.88	-1.40232	0.182017	-7.70437	1.31e-14	1.47e-12
gene-LOC4339973	4553.24	0.904971	0.117939	7.6732	1.68e-14	1.87e-12
gene-LOC4342600	3026.7	1.24837	0.162824	7.66696	1.76e-14	1.95e-12
gene-LOC107275814	465.796	-2.06774	0.270205	-7.65249	1.97e-14	2.17e-12
gene-LOC4346272	825.308	-1.20861	0.157976	-7.6506	2e-14	2.19e-12
gene-LOC4326936	1672.17	-1.14421	0.149619	-7.64749	2.05e-14	2.23e-12
gene-LOC4340632	5830.1	1.37792	0.180482	7.63465	2.26e-14	2.45e-12
gene-LOC4346292	2395.01	1.64779	0.217193	7.58677	3.28e-14	3.53e-12
gene-LOC4332364	4259.98	-0.905637	0.119414	-7.584	3.35e-14	3.58e-12
gene-LOC4350398	1264.19	-1.08528	0.143653	-7.55486	4.19e-14	4.46e-12
gene-LOC4339274	1349.28	1.04963	0.139044	7.54885	4.39e-14	4.64e-12
gene-LOC4328249	2132.04	1.08067	0.143304	7.54108	4.66e-14	4.9e-12
gene-LOC4335725	79.8162	-5.69184	0.754929	-7.53957	4.72e-14	4.93e-12
gene-LOC4335920	690.572	1.3935	0.185327	7.51915	5.51e-14	5.73e-12
gene-LOC4342862	4242.37	-7.00572	0.93443	-7.49732	6.51e-14	6.73e-12
gene-LOC4351693	4261.62	-1.28872	0.172347	-7.47747	7.58e-14	7.78e-12
gene-LOC4329844	2842.92	-1.02193	0.136846	-7.46774	8.16e-14	8.34e-12
gene-LOC4336754	188.853	-10.9935	1.47415	-7.45753	8.82e-14	8.96e-12
gene-LOC4324179	6082.31	-1.6078	0.215819	-7.44977	9.35e-14	9.45e-12
gene-LOC4338302	2156.87	-1.28027	0.171963	-7.44504	9.69e-14	9.74e-12
gene-LOC4341823	841.443	1.33904	0.180017	7.43839	1.02e-13	1.02e-11
gene-LOC4343701	1142.35	1.41074	0.189916	7.42822	1.1e-13	1.09e-11
gene-LOC4352131	1130.2	-1.16212	0.156636	-7.41921	1.18e-13	1.17e-11
gene-LOC4325270	452.934	-1.84307	0.248475	-7.41754	1.19e-13	1.17e-11
gene-LOC4348246	843.635	-1.3046	0.175895	-7.41696	1.2e-13	1.17e-11
gene-LOC107275253	790.694	1.36957	0.184816	7.41047	1.26e-13	1.22e-11
gene-LOC9268154	12519.8	1.59763	0.215602	7.41007	1.26e-13	1.22e-11
gene-LOC9272362	3453.63	0.994299	0.134264	7.40557	1.31e-13	1.26e-11
gene-LOC4333499	1164.08	1.12435	0.151907	7.40158	1.35e-13	1.29e-11
gene-LOC4335676	5306.22	0.874991	0.118271	7.3982	1.38e-13	1.32e-11
gene-LOC4343532	380.823	-1.60413	0.216948	-7.39407	1.42e-13	1.35e-11
gene-LOC4325994	1554.79	1.16603	0.157964	7.38164	1.56e-13	1.48e-11
gene-LOC112939093	808.857	1.41654	0.192948	7.34158	2.11e-13	1.98e-11
gene-LOC4332159	448.827	-1.46711	0.200047	-7.33382	2.24e-13	2.09e-11
gene-LOC4344290	1359.99	1.42116	0.194589	7.30339	2.81e-13	2.61e-11
gene-LOC112936042	870.697	1.42041	0.194515	7.30235	2.83e-13	2.62e-11
gene-LOC9272028	1826.32	-1.10306	0.151799	-7.26658	3.69e-13	3.39e-11
gene-LOC4344733	1096.42	-1.25314	0.173281	-7.23183	4.77e-13	4.36e-11
gene-LOC9270837	4635.32	-0.856153	0.118815	-7.20578	5.77e-13	5.26e-11
gene-LOC4331945	1153.23	-1.67331	0.232506	-7.19688	6.16e-13	5.59e-11
gene-LOC4344260	249.586	-2.12056	0.295381	-7.17907	7.02e-13	6.33e-11
gene-LOC4337051	1084.25	-1.90267	0.265169	-7.1753	7.21e-13	6.48e-11
gene-LOC4334225	1086.37	-1.16707	0.162708	-7.17277	7.35e-13	6.57e-11
gene-LOC9269832	1074.09	1.22332	0.170571	7.17193	7.39e-13	6.57e-11
gene-LOC4345350	98.2445	-2.76486	0.385599	-7.17031	7.48e-13	6.62e-11
gene-LOC4347677	900.624	-1.0977	0.153501	-7.15108	8.61e-13	7.58e-11
gene-LOC4330413	19160.4	-0.928519	0.130018	-7.14147	9.23e-13	8.09e-11
gene-LOC4324130	2712.91	0.884159	0.123971	7.13196	9.89e-13	8.6e-11
gene-LOC4347395	9032.44	-1.04006	0.145832	-7.13187	9.9e-13	8.6e-11
gene-LOC9268253	348.479	1.61591	0.227022	7.11787	1.1e-12	9.45e-11
gene-LOC4346837	325.147	-1.77281	0.249078	-7.1175	1.1e-12	9.45e-11
gene-LOC4337223	30257.7	0.917173	0.128924	7.11405	1.13e-12	9.65e-11
gene-LOC4326537	305.729	-1.55544	0.218914	-7.10529	1.2e-12	1.02e-10
gene-LOC4341958	602.164	-1.37477	0.193911	-7.0897	1.34e-12	1.14e-10
gene-LOC4340559	339.072	-1.52462	0.215418	-7.0775	1.47e-12	1.24e-10
gene-LOC4339406	7452.91	0.861222	0.12184	7.06845	1.57e-12	1.32e-10
gene-LOC4328925	361.37	-1.52854	0.216312	-7.06638	1.59e-12	1.33e-10
gene-LOC4337946	1472.17	1.07723	0.152484	7.06458	1.61e-12	1.34e-10
gene-LOC4325409	2515.61	0.937287	0.133037	7.04531	1.85e-12	1.53e-10
gene-LOC4352203	2061.17	1.11914	0.158862	7.04472	1.86e-12	1.53e-10
gene-LOC9268397	993.549	-1.2366	0.175648	-7.04024	1.92e-12	1.58e-10
gene-LOC4336402	419.999	-1.75888	0.25043	-7.02345	2.16e-12	1.77e-10
gene-LOC4333986	412.875	-1.47722	0.211574	-6.98204	2.91e-12	2.37e-10
gene-LOC4325750	5184.63	-6.16919	0.885217	-6.96913	3.19e-12	2.59e-10
gene-LOC4344281	365.535	-1.93185	0.277288	-6.96694	3.24e-12	2.62e-10
gene-LOC4348979	5822.2	-1.09552	0.157259	-6.96633	3.25e-12	2.62e-10
gene-LOC4334447	3303.73	-0.854767	0.122715	-6.96547	3.27e-12	2.62e-10
gene-LOC4331815	251.685	-1.7009	0.24447	-6.95749	3.46e-12	2.76e-10
gene-LOC4343348	4252.64	-1.31448	0.189152	-6.94933	3.67e-12	2.91e-10
gene-LOC4350948	402.204	-1.71308	0.246634	-6.94585	3.76e-12	2.97e-10
gene-LOC4347871	1966.88	-0.906685	0.130542	-6.94556	3.77e-12	2.97e-10
gene-LOC9267831	3314.84	0.875755	0.126192	6.93985	3.93e-12	3.08e-10
gene-LOC4349509	2475.51	-0.977995	0.140989	-6.93666	4.01e-12	3.13e-10
gene-LOC4338556	909.43	-1.06126	0.153036	-6.93468	4.07e-12	3.16e-10
gene-LOC4331150	20882.8	0.809603	0.116771	6.93323	4.11e-12	3.18e-10
gene-LOC4332431	6946.75	-0.791737	0.114283	-6.92786	4.27e-12	3.29e-10
gene-LOC4346015	1972.65	-0.977105	0.141294	-6.9154	4.67e-12	3.58e-10
gene-LOC9270589	767.693	-1.20811	0.174713	-6.91483	4.68e-12	3.58e-10
gene-LOC4336245	5121.22	-0.882144	0.127598	-6.91345	4.73e-12	3.6e-10
gene-LOC4344567	15433.3	1.09763	0.158945	6.90573	4.99e-12	3.79e-10
gene-LOC4340015	203.08	-1.892	0.274234	-6.89921	5.23e-12	3.95e-10
gene-LOC4344207	2144.1	1.69852	0.246297	6.89621	5.34e-12	4.01e-10
gene-LOC4339702	1723.16	1.04482	0.151514	6.89584	5.35e-12	4.01e-10
gene-LOC4346035	1179.23	1.26016	0.182871	6.89097	5.54e-12	4.13e-10
gene-LOC4349897	90195.6	-0.960705	0.139528	-6.88538	5.76e-12	4.28e-10
gene-LOC4337017	644.983	1.28761	0.187369	6.87205	6.33e-12	4.68e-10
gene-LOC4343851	249.059	-2.03541	0.296791	-6.85807	6.98e-12	5.14e-10
gene-LOC4346358	2927.72	-1.00539	0.146649	-6.85576	7.09e-12	5.21e-10
gene-LOC4336150	1924.23	1.36038	0.198682	6.84701	7.54e-12	5.51e-10
gene-LOC4329356	366.925	-1.40507	0.20524	-6.84599	7.59e-12	5.53e-10
gene-LOC4348155	90.5688	-2.91947	0.426638	-6.84296	7.76e-12	5.63e-10
gene-LOC4332717	3459.95	0.823704	0.120396	6.84165	7.83e-12	5.66e-10
gene-LOC9269069	9050.74	-0.912271	0.133486	-6.83421	8.25e-12	5.93e-10
gene-LOC4331320	462.63	1.34211	0.196431	6.83247	8.35e-12	5.96e-10
gene-LOC4332153	1823.19	-1.15415	0.168922	-6.83244	8.35e-12	5.96e-10
gene-LOC107275792	1301.17	-0.995351	0.145799	-6.82686	8.68e-12	6.17e-10
gene-LOC4336525	3600.88	-1.07027	0.156855	-6.82334	8.89e-12	6.3e-10
gene-LOC4329820	97.7411	-3.07867	0.451263	-6.82234	8.96e-12	6.31e-10
gene-LOC9271926	948.199	-1.25712	0.18427	-6.82215	8.97e-12	6.31e-10
gene-LOC4345576	7977.08	0.799513	0.117207	6.8214	9.02e-12	6.32e-10
gene-LOC4337742	1347.5	-1.06451	0.156383	-6.80711	9.96e-12	6.95e-10
gene-LOC4337272	14347.5	-0.759857	0.111739	-6.80026	1.04e-11	7.26e-10
gene-LOC4337689	301.841	-2.04376	0.300651	-6.79777	1.06e-11	7.36e-10
gene-LOC4330149	378.859	-1.45913	0.2147	-6.79613	1.07e-11	7.42e-10
gene-LOC4330624	1502.38	1.16337	0.171302	6.79133	1.11e-11	7.64e-10
gene-LOC4338239	339.371	1.62727	0.239766	6.7869	1.15e-11	7.85e-10
gene-LOC4333823	1756.73	0.931055	0.137501	6.77126	1.28e-11	8.71e-10
gene-LOC4340563	60.8474	-4.0242	0.596753	-6.74349	1.55e-11	1.05e-09
gene-LOC4329067	3014.53	0.835495	0.123939	6.74116	1.57e-11	1.06e-09
gene-LOC4332833	690.941	1.43999	0.213662	6.73958	1.59e-11	1.07e-09
gene-LOC4339988	1305.75	1.61162	0.239303	6.73466	1.64e-11	1.11e-09
gene-LOC4324284	3692.98	1.01044	0.150063	6.73349	1.66e-11	1.11e-09
gene-LOC4347650	236.132	-2.15136	0.319891	-6.7253	1.75e-11	1.17e-09
gene-LOC4332500	2670.84	-1.19591	0.178669	-6.69346	2.18e-11	1.45e-09
gene-LOC4329911	12989.7	-0.82795	0.12379	-6.68835	2.26e-11	1.5e-09
gene-LOC4330704	599.554	-1.14452	0.171385	-6.67807	2.42e-11	1.6e-09
gene-LOC4335113	483.75	1.39969	0.210388	6.65291	2.87e-11	1.89e-09
gene-LOC4332137	1842.23	-1.2468	0.187573	-6.64699	2.99e-11	1.96e-09
gene-LOC4334048	25139.4	-0.774163	0.116656	-6.63627	3.22e-11	2.1e-09
gene-LOC4328296	595.352	-1.21833	0.183766	-6.62977	3.36e-11	2.19e-09
gene-LOC4338832	2408.88	1.07944	0.163174	6.61526	3.71e-11	2.41e-09
gene-LOC4336039	201.978	1.81125	0.274385	6.60112	4.08e-11	2.64e-09
gene-LOC4332227	210.9	-1.84761	0.279929	-6.60026	4.1e-11	2.64e-09
gene-LOC4347867	84.4897	-2.76577	0.419147	-6.59857	4.15e-11	2.67e-09
gene-LOC4349655	274.466	1.72146	0.261061	6.59409	4.28e-11	2.74e-09
gene-LOC4344470	3730.82	-0.791977	0.120259	-6.58558	4.53e-11	2.89e-09
gene-LOC4341854	573.217	-1.18441	0.180033	-6.57884	4.74e-11	3.01e-09
gene-LOC4337941	2384.73	-1.10493	0.168013	-6.57646	4.82e-11	3.05e-09
gene-LOC4349517	174.526	-1.89254	0.287804	-6.57579	4.84e-11	3.05e-09
gene-LOC4339633	1670.11	-0.920247	0.139971	-6.57454	4.88e-11	3.06e-09
gene-LOC4324320	3778.99	-0.794431	0.120837	-6.5744	4.88e-11	3.06e-09
gene-LOC4332593	4871.14	0.789976	0.120302	6.56663	5.15e-11	3.22e-09
gene-LOC4338756	5572.13	-0.922981	0.140718	-6.55906	5.41e-11	3.37e-09
gene-LOC4349605	4083.81	-0.991732	0.151239	-6.55739	5.48e-11	3.4e-09
gene-LOC4333528	5352.04	1.06221	0.162304	6.54456	5.97e-11	3.69e-09
gene-LOC4342943	121.55	-2.78871	0.426242	-6.54255	6.05e-11	3.73e-09
gene-LOC4340274	2017	1.1732	0.179464	6.53722	6.27e-11	3.85e-09
gene-LOC4328702	343.953	-1.58618	0.243064	-6.52576	6.77e-11	4.14e-09
gene-LOC4352085	9219.48	-0.832823	0.127677	-6.52287	6.9e-11	4.21e-09
gene-LOC4334274	10529.2	-0.726927	0.111596	-6.51391	7.32e-11	4.45e-09
gene-LOC4351318	15487.6	-0.964202	0.148141	-6.50869	7.58e-11	4.6e-09
gene-LOC4340071	2970.29	0.804323	0.123808	6.49655	8.22e-11	4.97e-09
gene-LOC9268091	7715.93	0.803195	0.123715	6.4923	8.45e-11	5.09e-09
gene-LOC4339565	1480.33	1.19639	0.184401	6.488	8.7e-11	5.22e-09
gene-LOC4342001	469.644	-1.24437	0.191886	-6.48494	8.88e-11	5.31e-09
gene-LOC4345985	647.151	1.19749	0.184974	6.47384	9.55e-11	5.7e-09
gene-LOC4349464	1555.59	0.983228	0.152089	6.46482	1.01e-10	6.03e-09
gene-LOC4352835	713.143	1.3006	0.201225	6.4634	1.02e-10	6.05e-09
gene-LOC4333554	2980.81	0.791035	0.122388	6.46331	1.02e-10	6.05e-09
gene-LOC4329845	164.502	1.86023	0.288871	6.43963	1.2e-10	7.05e-09
gene-LOC4333259	981.935	-1.15244	0.179117	-6.434	1.24e-10	7.29e-09
gene-LOC4338014	6590.33	0.795884	0.123705	6.43372	1.25e-10	7.29e-09
gene-LOC4342676	2641.79	0.906124	0.140882	6.43178	1.26e-10	7.36e-09
gene-LOC4346183	5571.48	1.19508	0.186313	6.41438	1.41e-10	8.22e-09
gene-LOC4333657	60.2929	-3.45475	0.538976	-6.40984	1.46e-10	8.45e-09
gene-LOC4339930	361.642	-1.34606	0.210084	-6.40722	1.48e-10	8.56e-09
gene-LOC9269617	795.528	-1.17992	0.184163	-6.40691	1.48e-10	8.56e-09
gene-LOC4351698	19006.5	-1.02374	0.159842	-6.40466	1.51e-10	8.66e-09
gene-LOC4343604	6638.22	-1.12233	0.175602	-6.39134	1.64e-10	9.42e-09
gene-LOC4339531	57.0703	-4.59737	0.719671	-6.38816	1.68e-10	9.58e-09
gene-LOC4351058	786.487	-1.09577	0.171612	-6.38512	1.71e-10	9.75e-09
gene-LOC4351401	3145.93	0.981628	0.153801	6.38247	1.74e-10	9.89e-09
gene-LOC4330657	3695.39	1.2332	0.193294	6.37989	1.77e-10	1e-08
gene-LOC4340899	6721.75	0.925892	0.145493	6.36383	1.97e-10	1.11e-08
gene-LOC4328266	2548.65	0.821388	0.129112	6.36183	1.99e-10	1.12e-08
gene-LOC4324295	1114.1	1.08416	0.170466	6.35998	2.02e-10	1.13e-08
gene-LOC4342714	479.221	-1.20209	0.189136	-6.35573	2.07e-10	1.16e-08
gene-LOC4327931	927.984	1.12754	0.17757	6.34985	2.16e-10	1.2e-08
gene-LOC4342322	282.252	1.57193	0.247881	6.34149	2.28e-10	1.26e-08
gene-LOC4344899	25747.9	-0.903782	0.142531	-6.34093	2.28e-10	1.26e-08
gene-LOC4343098	777.242	1.21382	0.191477	6.33922	2.31e-10	1.27e-08
gene-LOC4352763	3539.08	0.999895	0.157907	6.33216	2.42e-10	1.33e-08
gene-LOC4324793	2332.73	0.908106	0.143602	6.32379	2.55e-10	1.4e-08
gene-LOC4346061	240.253	-1.84864	0.292675	-6.31633	2.68e-10	1.47e-08
gene-LOC4339291	208.313	-1.66677	0.263985	-6.31388	2.72e-10	1.48e-08
gene-LOC4349989	3342.88	0.856968	0.135756	6.31257	2.74e-10	1.49e-08
gene-LOC9266264	11377.3	0.869563	0.138098	6.29669	3.04e-10	1.65e-08
gene-LOC4334796	221.955	-1.62269	0.257803	-6.2943	3.09e-10	1.67e-08
gene-LOC9266341	4373.23	-0.754117	0.119867	-6.29127	3.15e-10	1.7e-08
gene-LOC4352848	403.306	-1.61435	0.256783	-6.28683	3.24e-10	1.74e-08
gene-LOC4352505	3223.21	-1.14878	0.18287	-6.28196	3.34e-10	1.79e-08
gene-LOC4328623	18842.1	-1.00834	0.160745	-6.27291	3.54e-10	1.89e-08
gene-LOC4330772	728.783	1.09352	0.174393	6.27042	3.6e-10	1.92e-08
gene-LOC4324822	457.336	-1.45418	0.232069	-6.26617	3.7e-10	1.97e-08
gene-LOC4330542	115.526	-3.16306	0.50495	-6.2641	3.75e-10	1.99e-08
gene-LOC4334093	202.885	-1.62586	0.2601	-6.25091	4.08e-10	2.16e-08
gene-LOC4328060	1366.77	1.38378	0.221424	6.24946	4.12e-10	2.17e-08
gene-LOC4344029	467.007	-1.2038	0.192682	-6.24762	4.17e-10	2.19e-08
gene-LOC4332348	1241.87	-0.94227	0.150843	-6.24668	4.19e-10	2.2e-08
gene-LOC4347249	1050.12	1.02537	0.1642	6.24466	4.25e-10	2.22e-08
gene-LOC4347344	2466.87	0.871838	0.139843	6.23439	4.54e-10	2.36e-08
gene-LOC4327707	3034.65	1.09358	0.175465	6.23248	4.59e-10	2.38e-08
gene-LOC4343569	61.6789	-3.6569	0.588074	-6.21844	5.02e-10	2.6e-08
gene-LOC4351985	404.386	-12.0908	1.94462	-6.21757	5.05e-10	2.61e-08
gene-LOC4346714	1662.53	0.985179	0.158463	6.2171	5.06e-10	2.61e-08
gene-LOC4347937	315.524	-2.25397	0.362844	-6.21196	5.23e-10	2.69e-08
gene-LOC4349363	3177.51	1.0702	0.17237	6.20875	5.34e-10	2.74e-08
gene-LOC4337676	4415.95	0.728986	0.117459	6.20628	5.43e-10	2.77e-08
gene-LOC4345338	2703.3	0.908083	0.146374	6.20386	5.51e-10	2.81e-08
gene-LOC4329175	109.228	-2.44998	0.395142	-6.20026	5.64e-10	2.86e-08
gene-LOC112935996	261.688	-1.48025	0.239201	-6.18828	6.08e-10	3.08e-08
gene-LOC4337206	4919.69	0.856579	0.138477	6.18573	6.18e-10	3.12e-08
gene-LOC4339524	1352.22	0.88086	0.142497	6.18159	6.35e-10	3.2e-08
gene-LOC4346294	2134.72	-0.800801	0.129649	-6.17668	6.55e-10	3.29e-08
gene-LOC4328122	790.444	-1.0136	0.164352	-6.16729	6.95e-10	3.48e-08
gene-LOC4352791	4305.48	-0.825391	0.133892	-6.1646	7.07e-10	3.53e-08
gene-LOC4344489	932.059	1.18241	0.191948	6.16003	7.27e-10	3.63e-08
gene-LOC4326218	1121.91	0.89067	0.144761	6.15269	7.62e-10	3.79e-08
gene-LOC4338238	2236.1	1.16742	0.189797	6.15089	7.71e-10	3.82e-08
gene-LOC4342497	808.712	-1.18981	0.19348	-6.14951	7.77e-10	3.84e-08
gene-LOC4351213	26351.4	0.686916	0.111729	6.14804	7.84e-10	3.87e-08
gene-LOC4326365	1642.09	-0.940344	0.153006	-6.14581	7.96e-10	3.91e-08
gene-LOC4345134	132.136	-2.77051	0.451072	-6.14206	8.15e-10	4e-08
gene-LOC4346121	4220.14	0.766852	0.124908	6.13934	8.29e-10	4.05e-08
gene-LOC4351367	737.854	-1.53024	0.249377	-6.13623	8.45e-10	4.12e-08
gene-LOC4333017	1604.14	0.882571	0.143921	6.13235	8.66e-10	4.21e-08
gene-LOC4352014	31232.4	-1.14807	0.187509	-6.12271	9.2e-10	4.47e-08
gene-LOC4334003	20189.7	-0.766989	0.125408	-6.11597	9.6e-10	4.65e-08
gene-LOC4346917	2954.35	0.957204	0.156533	6.11502	9.65e-10	4.66e-08
gene-LOC4330672	861.575	0.952353	0.155805	6.11248	9.81e-10	4.72e-08
gene-LOC4351957	402.323	-1.23009	0.201442	-6.10645	1.02e-09	4.89e-08
gene-LOC9267894	563.498	-1.73371	0.283923	-6.10628	1.02e-09	4.89e-08
gene-LOC4347896	961.19	-0.924879	0.151482	-6.10554	1.02e-09	4.9e-08
gene-LOC4334078	2859.99	-0.819944	0.134306	-6.10503	1.03e-09	4.9e-08
gene-LOC4340439	3420.61	0.835422	0.13716	6.09086	1.12e-09	5.34e-08
gene-LOC4345365	1160.37	-1.09129	0.179346	-6.0848	1.17e-09	5.53e-08
gene-LOC4330113	1659.77	-0.969912	0.15955	-6.07904	1.21e-09	5.72e-08
gene-LOC9269190	4999.03	0.724514	0.119601	6.05778	1.38e-09	6.51e-08
gene-LOC4337904	5290.37	0.732059	0.121137	6.04325	1.51e-09	7.11e-08
gene-LOC9269670	892.816	1.01994	0.168805	6.04208	1.52e-09	7.14e-08
gene-LOC4332867	1115.94	-1.10062	0.182197	-6.04082	1.53e-09	7.18e-08
gene-LOC4338226	2530.18	0.804908	0.133349	6.03609	1.58e-09	7.37e-08
gene-LOC4331470	466.96	-1.12294	0.186091	-6.03436	1.6e-09	7.43e-08
gene-LOC4328997	7577.22	0.763932	0.126647	6.032	1.62e-09	7.53e-08
gene-LOC4351455	632.371	1.33514	0.221469	6.02855	1.65e-09	7.67e-08
gene-LOC4336903	229.263	-1.49719	0.248415	-6.02697	1.67e-09	7.72e-08
gene-LOC4339922	764.008	-1.24885	0.207366	-6.02246	1.72e-09	7.92e-08
gene-LOC9270360	164.856	-1.86263	0.309686	-6.01457	1.8e-09	8.3e-08
gene-LOC4342778	951.609	1.06445	0.177207	6.0068	1.89e-09	8.68e-08
gene-LOC4336235	998.028	1.11578	0.185924	6.00129	1.96e-09	8.96e-08
gene-LOC4326903	2859.3	0.789001	0.131605	5.99523	2.03e-09	9.28e-08
gene-LOC4331849	101.914	-3.4897	0.582381	-5.99212	2.07e-09	9.43e-08
gene-LOC4335579	490.063	-1.10203	0.183927	-5.99164	2.08e-09	9.44e-08
gene-LOC4325999	820.273	-6.15623	1.02798	-5.98866	2.12e-09	9.59e-08
gene-LOC4334283	88.5046	-2.39699	0.400447	-5.98579	2.15e-09	9.74e-08
gene-LOC4343510	78.6028	-3.45835	0.578258	-5.98063	2.22e-09	1e-07
gene-LOC4330797	1022.89	-1.00193	0.167667	-5.97574	2.29e-09	1.03e-07
gene-LOC4351676	1738.98	0.827063	0.138408	5.97554	2.29e-09	1.03e-07
gene-LOC4342395	16364.5	1.09759	0.183698	5.97496	2.3e-09	1.03e-07
gene-LOC4352264	216.296	-1.53607	0.257147	-5.97348	2.32e-09	1.04e-07
gene-LOC4343523	1897.56	-0.92107	0.154226	-5.97222	2.34e-09	1.04e-07
gene-LOC4337261	1508.94	-0.875605	0.146645	-5.97092	2.36e-09	1.05e-07
gene-LOC4327535	14668.1	0.802038	0.13454	5.96135	2.5e-09	1.11e-07
gene-LOC4339094	4445.24	0.717615	0.120409	5.95979	2.53e-09	1.12e-07
gene-LOC4345510	1029.54	0.935246	0.157005	5.95678	2.57e-09	1.14e-07
gene-LOC4332012	1919.62	0.834533	0.140116	5.95603	2.58e-09	1.14e-07
gene-LOC4348542	652.217	-1.07766	0.181253	-5.94563	2.75e-09	1.21e-07
gene-LOC4338754	3561.28	0.726262	0.122187	5.94388	2.78e-09	1.22e-07
gene-LOC4324302	5256.09	1.09954	0.18572	5.9204	3.21e-09	1.4e-07
gene-LOC4324176	9797.6	0.69827	0.117991	5.91802	3.26e-09	1.42e-07
gene-LOC4332934	177.579	1.64284	0.27776	5.9146	3.33e-09	1.45e-07
gene-LOC4343441	10988.9	1.47805	0.250209	5.90725	3.48e-09	1.51e-07
gene-LOC4346234	114.446	-2.07561	0.35148	-5.90534	3.52e-09	1.52e-07
gene-LOC4339791	7401.13	0.73282	0.124219	5.89941	3.65e-09	1.58e-07
gene-LOC4324479	27027.3	-1.00823	0.170991	-5.89638	3.72e-09	1.6e-07
gene-LOC9271934	4676.46	-0.71462	0.121228	-5.89485	3.75e-09	1.61e-07
gene-LOC4334349	22559.5	-0.664309	0.112747	-5.89205	3.81e-09	1.64e-07
gene-LOC4350822	458.01	1.11002	0.188457	5.89003	3.86e-09	1.65e-07
gene-LOC4343987	471.873	-1.67728	0.284778	-5.88976	3.87e-09	1.65e-07
gene-LOC4336497	1818.78	-0.97367	0.165416	-5.88619	3.95e-09	1.68e-07
gene-LOC4342261	265.348	1.48271	0.251953	5.88486	3.98e-09	1.69e-07
gene-LOC9272029	125.5	-2.14148	0.363937	-5.8842	4e-09	1.7e-07
gene-LOC4329559	2110.39	0.792654	0.134859	5.87767	4.16e-09	1.76e-07
gene-LOC4348517	1835.41	0.850853	0.1448	5.87606	4.2e-09	1.77e-07
gene-LOC4327184	137.939	-1.87775	0.319619	-5.87497	4.23e-09	1.78e-07
gene-LOC4330680	739.671	0.962898	0.163983	5.87193	4.31e-09	1.81e-07
gene-LOC4342461	409.119	-1.27705	0.217517	-5.87102	4.33e-09	1.82e-07
gene-LOC4337942	255.247	-1.43096	0.244272	-5.85806	4.68e-09	1.96e-07
gene-LOC9267529	995.729	0.968109	0.165298	5.85675	4.72e-09	1.97e-07
gene-LOC4349683	1671.31	0.807411	0.138125	5.84549	5.05e-09	2.1e-07
gene-LOC4346670	11878.8	0.842913	0.144259	5.84305	5.13e-09	2.13e-07
gene-LOC4327038	139.338	-1.80456	0.308892	-5.84203	5.16e-09	2.14e-07
gene-LOC4334649	2209.78	-0.846726	0.145007	-5.83919	5.25e-09	2.17e-07
gene-LOC4332729	568.842	-1.14164	0.195525	-5.83884	5.26e-09	2.17e-07
gene-LOC4328016	5050.75	-0.696167	0.119273	-5.83676	5.32e-09	2.19e-07
gene-LOC4325273	1839.82	-0.866804	0.148768	-5.82654	5.66e-09	2.33e-07
gene-LOC4332407	442.863	1.13429	0.195009	5.81662	6.01e-09	2.46e-07
gene-LOC4351045	1297.93	0.907453	0.156073	5.8143	6.09e-09	2.49e-07
gene-LOC9270622	9740.18	-0.727956	0.125227	-5.81309	6.13e-09	2.5e-07
gene-LOC4331843	337.708	1.25643	0.216398	5.80611	6.39e-09	2.6e-07
gene-LOC4337160	330.496	-1.43054	0.246655	-5.79975	6.64e-09	2.7e-07
gene-LOC4325823	353.872	-1.45762	0.251492	-5.79588	6.8e-09	2.76e-07
gene-LOC4349004	1586.7	-1.2507	0.215813	-5.79533	6.82e-09	2.76e-07
gene-LOC4326862	1217.39	-0.845924	0.145989	-5.79443	6.86e-09	2.77e-07
gene-LOC4325078	2020.94	0.771293	0.133205	5.79029	7.03e-09	2.83e-07
gene-LOC4343709	10613.7	-0.899669	0.155419	-5.78865	7.1e-09	2.85e-07
gene-LOC4345810	184.1	-1.91854	0.331899	-5.78049	7.45e-09	2.99e-07
gene-LOC4335063	356.396	-2.33462	0.403894	-5.78028	7.46e-09	2.99e-07
gene-LOC4348729	722.237	1.13886	0.197067	5.77905	7.51e-09	3e-07
gene-LOC4324398	11014.5	0.887305	0.15367	5.77409	7.74e-09	3.08e-07
gene-LOC4346878	1107.46	-0.988892	0.171893	-5.75295	8.77e-09	3.49e-07
gene-LOC9272003	405.724	1.16004	0.201752	5.74982	8.93e-09	3.55e-07
gene-LOC4330711	4966.78	-0.99578	0.173266	-5.74711	9.08e-09	3.6e-07
gene-LOC107276339	548.99	-1.12378	0.195566	-5.74631	9.12e-09	3.6e-07
gene-LOC4349049	400.135	-1.27106	0.221215	-5.74583	9.15e-09	3.61e-07
gene-LOC4339823	946.346	-0.885351	0.154162	-5.74298	9.3e-09	3.66e-07
gene-LOC4342370	11729.8	-0.877039	0.152976	-5.73317	9.86e-09	3.87e-07
gene-LOC4335835	418.218	-1.12845	0.197005	-5.72804	1.02e-08	3.98e-07
gene-LOC4324700	1517.96	-0.939353	0.164111	-5.72389	1.04e-08	4.07e-07
gene-LOC4324560	43.5862	-4.02936	0.704262	-5.72139	1.06e-08	4.12e-07
gene-LOC4345520	716.677	1.00517	0.175751	5.71928	1.07e-08	4.17e-07
gene-LOC4333848	1271.22	-0.843648	0.147539	-5.71813	1.08e-08	4.18e-07
gene-LOC4348724	951.218	0.99742	0.174496	5.716	1.09e-08	4.23e-07
gene-LOC4337615	662.004	1.06967	0.187185	5.71454	1.1e-08	4.26e-07
gene-LOC4331964	544.059	1.08175	0.189313	5.71407	1.1e-08	4.26e-07
gene-LOC4324771	1523.34	0.90707	0.158884	5.70902	1.14e-08	4.38e-07
gene-LOC9271735	1738.3	-0.846185	0.148279	-5.70673	1.15e-08	4.43e-07
gene-LOC4324583	2303.22	0.772337	0.13544	5.70241	1.18e-08	4.53e-07
gene-LOC4343321	1037.59	0.843621	0.148012	5.69967	1.2e-08	4.6e-07
gene-LOC4336159	235.586	-1.75187	0.307661	-5.69416	1.24e-08	4.74e-07
gene-LOC4335902	723.058	1.02619	0.180316	5.69104	1.26e-08	4.81e-07
gene-LOC4327404	864.29	0.902712	0.158633	5.69056	1.27e-08	4.82e-07
gene-LOC4339294	1092.08	-0.865088	0.152049	-5.68953	1.27e-08	4.84e-07
gene-LOC4342543	886.299	-1.00015	0.175838	-5.68789	1.29e-08	4.87e-07
gene-LOC4342198	4534.3	0.917872	0.161417	5.68632	1.3e-08	4.91e-07
gene-LOC9272591	3968.64	0.677579	0.119179	5.6854	1.31e-08	4.93e-07
gene-LOC4337675	127.29	1.97912	0.348166	5.68441	1.31e-08	4.94e-07
gene-LOC4348791	485.951	1.34956	0.237424	5.68417	1.31e-08	4.94e-07
gene-LOC4340665	154.579	1.74119	0.306358	5.68351	1.32e-08	4.95e-07
gene-LOC4349643	88.2489	-3.417	0.601317	-5.68252	1.33e-08	4.96e-07
gene-LOC4348283	3680.03	0.746328	0.131341	5.68237	1.33e-08	4.96e-07
gene-LOC4331315	226.333	-1.42251	0.250891	-5.66981	1.43e-08	5.33e-07
gene-LOC4325442	699.531	-0.951596	0.167994	-5.66445	1.47e-08	5.49e-07
gene-LOC4330775	3297.59	1.0266	0.181349	5.66088	1.51e-08	5.59e-07
gene-LOC4332851	715.579	-0.937165	0.165603	-5.6591	1.52e-08	5.64e-07
gene-LOC4338746	739.347	-0.950862	0.16818	-5.65384	1.57e-08	5.8e-07
gene-LOC4343973	95.9346	-2.27852	0.4034	-5.64828	1.62e-08	5.98e-07
gene-LOC4338976	1270.08	1.14737	0.203232	5.64563	1.65e-08	6.06e-07
gene-LOC4352535	567.386	-1.47692	0.261833	-5.6407	1.69e-08	6.23e-07
gene-LOC4334537	829.972	-0.923815	0.163794	-5.64011	1.7e-08	6.24e-07
gene-LOC4339170	374.771	-1.2784	0.226779	-5.63721	1.73e-08	6.33e-07
gene-LOC4327207	812.534	0.919764	0.163478	5.62623	1.84e-08	6.73e-07
gene-LOC4326401	1177.17	-0.820444	0.145951	-5.62136	1.89e-08	6.91e-07
gene-LOC4328932	904.081	-0.869523	0.155006	-5.6096	2.03e-08	7.38e-07
gene-LOC4331129	915.171	-1.15649	0.206191	-5.60885	2.04e-08	7.4e-07
gene-LOC4346989	1295.44	0.874917	0.156126	5.60392	2.1e-08	7.6e-07
gene-LOC4340042	550.715	-1.1874	0.212265	-5.59397	2.22e-08	8.03e-07
gene-LOC4350674	48.7931	-3.28565	0.587677	-5.59091	2.26e-08	8.16e-07
gene-LOC4337192	5026.57	-0.753387	0.134763	-5.59047	2.26e-08	8.16e-07
gene-LOC4338729	509.963	-1.25984	0.225521	-5.58636	2.32e-08	8.34e-07
gene-LOC4334114	4296.98	0.931842	0.166938	5.58196	2.38e-08	8.54e-07
gene-LOC4326079	1087.22	0.835295	0.149758	5.57762	2.44e-08	8.74e-07
gene-LOC4327918	151.215	-1.70262	0.305858	-5.5667	2.6e-08	9.29e-07
gene-LOC4327257	1523.92	-0.809697	0.145479	-5.56574	2.61e-08	9.32e-07
gene-LOC107276012	136.561	-2.42602	0.436211	-5.56159	2.67e-08	9.53e-07
gene-LOC4339596	1145.49	0.927523	0.166787	5.56113	2.68e-08	9.53e-07
gene-LOC4346305	2677.1	-0.772424	0.138926	-5.55998	2.7e-08	9.58e-07
gene-LOC4337647	4400.14	0.882742	0.158928	5.55435	2.79e-08	9.87e-07
gene-LOC4324717	14332	0.805499	0.145033	5.55389	2.79e-08	9.88e-07
gene-LOC4347115	138.711	-1.84402	0.332211	-5.55076	2.84e-08	1e-06
gene-LOC4336997	3129.83	0.75537	0.136111	5.54967	2.86e-08	1.01e-06
gene-LOC4325762	1525.94	0.794167	0.143126	5.54874	2.88e-08	1.01e-06
gene-LOC4345439	883.681	-1.30231	0.234863	-5.54499	2.94e-08	1.03e-06
gene-LOC4335824	67.0828	-2.6751	0.482569	-5.54346	2.97e-08	1.04e-06
gene-LOC4332146	1193.15	-0.952092	0.171913	-5.53823	3.06e-08	1.07e-06
gene-LOC4343349	409.968	-1.11768	0.201827	-5.53781	3.06e-08	1.07e-06
gene-LOC4352301	2142.34	0.74514	0.134668	5.53316	3.15e-08	1.1e-06
gene-LOC4333065	3641	-0.812656	0.146889	-5.53245	3.16e-08	1.1e-06
gene-LOC4326027	869.635	-1.12088	0.202632	-5.5316	3.17e-08	1.1e-06
gene-LOC4338201	268.841	-1.26761	0.229277	-5.52872	3.23e-08	1.12e-06
gene-LOC107276167	70.807	-2.67937	0.484936	-5.52521	3.29e-08	1.14e-06
gene-LOC9269491	542.909	-1.56192	0.282996	-5.51921	3.41e-08	1.17e-06
gene-LOC9267940	388.814	1.31098	0.237639	5.51668	3.45e-08	1.19e-06
gene-LOC4346192	541.596	-1.01589	0.18439	-5.50945	3.6e-08	1.24e-06
gene-LOC4324848	402.551	-1.45422	0.264159	-5.50508	3.69e-08	1.27e-06
gene-LOC4337240	2355.11	-0.745098	0.135399	-5.50299	3.73e-08	1.28e-06
gene-LOC4334921	431.438	1.08979	0.19804	5.5029	3.74e-08	1.28e-06
gene-LOC9270292	335.482	-1.22892	0.223384	-5.50138	3.77e-08	1.29e-06
gene-LOC4326840	1144.5	-0.939211	0.170782	-5.49946	3.81e-08	1.3e-06
gene-LOC4352606	2703.66	-0.82721	0.150494	-5.49665	3.87e-08	1.32e-06
gene-LOC112935994	248.696	-6.01813	1.09512	-5.49542	3.9e-08	1.32e-06
gene-LOC4325486	1556.07	-0.871934	0.158753	-5.49239	3.97e-08	1.34e-06
gene-LOC9271200	250.391	-1.37244	0.249891	-5.49214	3.97e-08	1.34e-06
gene-LOC4347775	405.361	-1.12028	0.204096	-5.48901	4.04e-08	1.36e-06
gene-LOC4338815	1070.91	-0.810636	0.147719	-5.48768	4.07e-08	1.37e-06
gene-LOC4330898	426.323	-1.47157	0.268281	-5.48518	4.13e-08	1.39e-06
gene-LOC4350378	2424.45	-0.750496	0.137061	-5.47563	4.36e-08	1.46e-06
gene-LOC4343249	908.982	0.838287	0.15311	5.47506	4.37e-08	1.47e-06
gene-LOC4329578	3234.89	-0.679506	0.124116	-5.47477	4.38e-08	1.47e-06
gene-LOC4349611	1722.65	-1.1926	0.217979	-5.47115	4.47e-08	1.49e-06
gene-LOC4328390	41783.5	0.677536	0.123965	5.46553	4.62e-08	1.54e-06
gene-LOC4339684	886.702	0.874225	0.160014	5.46343	4.67e-08	1.55e-06
gene-LOC4343738	1200.72	0.827625	0.151519	5.46219	4.7e-08	1.56e-06
gene-LOC4326994	150.64	-1.60298	0.293584	-5.46003	4.76e-08	1.58e-06
gene-LOC4343172	320.419	-1.19752	0.219381	-5.45866	4.8e-08	1.59e-06
gene-LOC4345443	464.603	-1.26782	0.232353	-5.45646	4.86e-08	1.6e-06
gene-LOC4349551	770.947	-0.865549	0.158929	-5.44612	5.15e-08	1.7e-06
gene-LOC4346629	190.163	1.44513	0.265724	5.43844	5.37e-08	1.77e-06
gene-LOC107280826	35.2305	-5.08518	0.935635	-5.435	5.48e-08	1.8e-06
gene-LOC4352358	3520.28	-0.863699	0.158968	-5.43316	5.54e-08	1.82e-06
gene-LOC4337100	1440.49	1.10395	0.203267	5.43103	5.6e-08	1.83e-06
gene-LOC4334749	680.414	-1.02186	0.188157	-5.43087	5.61e-08	1.83e-06
gene-LOC4332579	836.716	0.884296	0.163019	5.4245	5.81e-08	1.89e-06
gene-LOC4324704	529.181	-1.02849	0.18961	-5.42425	5.82e-08	1.89e-06
gene-LOC4329381	1405.01	-0.754174	0.139084	-5.42244	5.88e-08	1.91e-06
gene-LOC4343171	2090.74	-0.790691	0.145819	-5.4224	5.88e-08	1.91e-06
gene-LOC4349740	615.506	1.37686	0.254628	5.40735	6.4e-08	2.07e-06
gene-LOC9269177	508.315	1.27834	0.236457	5.40625	6.44e-08	2.08e-06
gene-LOC4341869	745.514	-0.987925	0.182813	-5.40403	6.52e-08	2.1e-06
gene-LOC4330063	334.757	-1.60251	0.296645	-5.4021	6.59e-08	2.12e-06
gene-LOC4337506	964.826	-0.807587	0.149568	-5.39947	6.68e-08	2.15e-06
gene-LOC4328000	7343.03	-0.735141	0.13621	-5.39714	6.77e-08	2.17e-06
gene-LOC4333624	646.036	-0.976636	0.180958	-5.39704	6.77e-08	2.17e-06
gene-LOC4333768	2024.54	-0.721984	0.13385	-5.39398	6.89e-08	2.2e-06
gene-LOC4325632	3039.95	0.668368	0.123986	5.39069	7.02e-08	2.24e-06
gene-LOC4329021	419.956	-1.50254	0.278866	-5.38804	7.12e-08	2.27e-06
gene-LOC4324255	726.258	-0.968485	0.180103	-5.37741	7.56e-08	2.41e-06
gene-LOC4328539	425.943	-1.03581	0.192777	-5.37308	7.74e-08	2.46e-06
gene-LOC4324425	2297.17	-0.833578	0.155238	-5.3697	7.89e-08	2.5e-06
gene-LOC4334932	2024.44	-0.813617	0.151749	-5.36158	8.25e-08	2.61e-06
gene-LOC4335782	237.611	-1.73291	0.323251	-5.36088	8.28e-08	2.62e-06
gene-LOC4332289	3323.96	1.20391	0.224631	5.35948	8.35e-08	2.63e-06
gene-LOC4332301	765.491	1.16797	0.21829	5.35054	8.77e-08	2.76e-06
gene-LOC4324683	13400.9	0.750558	0.140349	5.3478	8.9e-08	2.8e-06
gene-LOC4332506	3530.25	0.768611	0.144041	5.33605	9.5e-08	2.98e-06
gene-LOC4332868	504.935	-1.11545	0.209091	-5.33478	9.57e-08	3e-06
gene-LOC4347287	315.297	-1.19661	0.22444	-5.33151	9.74e-08	3.05e-06
gene-LOC4324744	274.623	-1.23468	0.232101	-5.31956	1.04e-07	3.25e-06
gene-LOC4351483	3679.65	0.682645	0.128389	5.31702	1.05e-07	3.29e-06
gene-LOC4326136	1924.12	0.70678	0.132991	5.31449	1.07e-07	3.33e-06
gene-LOC4335455	1075.94	0.825648	0.155499	5.30966	1.1e-07	3.41e-06
gene-LOC4329953	1014.71	-0.802862	0.151233	-5.30877	1.1e-07	3.42e-06
gene-LOC4334641	9950.51	0.630627	0.118794	5.30858	1.1e-07	3.42e-06
gene-LOC4331128	179.715	-1.63123	0.307329	-5.30777	1.11e-07	3.43e-06
gene-LOC4338955	6428.8	0.608311	0.114757	5.30084	1.15e-07	3.56e-06
gene-LOC9271338	38.7068	-4.1844	0.789721	-5.29859	1.17e-07	3.6e-06
gene-LOC4337598	1543.67	0.719691	0.136006	5.29163	1.21e-07	3.73e-06
gene-LOC4349278	258.872	-1.36648	0.258417	-5.28789	1.24e-07	3.8e-06
gene-LOC4346058	444.951	1.08356	0.204925	5.28759	1.24e-07	3.8e-06
gene-LOC4330131	871.921	-0.866196	0.163845	-5.28667	1.25e-07	3.81e-06
gene-LOC4337592	2797.27	0.990264	0.187523	5.28076	1.29e-07	3.93e-06
gene-LOC107280532	62.4453	-7.94629	1.5049	-5.28027	1.29e-07	3.94e-06
gene-LOC4337164	1851.08	-0.780668	0.148029	-5.27377	1.34e-07	4.07e-06
gene-LOC4344421	536.596	-1.11321	0.211125	-5.27277	1.34e-07	4.09e-06
gene-LOC4335739	1407.52	-0.730826	0.138712	-5.26865	1.37e-07	4.17e-06
gene-LOC4334714	331.62	-1.16864	0.221816	-5.2685	1.38e-07	4.17e-06
gene-LOC4332679	2895.7	0.818804	0.155422	5.26826	1.38e-07	4.17e-06
gene-LOC9269489	165.197	1.52087	0.288904	5.26426	1.41e-07	4.25e-06
gene-LOC4325621	4428.18	0.794959	0.151155	5.25924	1.45e-07	4.36e-06
gene-LOC4337108	505.757	0.970165	0.184637	5.25443	1.48e-07	4.47e-06
gene-LOC4333604	1781.88	1.01969	0.194124	5.25277	1.5e-07	4.51e-06
gene-LOC4352110	1381.05	0.738225	0.140553	5.25229	1.5e-07	4.51e-06
gene-LOC4324275	626.998	-0.923904	0.176037	-5.24837	1.53e-07	4.6e-06
gene-LOC4337421	9465.64	0.671066	0.127888	5.2473	1.54e-07	4.62e-06
gene-LOC112936005	62.3882	-2.41848	0.461082	-5.24523	1.56e-07	4.66e-06
gene-LOC4333746	355.249	-1.12125	0.214021	-5.23894	1.61e-07	4.82e-06
gene-LOC4337539	2751.46	-0.710272	0.135598	-5.23805	1.62e-07	4.83e-06
gene-LOC4332347	1149.92	0.861544	0.164505	5.23718	1.63e-07	4.85e-06
gene-LOC4327905	3511.05	0.82686	0.15813	5.22899	1.7e-07	5.06e-06
gene-LOC4339115	1042.21	-1.04956	0.200858	-5.22541	1.74e-07	5.15e-06
gene-LOC9269178	11724	0.886042	0.169612	5.22393	1.75e-07	5.18e-06
gene-LOC4332568	364.597	1.36039	0.260536	5.2215	1.77e-07	5.24e-06
gene-LOC4342382	1610.7	-1.10798	0.212201	-5.22137	1.78e-07	5.24e-06
gene-LOC4327018	640.009	-1.02738	0.197143	-5.21136	1.87e-07	5.52e-06
gene-LOC4343890	1721.2	-0.814731	0.156476	-5.20673	1.92e-07	5.65e-06
gene-LOC4352619	195.538	-1.81325	0.348621	-5.2012	1.98e-07	5.81e-06
gene-LOC9271693	4454.64	0.621275	0.119473	5.20014	1.99e-07	5.84e-06
gene-LOC4330612	235.395	1.61109	0.310018	5.19676	2.03e-07	5.93e-06
gene-LOC4350151	1674.69	-0.741353	0.142665	-5.19645	2.03e-07	5.93e-06
gene-LOC4346705	154.33	1.54408	0.297189	5.19559	2.04e-07	5.95e-06
gene-LOC9272115	3349.94	0.904987	0.174252	5.19355	2.06e-07	6.01e-06
gene-LOC4339101	747.047	1.12654	0.21694	5.19285	2.07e-07	6.02e-06
gene-LOC4326901	8048.18	-1.27751	0.246026	-5.19258	2.07e-07	6.02e-06
gene-LOC4342451	5452.94	-0.646499	0.124624	-5.1876	2.13e-07	6.17e-06
gene-LOC4330307	187.372	-1.58301	0.305337	-5.18446	2.17e-07	6.27e-06
gene-LOC4332158	168.722	-1.44394	0.278577	-5.18329	2.18e-07	6.29e-06
gene-LOC4340025	13737.9	-0.688129	0.132762	-5.18316	2.18e-07	6.29e-06
gene-LOC9267781	1098.59	1.02733	0.198236	5.18237	2.19e-07	6.31e-06
gene-LOC4349809	1104.65	-0.767828	0.148182	-5.18167	2.2e-07	6.33e-06
gene-LOC4334300	4101.8	-0.912377	0.17611	-5.18072	2.21e-07	6.35e-06
gene-LOC9266147	4085.81	-0.621163	0.119915	-5.18005	2.22e-07	6.36e-06
gene-LOC4329203	1462.92	0.740483	0.142976	5.17906	2.23e-07	6.38e-06
gene-LOC4346993	87.6915	2.57693	0.498171	5.17279	2.31e-07	6.59e-06
gene-LOC4344241	386.821	-1.02416	0.198004	-5.17242	2.31e-07	6.59e-06
gene-LOC4342124	5031.76	0.804726	0.155645	5.17027	2.34e-07	6.65e-06
gene-LOC4325014	32.5849	-4.97083	0.961467	-5.17005	2.34e-07	6.65e-06
gene-LOC9266561	27.298	-8.19976	1.58606	-5.16988	2.34e-07	6.65e-06
gene-LOC4336728	1701.91	0.70293	0.13613	5.16368	2.42e-07	6.87e-06
gene-LOC4331459	1220.22	-0.763723	0.14795	-5.16202	2.44e-07	6.92e-06
gene-LOC4349277	169.182	-1.51591	0.293706	-5.16131	2.45e-07	6.93e-06
gene-LOC4326439	942.846	-1.00101	0.194031	-5.15903	2.48e-07	7.01e-06
gene-LOC9270258	1038.74	-0.765144	0.148335	-5.15821	2.49e-07	7.03e-06
gene-LOC9266109	1437.55	0.73615	0.142822	5.15432	2.55e-07	7.17e-06
gene-LOC4351015	776.678	-0.934303	0.181443	-5.1493	2.61e-07	7.35e-06
gene-LOC4331944	1056.66	-0.854172	0.165891	-5.14901	2.62e-07	7.35e-06
gene-LOC4339793	193.866	-1.37512	0.267163	-5.14713	2.65e-07	7.41e-06
gene-LOC4328679	583.279	-1.41825	0.275656	-5.145	2.68e-07	7.49e-06
gene-LOC4326222	26.1274	-8.13962	1.58435	-5.1375	2.78e-07	7.78e-06
gene-LOC9268508	323.89	-1.09865	0.213886	-5.13662	2.8e-07	7.8e-06
gene-LOC4342771	1410.47	-0.729923	0.142197	-5.13317	2.85e-07	7.94e-06
gene-LOC4327567	762.513	-0.844973	0.164689	-5.13071	2.89e-07	8.03e-06
gene-LOC4341261	127.892	2.00746	0.391393	5.12902	2.91e-07	8.09e-06
gene-LOC4350255	674.159	-1.1467	0.223826	-5.12315	3e-07	8.32e-06
gene-LOC4344439	5589.66	-0.881518	0.172069	-5.12304	3.01e-07	8.32e-06
gene-LOC4335139	593.901	0.898195	0.175404	5.12073	3.04e-07	8.41e-06
gene-LOC4325256	526.721	1.13962	0.222567	5.12036	3.05e-07	8.41e-06
gene-LOC4336846	1733.41	0.716916	0.140015	5.12027	3.05e-07	8.41e-06
gene-LOC4332382	1482.03	0.911379	0.178025	5.11939	3.07e-07	8.44e-06
gene-LOC4342580	1484.53	-0.739805	0.144544	-5.1182	3.08e-07	8.48e-06
gene-LOC4326541	4128.26	0.675474	0.131989	5.11765	3.09e-07	8.49e-06
gene-LOC4346314	1262.19	-0.727318	0.142151	-5.11651	3.11e-07	8.53e-06
gene-LOC4341337	77.7269	-2.37178	0.463853	-5.11322	3.17e-07	8.66e-06
gene-LOC4352268	943.317	1.03605	0.203199	5.09871	3.42e-07	9.34e-06
gene-LOC9271913	5641.58	0.663132	0.130075	5.09808	3.43e-07	9.36e-06
gene-LOC4339173	1627.12	0.780821	0.153218	5.09613	3.47e-07	9.44e-06
gene-LOC4333923	169.434	-1.7162	0.336879	-5.0944	3.5e-07	9.51e-06
gene-LOC107276545	31.7594	-4.31927	0.848091	-5.09293	3.53e-07	9.57e-06
gene-LOC107278803	274.179	-1.21981	0.239614	-5.09072	3.57e-07	9.67e-06
gene-LOC4326569	4151.58	0.840725	0.165202	5.08906	3.6e-07	9.74e-06
gene-LOC4333151	780.379	-0.892211	0.175509	-5.08357	3.7e-07	1e-05
gene-LOC4349878	2911.2	-0.675558	0.132905	-5.08302	3.71e-07	1e-05
gene-LOC4334651	1091.2	-0.752348	0.148254	-5.07471	3.88e-07	1.05e-05
gene-LOC4342162	3000.46	-0.783254	0.154618	-5.06573	4.07e-07	1.1e-05
gene-LOC4326262	528.448	0.946273	0.186935	5.06204	4.15e-07	1.12e-05
gene-LOC4338545	2447.7	0.639147	0.126443	5.05484	4.31e-07	1.16e-05
gene-LOC4331836	291.684	-1.23429	0.244201	-5.05438	4.32e-07	1.16e-05
gene-LOC9267789	9273.66	0.589639	0.116682	5.0534	4.34e-07	1.16e-05
gene-LOC4339807	517.777	-1.24608	0.246662	-5.0518	4.38e-07	1.17e-05
gene-LOC4324411	315.6	1.09105	0.21602	5.05068	4.4e-07	1.17e-05
gene-LOC4335869	411.827	-1.02616	0.20324	-5.04898	4.44e-07	1.18e-05
gene-LOC4346628	712.162	0.854134	0.169184	5.04855	4.45e-07	1.18e-05
gene-LOC4341462	8468.83	0.664273	0.131593	5.04792	4.47e-07	1.19e-05
gene-LOC4347752	1395.66	0.756327	0.149974	5.04305	4.58e-07	1.22e-05
gene-LOC4338307	536.134	-1.00955	0.200329	-5.03947	4.67e-07	1.24e-05
gene-LOC4332220	1778.6	0.727127	0.144402	5.03543	4.77e-07	1.26e-05
gene-LOC9272428	558.702	-0.916587	0.182209	-5.03041	4.89e-07	1.29e-05
gene-LOC4347554	3765.14	0.697217	0.138608	5.03015	4.9e-07	1.29e-05
gene-LOC4346301	321.839	1.31596	0.261642	5.0296	4.92e-07	1.29e-05
gene-LOC4324524	4003.37	-0.653171	0.129915	-5.0277	4.96e-07	1.31e-05
gene-LOC4345498	574.627	0.881446	0.175362	5.02644	5e-07	1.31e-05
gene-LOC4325479	4173.6	0.934682	0.186085	5.02287	5.09e-07	1.34e-05
gene-LOC4352075	850.946	-0.827193	0.164728	-5.02157	5.13e-07	1.34e-05
gene-LOC107276535	148.504	-1.47428	0.293933	-5.01569	5.28e-07	1.38e-05
gene-LOC4325188	1368.57	-0.849176	0.169572	-5.00776	5.51e-07	1.44e-05
gene-LOC4338445	149.587	-1.5652	0.313054	-4.99976	5.74e-07	1.5e-05
gene-LOC4335736	641.29	-1.14783	0.229616	-4.99891	5.77e-07	1.5e-05
gene-LOC4351246	225.926	-1.64501	0.329103	-4.99848	5.78e-07	1.5e-05
gene-LOC4324065	1162.86	1.06586	0.213571	4.99066	6.02e-07	1.56e-05
gene-LOC4340257	1379.22	0.867848	0.174005	4.98748	6.12e-07	1.59e-05
gene-LOC4336037	354.81	1.08952	0.218634	4.9833	6.25e-07	1.62e-05
gene-LOC4330372	973.428	1.07244	0.21539	4.97906	6.39e-07	1.65e-05
gene-LOC4331959	178.419	1.37828	0.276943	4.97676	6.47e-07	1.67e-05
gene-LOC4335799	7023.01	-0.963367	0.193577	-4.97665	6.47e-07	1.67e-05
gene-LOC4332422	469.072	1.49357	0.300146	4.97614	6.49e-07	1.67e-05
gene-LOC4326782	959.586	-0.743286	0.149447	-4.97357	6.57e-07	1.69e-05
gene-LOC4343274	272.787	-1.28528	0.258809	-4.96611	6.83e-07	1.75e-05
gene-LOC4329367	1495.53	0.77572	0.156285	4.9635	6.92e-07	1.78e-05
gene-LOC4326021	577.84	-0.867081	0.174702	-4.9632	6.93e-07	1.78e-05
gene-LOC4327570	807.935	-0.814229	0.164117	-4.96128	7e-07	1.79e-05
gene-LOC4336716	660.679	1.40229	0.282904	4.95677	7.17e-07	1.83e-05
gene-LOC4338005	658.327	-0.894615	0.180572	-4.95433	7.26e-07	1.85e-05
gene-LOC4348064	109.575	-2.02102	0.407952	-4.95405	7.27e-07	1.85e-05
gene-LOC4334762	2108.43	-0.82974	0.167513	-4.9533	7.3e-07	1.86e-05
gene-LOC4334598	3331.03	-0.611542	0.123469	-4.95302	7.31e-07	1.86e-05
gene-LOC4352472	3287.65	0.657848	0.132828	4.95262	7.32e-07	1.86e-05
gene-LOC4328845	807.664	-0.794142	0.160373	-4.95184	7.35e-07	1.86e-05
gene-LOC4327934	125.019	-2.94316	0.594619	-4.94966	7.43e-07	1.88e-05
gene-LOC4350545	1369.69	0.801129	0.161953	4.94669	7.55e-07	1.91e-05
gene-LOC4327790	467.551	-1.13046	0.228599	-4.94517	7.61e-07	1.92e-05
gene-LOC4347159	79.5714	-2.66368	0.538744	-4.94423	7.64e-07	1.93e-05
gene-LOC4329668	2805.29	-0.772339	0.156222	-4.94386	7.66e-07	1.93e-05
gene-LOC4333667	29.4603	-8.31583	1.68233	-4.94305	7.69e-07	1.93e-05
gene-LOC4337529	23.0502	-7.95568	1.60963	-4.94256	7.71e-07	1.93e-05
gene-LOC4334657	620.761	1.01052	0.204573	4.93968	7.83e-07	1.96e-05
gene-LOC4349290	494.252	-1.08063	0.218861	-4.93751	7.91e-07	1.98e-05
gene-LOC9270425	304.339	1.087	0.220267	4.93491	8.02e-07	2e-05
gene-LOC4350043	2113.66	-0.841525	0.170541	-4.93446	8.04e-07	2.01e-05
gene-LOC4324062	1972.65	0.676946	0.137203	4.93389	8.06e-07	2.01e-05
gene-LOC4332392	117.334	-1.60816	0.326131	-4.93104	8.18e-07	2.04e-05
gene-LOC4327894	642.006	0.843904	0.171154	4.93067	8.19e-07	2.04e-05
gene-LOC9271472	204.45	1.41958	0.287913	4.93058	8.2e-07	2.04e-05
gene-LOC4343570	8870.43	-0.57768	0.117293	-4.92512	8.43e-07	2.09e-05
gene-LOC4334794	324.97	-1.11022	0.225499	-4.92339	8.51e-07	2.11e-05
gene-LOC4326333	411.817	1.00456	0.204047	4.9232	8.51e-07	2.11e-05
gene-LOC4324115	2825.86	-0.680064	0.138286	-4.91782	8.75e-07	2.16e-05
gene-LOC4339560	400.464	-0.96615	0.196503	-4.91671	8.8e-07	2.17e-05
gene-LOC4331966	3414.44	-0.617696	0.125643	-4.91628	8.82e-07	2.17e-05
gene-LOC4340317	1519.32	0.727472	0.148044	4.91389	8.93e-07	2.2e-05
gene-LOC4337526	1364.65	-0.772471	0.157214	-4.91351	8.95e-07	2.2e-05
gene-LOC4334698	1367.97	0.8225	0.167406	4.91321	8.96e-07	2.2e-05
gene-LOC4326261	338.564	-1.11102	0.226165	-4.91242	9e-07	2.2e-05
gene-LOC4328236	543.917	-0.862113	0.175536	-4.91131	9.05e-07	2.21e-05
gene-LOC4342069	293.262	-1.13067	0.230281	-4.90993	9.11e-07	2.23e-05
gene-LOC4330275	1017.14	0.802829	0.163582	4.90782	9.21e-07	2.25e-05
gene-LOC4347422	5302.19	-0.596853	0.121635	-4.90691	9.25e-07	2.25e-05
gene-LOC4344994	2031.89	0.76431	0.155781	4.9063	9.28e-07	2.26e-05
gene-LOC4341781	877.327	1.12647	0.229731	4.90345	9.42e-07	2.29e-05
gene-LOC4340135	341.221	-1.036	0.211377	-4.90117	9.53e-07	2.31e-05
gene-LOC4343899	6212.85	-0.702314	0.143303	-4.90089	9.54e-07	2.31e-05
gene-LOC4332466	1163.71	-0.708701	0.144674	-4.89862	9.65e-07	2.34e-05
gene-LOC4337622	2234.77	-0.820205	0.167475	-4.89747	9.71e-07	2.35e-05
gene-LOC4336530	560.212	-0.930328	0.190055	-4.89504	9.83e-07	2.37e-05
gene-LOC4327730	3756.27	0.746419	0.152526	4.89372	9.89e-07	2.39e-05
gene-LOC4340570	64.013	-2.37917	0.486444	-4.89094	1e-06	2.42e-05
gene-LOC9271634	1288.52	0.719661	0.147155	4.89051	1.01e-06	2.42e-05
gene-LOC4334032	528.555	-0.898685	0.183768	-4.89032	1.01e-06	2.42e-05
gene-LOC4349193	425.99	0.993813	0.203257	4.88944	1.01e-06	2.43e-05
gene-LOC4341244	603.206	0.853989	0.174836	4.88453	1.04e-06	2.48e-05
gene-LOC4341883	1159.69	0.712433	0.145948	4.8814	1.05e-06	2.52e-05
gene-LOC107276391	301.623	1.13182	0.231904	4.88054	1.06e-06	2.53e-05
gene-LOC4332175	455.595	-1.69294	0.347143	-4.87677	1.08e-06	2.57e-05
gene-LOC4346136	2253.63	-0.621964	0.127538	-4.87671	1.08e-06	2.57e-05
gene-LOC9269689	2237.73	-0.703209	0.144207	-4.87639	1.08e-06	2.57e-05
gene-LOC4326977	3913.37	-0.587142	0.12045	-4.87457	1.09e-06	2.59e-05
gene-LOC4338790	172.743	-1.44549	0.296539	-4.87454	1.09e-06	2.59e-05
gene-LOC4336886	907.785	-0.945736	0.194248	-4.8687	1.12e-06	2.66e-05
gene-LOC4329744	2657.33	0.670095	0.137642	4.86838	1.13e-06	2.66e-05
gene-LOC4350844	593.258	-0.86928	0.178578	-4.8678	1.13e-06	2.67e-05
gene-LOC4330552	1331.93	-1.02151	0.20992	-4.86618	1.14e-06	2.68e-05
gene-LOC4342895	608.799	0.867677	0.178309	4.86615	1.14e-06	2.68e-05
gene-LOC4343495	845.038	0.96792	0.19892	4.86587	1.14e-06	2.68e-05
gene-LOC4324794	106.105	-1.77917	0.365659	-4.86565	1.14e-06	2.68e-05
gene-LOC4344865	634.517	-0.824035	0.169511	-4.86126	1.17e-06	2.74e-05
gene-LOC4337235	1857.44	-0.699502	0.143954	-4.85921	1.18e-06	2.77e-05
gene-LOC4345118	1775.29	0.671453	0.138215	4.85803	1.19e-06	2.78e-05
gene-LOC4348273	250.182	-1.16531	0.240057	-4.85429	1.21e-06	2.83e-05
gene-LOC4333233	2267.81	-0.811725	0.167314	-4.85152	1.23e-06	2.86e-05
gene-LOC4349704	177.877	1.89284	0.390212	4.8508	1.23e-06	2.87e-05
gene-LOC9269206	735.26	0.837288	0.172615	4.85061	1.23e-06	2.87e-05
gene-LOC4343909	1126.89	-0.705403	0.145468	-4.84918	1.24e-06	2.89e-05
gene-LOC4341657	1069.03	-0.924517	0.190689	-4.8483	1.25e-06	2.9e-05
gene-LOC4335526	1584.05	1.02944	0.212412	4.84644	1.26e-06	2.92e-05
gene-LOC4326969	301.877	1.09689	0.226399	4.84493	1.27e-06	2.94e-05
gene-LOC4326266	1473.06	0.72279	0.149309	4.84089	1.29e-06	3e-05
gene-LOC4331611	3658.56	0.739376	0.152754	4.8403	1.3e-06	3e-05
gene-LOC4325103	1877.27	0.73787	0.152463	4.83967	1.3e-06	3.01e-05
gene-LOC4349232	108.71	-1.6553	0.342272	-4.83623	1.32e-06	3.06e-05
gene-LOC4341233	80.0432	2.26659	0.468696	4.83595	1.33e-06	3.06e-05
gene-LOC4341535	2092.24	0.78924	0.163214	4.83561	1.33e-06	3.06e-05
gene-LOC4348282	1410.14	-0.804312	0.166363	-4.83467	1.33e-06	3.07e-05
gene-LOC4330523	3626.66	-0.691238	0.143008	-4.83357	1.34e-06	3.08e-05
gene-LOC4351993	6886.48	-0.551246	0.114095	-4.83146	1.36e-06	3.11e-05
gene-LOC112938786	283.637	1.0931	0.226286	4.83059	1.36e-06	3.12e-05
gene-LOC4340390	155.691	1.37613	0.284982	4.82883	1.37e-06	3.14e-05
gene-LOC9266975	1718.37	-0.73583	0.152459	-4.82641	1.39e-06	3.18e-05
gene-LOC4343033	436.748	1.21887	0.252631	4.8247	1.4e-06	3.2e-05
gene-LOC4324028	625.477	1.59245	0.330065	4.82466	1.4e-06	3.2e-05
gene-LOC4325006	15116.8	0.537292	0.111456	4.82065	1.43e-06	3.26e-05
gene-LOC4323890	949.927	-0.794292	0.164772	-4.82056	1.43e-06	3.26e-05
gene-LOC4346154	2700.97	0.640562	0.132903	4.81978	1.44e-06	3.27e-05
gene-LOC4334445	352.088	-1.01689	0.211078	-4.81762	1.45e-06	3.3e-05
gene-LOC4327520	3098.18	-0.600344	0.124712	-4.81383	1.48e-06	3.36e-05
gene-LOC4331022	1204.03	-0.710945	0.148001	-4.80365	1.56e-06	3.52e-05
gene-LOC4336625	341.915	1.17816	0.24527	4.80351	1.56e-06	3.52e-05
gene-LOC4324367	629.521	-0.873502	0.181886	-4.80246	1.57e-06	3.54e-05
gene-LOC9271035	395.16	-0.986439	0.205433	-4.80176	1.57e-06	3.55e-05
gene-LOC4344440	2062.8	0.628363	0.130976	4.79753	1.61e-06	3.62e-05
gene-LOC4333878	1470.06	-0.68712	0.143263	-4.7962	1.62e-06	3.64e-05
gene-LOC4325558	1859.3	-0.717954	0.149753	-4.79426	1.63e-06	3.67e-05
gene-LOC4330627	326.073	-1.28151	0.267494	-4.79082	1.66e-06	3.73e-05
gene-LOC4347821	724.095	-0.857971	0.179162	-4.7888	1.68e-06	3.76e-05
gene-LOC4345150	401.181	1.135	0.237053	4.78796	1.68e-06	3.77e-05
gene-LOC4335640	1167.36	0.830069	0.173397	4.78709	1.69e-06	3.78e-05
gene-LOC4349296	574.432	-0.900904	0.188326	-4.78374	1.72e-06	3.84e-05
gene-LOC4339910	7132.01	-0.589154	0.123246	-4.78032	1.75e-06	3.9e-05
gene-LOC4332107	222.241	-1.56272	0.327078	-4.77782	1.77e-06	3.95e-05
gene-LOC4337940	3434.93	-0.609216	0.127527	-4.77717	1.78e-06	3.96e-05
gene-LOC4342458	213.854	-1.70585	0.357612	-4.7701	1.84e-06	4.09e-05
gene-LOC4331349	970.011	-0.917721	0.192413	-4.76953	1.85e-06	4.1e-05
gene-LOC4328603	4978.6	-4.19	0.878806	-4.76783	1.86e-06	4.13e-05
gene-LOC4345663	13869.6	-0.97632	0.204784	-4.76756	1.86e-06	4.13e-05
gene-LOC4325249	536.335	0.978404	0.205249	4.76691	1.87e-06	4.14e-05
gene-LOC4348839	2323.79	-0.615977	0.129233	-4.76639	1.88e-06	4.14e-05
gene-LOC4332607	33.2253	-5.00245	1.04987	-4.76481	1.89e-06	4.17e-05
gene-LOC9272634	395.207	-1.0996	0.231143	-4.75722	1.96e-06	4.33e-05
gene-LOC4336856	801.378	-0.784468	0.164964	-4.7554	1.98e-06	4.36e-05
gene-LOC4347225	29.7464	-3.7811	0.795196	-4.75493	1.99e-06	4.37e-05
gene-LOC4328085	906.078	-0.774133	0.162857	-4.75346	2e-06	4.39e-05
gene-LOC4338867	567.448	-0.939355	0.197685	-4.75177	2.02e-06	4.42e-05
gene-LOC4346860	2305.52	0.747827	0.157382	4.75167	2.02e-06	4.42e-05
gene-LOC4332626	901.574	-0.729151	0.15351	-4.74985	2.04e-06	4.45e-05
gene-LOC4340986	2588.13	0.653441	0.137571	4.74984	2.04e-06	4.45e-05
gene-LOC4338399	168.173	-1.58376	0.333443	-4.74973	2.04e-06	4.45e-05
gene-LOC4332793	1361.47	-0.660913	0.139227	-4.74703	2.06e-06	4.5e-05
gene-LOC4334795	1675.18	-0.671595	0.141555	-4.7444	2.09e-06	4.56e-05
gene-LOC4330928	1313.26	0.713936	0.150488	4.74412	2.09e-06	4.56e-05
gene-LOC4347284	111.461	-1.87053	0.394407	-4.74263	2.11e-06	4.58e-05
gene-LOC4327987	373.939	-1.11739	0.236048	-4.73373	2.2e-06	4.78e-05
gene-LOC4324430	709.331	-1.47584	0.311821	-4.73296	2.21e-06	4.79e-05
gene-LOC4333016	2023.24	-0.610679	0.12903	-4.73283	2.21e-06	4.79e-05
gene-LOC4328591	91.7333	3.05661	0.6463	4.7294	2.25e-06	4.87e-05
gene-LOC4345073	460.693	0.929907	0.196776	4.72571	2.29e-06	4.95e-05
gene-LOC4325786	233.6	-1.41358	0.299351	-4.72215	2.33e-06	5.04e-05
gene-LOC4334679	2697.16	0.613012	0.129838	4.72137	2.34e-06	5.05e-05
gene-LOC4334092	415.119	-0.933244	0.197732	-4.71975	2.36e-06	5.08e-05
gene-LOC9269925	1826.39	-0.732924	0.155293	-4.71962	2.36e-06	5.08e-05
gene-LOC4339312	836.389	-1.00033	0.212007	-4.71839	2.38e-06	5.11e-05
gene-LOC4325531	4423.59	-0.697802	0.147916	-4.71756	2.39e-06	5.12e-05
gene-LOC107278492	227.335	-1.63243	0.346246	-4.71464	2.42e-06	5.19e-05
gene-LOC4331777	4807.45	0.580579	0.123168	4.71373	2.43e-06	5.21e-05
gene-LOC4325974	3659.98	0.765552	0.16246	4.71224	2.45e-06	5.24e-05
gene-LOC4339814	1410.85	-0.662287	0.140684	-4.70762	2.51e-06	5.35e-05
gene-LOC4342210	18683.6	-0.594787	0.126439	-4.70415	2.55e-06	5.44e-05
gene-LOC4327761	1340.82	-0.652105	0.138732	-4.70047	2.6e-06	5.53e-05
gene-LOC4340199	790.788	0.813117	0.173131	4.69653	2.65e-06	5.63e-05
gene-LOC112935998	6861.42	0.585067	0.124641	4.69402	2.68e-06	5.69e-05
gene-LOC4344156	710.577	0.92688	0.197488	4.69335	2.69e-06	5.71e-05
gene-LOC4335707	1331	0.950171	0.202555	4.69092	2.72e-06	5.77e-05
gene-LOC4326923	1317.02	-0.804781	0.171612	-4.68953	2.74e-06	5.8e-05
gene-LOC4330828	564.297	-0.90926	0.193952	-4.68806	2.76e-06	5.84e-05
gene-LOC4333618	1117.51	-0.79258	0.169111	-4.68675	2.78e-06	5.87e-05
gene-LOC4339593	6029.18	-0.827596	0.176687	-4.68398	2.81e-06	5.94e-05
gene-LOC4336468	306.204	-1.04742	0.223744	-4.68134	2.85e-06	6.01e-05
gene-LOC4351076	1722.04	1.19591	0.255635	4.67821	2.89e-06	6.09e-05
gene-LOC4327981	10771.5	-0.524013	0.112013	-4.67814	2.89e-06	6.09e-05
gene-LOC4346326	8050.22	-0.834268	0.178434	-4.6755	2.93e-06	6.16e-05
gene-LOC4347142	3565.88	-1.1417	0.244282	-4.67369	2.96e-06	6.21e-05
gene-LOC4348564	26.9045	-5.70833	1.22156	-4.67297	2.97e-06	6.23e-05
gene-LOC4331942	1388.59	-0.680481	0.145732	-4.66939	3.02e-06	6.33e-05
gene-LOC4343451	546.175	0.869158	0.186254	4.66652	3.06e-06	6.41e-05
gene-LOC4351224	253908	-0.841988	0.180558	-4.66326	3.11e-06	6.5e-05
gene-LOC9266717	107.16	1.58555	0.34003	4.66298	3.12e-06	6.51e-05
gene-LOC4347285	1577.64	-1.11097	0.238271	-4.66261	3.12e-06	6.51e-05
gene-LOC4327627	353.606	-0.971762	0.208427	-4.66236	3.13e-06	6.51e-05
gene-LOC4336922	1205.19	-0.668441	0.143374	-4.66222	3.13e-06	6.51e-05
gene-LOC4348829	3181.6	0.70293	0.151072	4.65294	3.27e-06	6.8e-05
gene-LOC4329823	91.7001	-1.92016	0.412777	-4.65182	3.29e-06	6.82e-05
gene-LOC4338571	637.286	-0.845524	0.181763	-4.6518	3.29e-06	6.82e-05
gene-LOC9268730	185.956	-1.38862	0.298614	-4.65022	3.32e-06	6.86e-05
gene-LOC9272556	217.183	1.34769	0.289818	4.65012	3.32e-06	6.86e-05
gene-LOC4342939	887.177	-0.740896	0.159362	-4.64912	3.33e-06	6.89e-05
gene-LOC4325473	5002.95	0.551216	0.118594	4.64794	3.35e-06	6.92e-05
gene-LOC4325768	1545.58	0.768002	0.165275	4.64683	3.37e-06	6.95e-05
gene-LOC4334695	3485.17	-0.564009	0.121516	-4.64145	3.46e-06	7.13e-05
gene-LOC4331752	1929.19	0.703046	0.151519	4.63998	3.48e-06	7.17e-05
gene-LOC4327688	201.741	-1.21581	0.262064	-4.63937	3.49e-06	7.18e-05
gene-LOC9272622	670.007	0.85804	0.185246	4.6319	3.62e-06	7.44e-05
gene-LOC112939256	23.4693	-4.90853	1.05991	-4.63108	3.64e-06	7.46e-05
gene-LOC4334555	1022.97	-0.79274	0.171185	-4.6309	3.64e-06	7.46e-05
gene-LOC4341621	1126.21	0.722045	0.155943	4.6302	3.65e-06	7.47e-05
gene-LOC4330763	815.181	-0.72565	0.156731	-4.6299	3.66e-06	7.48e-05
gene-LOC9267506	214.103	1.86336	0.402494	4.62954	3.66e-06	7.48e-05
gene-LOC9272673	255.47	1.31881	0.285012	4.62719	3.71e-06	7.56e-05
gene-LOC4334030	700.647	-0.871247	0.188562	-4.62048	3.83e-06	7.8e-05
gene-LOC9268360	402.14	1.29276	0.27987	4.61915	3.85e-06	7.84e-05
gene-LOC9271506	210.304	-1.21699	0.263488	-4.61876	3.86e-06	7.85e-05
gene-LOC4342108	25.7301	-5.04186	1.09201	-4.61704	3.89e-06	7.9e-05
gene-LOC4350864	1029.08	0.696555	0.150877	4.61672	3.9e-06	7.91e-05
gene-LOC4326153	3505.76	-0.741041	0.160522	-4.61645	3.9e-06	7.91e-05
gene-LOC4349433	9041.05	-0.675065	0.146252	-4.61576	3.92e-06	7.93e-05
gene-LOC4351264	10842.1	0.820494	0.17788	4.61263	3.98e-06	8.04e-05
gene-LOC9270639	831.812	-0.792988	0.171927	-4.61234	3.98e-06	8.04e-05
gene-LOC4349602	10274.8	-0.68354	0.14833	-4.60822	4.06e-06	8.19e-05
gene-LOC4328001	256.872	-1.08796	0.236121	-4.60762	4.07e-06	8.21e-05
gene-LOC9269673	444.776	0.953159	0.20688	4.60731	4.08e-06	8.21e-05
gene-LOC4342180	1805.2	-0.669328	0.1454	-4.60335	4.16e-06	8.36e-05
gene-LOC9266159	2532.53	0.579393	0.125902	4.60194	4.19e-06	8.41e-05
gene-LOC4342583	1164.27	-0.759183	0.165071	-4.59913	4.24e-06	8.51e-05
gene-LOC4343612	9557.89	0.544139	0.118407	4.59549	4.32e-06	8.65e-05
gene-LOC4331189	598.618	-0.855111	0.18619	-4.59267	4.38e-06	8.75e-05
gene-LOC4351527	174.917	1.31049	0.285348	4.59262	4.38e-06	8.75e-05
gene-LOC4340704	1798.89	-0.923154	0.201056	-4.59152	4.4e-06	8.79e-05
gene-LOC4331650	4351.63	0.576696	0.125673	4.58885	4.46e-06	8.89e-05
gene-LOC4347522	3247.31	-0.589087	0.128467	-4.5855	4.53e-06	9.03e-05
gene-LOC4350232	1486.05	0.879131	0.191958	4.5798	4.65e-06	9.27e-05
gene-LOC4327925	1475.72	0.761622	0.166327	4.57907	4.67e-06	9.29e-05
gene-LOC4338899	31.0516	-3.50445	0.765433	-4.5784	4.69e-06	9.31e-05
gene-LOC4352691	890.403	0.706646	0.154485	4.57422	4.78e-06	9.49e-05
gene-LOC9272724	394.611	-1.04254	0.227973	-4.5731	4.81e-06	9.53e-05
gene-LOC9268874	700.943	0.785296	0.171938	4.56733	4.94e-06	9.78e-05
gene-LOC4347137	127.948	-1.44938	0.317562	-4.56408	5.02e-06	9.92e-05
gene-LOC4347332	388.985	-0.965003	0.211778	-4.55668	5.2e-06	0.000102683
gene-LOC4324817	407.38	0.893707	0.196163	4.55595	5.21e-06	0.00010293
gene-LOC4347173	954.557	0.688245	0.151126	4.55412	5.26e-06	0.000103718
gene-LOC4350851	3959.55	0.954271	0.209599	4.55285	5.29e-06	0.000104235
gene-LOC4335899	720.898	0.850806	0.18695	4.55098	5.34e-06	0.000105056
gene-LOC9266412	1304.27	-0.636362	0.139841	-4.5506	5.35e-06	0.000105135
gene-LOC4327548	2402.36	0.713953	0.156973	4.54826	5.41e-06	0.000106197
gene-LOC4329888	1222.12	-0.73861	0.16241	-4.54781	5.42e-06	0.00010631
gene-LOC4331008	2097.44	0.693816	0.152703	4.54356	5.53e-06	0.000108365
gene-LOC4338962	200.132	1.19139	0.262296	4.54216	5.57e-06	0.000108968
gene-LOC4327373	636.716	-0.786415	0.173155	-4.54168	5.58e-06	0.000109104
gene-LOC4324493	139.652	-1.52358	0.33556	-4.54041	5.61e-06	0.000109643
gene-LOC4340685	3530.24	0.653289	0.14391	4.53956	5.64e-06	0.000109975
gene-LOC4329643	3326.88	-0.598028	0.13184	-4.53601	5.73e-06	0.000111721
gene-LOC4346332	3007.59	-0.558717	0.123229	-4.53398	5.79e-06	0.00011268
gene-LOC4330742	2012.59	0.586653	0.129397	4.53374	5.79e-06	0.000112692
gene-LOC4342697	1676.05	-0.616263	0.135965	-4.53251	5.83e-06	0.000113233
gene-LOC4337486	4099.6	1.12643	0.248558	4.53188	5.85e-06	0.000113451
gene-LOC4352741	2172.58	0.599608	0.132319	4.53152	5.86e-06	0.000113523
gene-LOC4334013	1524.12	0.987976	0.218037	4.53123	5.86e-06	0.00011356
gene-LOC4343590	2916.16	-0.665962	0.147159	-4.52545	6.03e-06	0.000116588
gene-LOC4338354	5669.4	-0.592566	0.13099	-4.52375	6.08e-06	0.000117407
gene-LOC4333370	593.935	-0.867718	0.19184	-4.52313	6.09e-06	0.00011763
gene-LOC4325555	801.138	-0.833792	0.184358	-4.52267	6.11e-06	0.00011776
gene-LOC4326463	1072.39	-0.730799	0.161603	-4.5222	6.12e-06	0.000117901
gene-LOC9268705	168.353	1.43004	0.316269	4.5216	6.14e-06	0.00011811
gene-LOC4336983	6563.3	0.606962	0.134275	4.5203	6.18e-06	0.000118713
gene-LOC4324220	1450.17	0.731238	0.161814	4.519	6.21e-06	0.000119325
gene-LOC4348524	2758.73	0.620599	0.137388	4.51714	6.27e-06	0.000120251
gene-LOC4335607	1456.3	-0.640511	0.141803	-4.51692	6.27e-06	0.000120252
gene-LOC4339483	265.406	1.41698	0.313784	4.51577	6.31e-06	0.000120781
gene-LOC4341497	5746.15	0.521976	0.115749	4.50956	6.5e-06	0.000124239
gene-LOC4325100	1588.13	-0.736615	0.163372	-4.50882	6.52e-06	0.000124544
gene-LOC4350821	1196.97	0.75817	0.168183	4.508	6.54e-06	0.000124899
gene-LOC4331466	1445.48	0.62204	0.138026	4.50669	6.58e-06	0.000125543
gene-LOC4325333	247.635	-1.05029	0.23309	-4.50593	6.61e-06	0.000125866
gene-LOC9267972	2949.81	0.651705	0.144646	4.50551	6.62e-06	0.000125982
gene-LOC9271497	107.512	-1.57705	0.350046	-4.50527	6.63e-06	0.000125996
gene-LOC4342115	3566.2	0.659497	0.146402	4.5047	6.65e-06	0.000126207
gene-LOC4341468	41.3687	-2.69344	0.598177	-4.50275	6.71e-06	0.000127238
gene-LOC4328917	3996	-0.637109	0.141528	-4.50165	6.74e-06	0.000127768
gene-LOC4343598	301.629	-1.07075	0.238177	-4.49563	6.94e-06	0.000131304
gene-LOC4341467	17.9211	-7.59066	1.68857	-4.49533	6.95e-06	0.000131354
gene-LOC4344001	1515.75	-0.747405	0.166311	-4.49401	6.99e-06	0.000132035
gene-LOC4336684	1295.31	0.830361	0.184902	4.49081	7.1e-06	0.0001339
gene-LOC4343353	52.5209	-2.74538	0.611426	-4.49012	7.12e-06	0.000134193
gene-LOC4328737	8760.18	0.523753	0.116677	4.48892	7.16e-06	0.000134819
gene-LOC4351717	949.505	0.837619	0.186759	4.48503	7.29e-06	0.000137118
gene-LOC4338560	14608.1	0.687703	0.153338	4.48488	7.3e-06	0.000137118
gene-LOC4348608	1825.48	-0.595161	0.132807	-4.4814	7.42e-06	0.000139228
gene-LOC4334912	1304.59	0.708639	0.158184	4.47984	7.47e-06	0.000140108
gene-LOC4327913	375.44	0.980831	0.219004	4.47859	7.51e-06	0.000140789
gene-LOC4343698	637.458	0.787358	0.175829	4.47798	7.54e-06	0.000141047
gene-LOC4326319	898.796	0.713118	0.159288	4.47692	7.57e-06	0.000141585
gene-LOC4341959	830.836	-0.806205	0.180087	-4.47674	7.58e-06	0.000141585
gene-LOC4332608	17.7438	-7.58448	1.69444	-4.47611	7.6e-06	0.000141863
gene-LOC107277281	528.667	-0.909214	0.203159	-4.47539	7.63e-06	0.000142196
gene-LOC4327742	2078.27	-0.71177	0.159096	-4.47385	7.68e-06	0.000143079
gene-LOC4346854	1974.68	0.61524	0.13757	4.47219	7.74e-06	0.000144047
gene-LOC4327073	127.634	-1.4158	0.316623	-4.47157	7.76e-06	0.000144322
gene-LOC4336644	868.61	0.735841	0.164662	4.4688	7.87e-06	0.000146055
gene-LOC4351600	343.055	-0.931956	0.208784	-4.46374	8.05e-06	0.000149266
gene-LOC4343699	785.469	0.818891	0.183455	4.46372	8.05e-06	0.000149266
gene-LOC4351370	441.02	0.892184	0.1999	4.46316	8.08e-06	0.000149396
gene-LOC4341038	230.272	-1.24604	0.279187	-4.4631	8.08e-06	0.000149396
gene-LOC9272222	4653.88	0.916028	0.20532	4.46147	8.14e-06	0.000150392
gene-LOC4331514	140.543	-1.5624	0.350303	-4.46014	8.19e-06	0.000151174
gene-LOC107276587	773.25	1.2908	0.289431	4.45979	8.2e-06	0.000151271
gene-LOC4336422	658.176	1.11541	0.250298	4.45634	8.34e-06	0.00015344
gene-LOC4345133	29.7011	-3.27822	0.735637	-4.45631	8.34e-06	0.00015344
gene-LOC4325031	248.909	-1.09329	0.245474	-4.45377	8.44e-06	0.000155112
gene-LOC4351915	1200.95	1.10288	0.247715	4.45222	8.5e-06	0.00015608
gene-LOC4326614	1545.07	-0.652773	0.146625	-4.45199	8.51e-06	0.000156094
gene-LOC4337447	17868.9	-0.683677	0.153574	-4.45177	8.52e-06	0.000156096
gene-LOC4339677	3907.12	-0.629353	0.141378	-4.45156	8.52e-06	0.000156097
gene-LOC4332844	2867.65	0.785158	0.176507	4.44831	8.65e-06	0.000158318
gene-LOC107275259	1576.39	-0.74169	0.166769	-4.44741	8.69e-06	0.000158829
gene-LOC4343235	416.129	0.850005	0.191514	4.43835	9.07e-06	0.000165499
gene-LOC4343993	784.195	-0.923961	0.208212	-4.4376	9.1e-06	0.000165756
gene-LOC4328938	1995.58	0.621675	0.140093	4.43759	9.1e-06	0.000165756
gene-LOC4339756	2628.1	-0.597423	0.13465	-4.43687	9.13e-06	0.000166146
gene-LOC4334632	220.756	-1.14183	0.257622	-4.4322	9.33e-06	0.000169625
gene-LOC4344276	192.32	-1.41469	0.319309	-4.43048	9.4e-06	0.000170816
gene-LOC4334291	579.563	-0.799231	0.18044	-4.42935	9.45e-06	0.000171542
gene-LOC107277838	182.888	-1.22948	0.277783	-4.42605	9.6e-06	0.000174015
gene-LOC4340281	377.674	1.00081	0.226156	4.42529	9.63e-06	0.000174445
gene-LOC4352828	9596.41	0.725523	0.163958	4.42504	9.64e-06	0.000174445
gene-LOC4347166	135.39	-1.53499	0.346909	-4.42476	9.66e-06	0.000174445
gene-LOC4334643	408.922	0.965105	0.218119	4.42467	9.66e-06	0.000174445
gene-LOC9266620	1618.37	0.872058	0.197129	4.4238	9.7e-06	0.000174979
gene-LOC4330048	315.947	1.05629	0.238925	4.42102	9.82e-06	0.000177074
gene-LOC9268385	2420.66	0.797765	0.180491	4.41997	9.87e-06	0.000177578
gene-LOC4349409	1570.51	-0.599068	0.135545	-4.4197	9.88e-06	0.000177578
gene-LOC4338119	27.8649	-5.76658	1.30476	-4.41964	9.89e-06	0.000177578
gene-LOC4337750	10150.1	0.602444	0.136313	4.41956	9.89e-06	0.000177578
gene-LOC4333413	713.998	-0.922851	0.208865	-4.4184	9.94e-06	0.000178178
gene-LOC4335868	1048.33	0.646102	0.146235	4.41823	9.95e-06	0.000178178
gene-LOC107278159	114.827	1.56045	0.353186	4.41821	9.95e-06	0.000178178
gene-LOC4346022	3364.58	0.611406	0.138475	4.41527	1.01e-05	0.000180443
gene-LOC4329695	527.252	-0.824317	0.186755	-4.41389	1.02e-05	0.000181416
gene-LOC4331509	37953.7	-0.496674	0.112588	-4.41145	1.03e-05	0.000183299
gene-LOC4328558	1542.03	-0.618286	0.140163	-4.41119	1.03e-05	0.000183342
gene-LOC4331176	2074.66	-0.598597	0.135755	-4.4094	1.04e-05	0.000184689
gene-LOC4324573	9756.48	-0.563484	0.127831	-4.40802	1.04e-05	0.000185688
gene-LOC4334536	999.049	0.658531	0.149449	4.40639	1.05e-05	0.000186909
gene-LOC4338358	2129.09	-0.680519	0.154516	-4.40419	1.06e-05	0.000188637
gene-LOC4330652	154.498	-1.28875	0.292635	-4.40395	1.06e-05	0.00018866
gene-LOC4339269	2630.51	0.560768	0.127349	4.4034	1.07e-05	0.000188959
gene-LOC4341667	2396.27	0.775433	0.176121	4.40285	1.07e-05	0.000189257
gene-LOC107276047	145.393	1.51518	0.344235	4.40159	1.07e-05	0.0001901
gene-LOC4330670	1186.2	-0.641421	0.145729	-4.40147	1.08e-05	0.0001901
gene-LOC4338154	201.627	1.3818	0.314175	4.39819	1.09e-05	0.000192816
gene-LOC4343487	27.5168	-4.37682	0.995293	-4.39752	1.09e-05	0.000193225
gene-LOC4324094	218.009	-1.19438	0.271645	-4.39683	1.1e-05	0.000193653
gene-LOC4340251	255.48	-1.0757	0.244818	-4.39387	1.11e-05	0.000196129
gene-LOC4325937	850.035	0.854637	0.194559	4.39268	1.12e-05	0.000197012
gene-LOC9271425	3660.01	0.574963	0.130918	4.39179	1.12e-05	0.000197632
gene-LOC4327032	207.313	-1.13781	0.259331	-4.38746	1.15e-05	0.000201417
gene-LOC4332652	1628.77	-0.606433	0.13826	-4.38619	1.15e-05	0.000202408
gene-LOC4338667	4232.88	-0.558244	0.127295	-4.38545	1.16e-05	0.000202905
gene-LOC4336098	243.55	-1.13643	0.259213	-4.38414	1.16e-05	0.000203932
gene-LOC4341379	2357.08	0.571181	0.130324	4.38278	1.17e-05	0.00020502
gene-LOC4346604	970.897	-0.669966	0.152902	-4.38167	1.18e-05	0.000205872
gene-LOC4328194	9739.26	0.753938	0.172376	4.37381	1.22e-05	0.000213223
gene-LOC4352279	954.747	-0.666953	0.152512	-4.37312	1.22e-05	0.000213695
gene-LOC4339748	404.01	-0.861693	0.197079	-4.37233	1.23e-05	0.000214272
gene-LOC4342301	113.286	1.61718	0.370006	4.37069	1.24e-05	0.000215681
gene-LOC4349116	1385.51	0.691088	0.15817	4.36927	1.25e-05	0.00021689
gene-LOC4349652	1277.31	-0.991552	0.22712	-4.36576	1.27e-05	0.00022019
gene-LOC4341778	1127.2	0.757152	0.173459	4.36503	1.27e-05	0.000220723
gene-LOC4332125	1567.36	-1.07565	0.246501	-4.36367	1.28e-05	0.000221889
gene-LOC4342563	3229.19	-0.578399	0.132563	-4.3632	1.28e-05	0.000222158
gene-LOC4329664	414.759	-0.924362	0.21187	-4.36288	1.28e-05	0.000222281
gene-LOC4349484	2073.21	-0.727537	0.166772	-4.36247	1.29e-05	0.000222483
gene-LOC4341643	2679.57	0.603941	0.138485	4.36104	1.29e-05	0.000223733
gene-LOC4350138	1586.32	-0.768686	0.176292	-4.36031	1.3e-05	0.000224087
gene-LOC4329821	789.733	-0.820093	0.188082	-4.36029	1.3e-05	0.000224087
gene-LOC4337062	383.384	-0.948437	0.217931	-4.352	1.35e-05	0.000232515
gene-LOC4332084	508.896	-0.799356	0.183804	-4.34896	1.37e-05	0.000235538
gene-LOC4331439	969.313	-0.662608	0.152378	-4.34845	1.37e-05	0.000235866
gene-LOC4347661	3306.98	0.542482	0.124814	4.34632	1.38e-05	0.000237943
gene-LOC4337902	4215.73	0.558127	0.128473	4.34431	1.4e-05	0.000239713
gene-LOC4335718	1532.73	0.830628	0.1912	4.34429	1.4e-05	0.000239713
gene-LOC9269523	635.518	0.765049	0.176376	4.33761	1.44e-05	0.000246882
gene-LOC4326593	2410.89	-0.547054	0.126145	-4.3367	1.45e-05	0.000247679
gene-LOC4333865	411.55	-0.972416	0.224366	-4.33407	1.46e-05	0.000250429
gene-LOC4324829	704.214	1.2364	0.285296	4.33375	1.47e-05	0.000250562
gene-LOC4338343	970.022	0.728988	0.168252	4.33271	1.47e-05	0.000251393
gene-LOC4329862	405.653	-0.847755	0.195668	-4.33261	1.47e-05	0.000251393
gene-LOC4330964	227.951	-1.04666	0.24163	-4.33167	1.48e-05	0.000252236
gene-LOC4348200	969.465	0.93705	0.216385	4.33048	1.49e-05	0.000253372
gene-LOC4327351	1924.63	-0.58102	0.134181	-4.33013	1.49e-05	0.000253544
gene-LOC4339025	24.5387	-4.54739	1.05075	-4.32777	1.51e-05	0.000256042
gene-LOC4342598	2226.43	0.631114	0.145942	4.32443	1.53e-05	0.000259566
gene-LOC4339877	810.617	-0.787634	0.182139	-4.32435	1.53e-05	0.000259566
gene-LOC112938752	1434.75	-0.634945	0.146996	-4.31947	1.56e-05	0.00026513
gene-LOC4338498	756.573	-0.780547	0.180736	-4.31872	1.57e-05	0.00026579
gene-LOC4337744	15177.8	0.475152	0.110067	4.31694	1.58e-05	0.000267692
gene-LOC4334805	3781.45	-0.528982	0.122556	-4.31624	1.59e-05	0.000268298
gene-LOC9272318	356.91	-0.972821	0.225522	-4.31365	1.61e-05	0.000271215
gene-LOC9271460	49.0101	-2.2394	0.519315	-4.31223	1.62e-05	0.000272711
gene-LOC9267361	162.622	1.26642	0.293845	4.30982	1.63e-05	0.000275455
gene-LOC4348928	677.788	0.739891	0.171742	4.30814	1.65e-05	0.000277291
gene-LOC4340183	2204.49	-0.878767	0.204129	-4.30496	1.67e-05	0.000280872
gene-LOC4345362	4439.05	0.601817	0.139798	4.3049	1.67e-05	0.000280872
gene-LOC4330982	10023.2	0.697372	0.162138	4.3011	1.7e-05	0.000285473
gene-LOC4345850	3057.18	0.549514	0.127856	4.29791	1.72e-05	0.000289349
gene-LOC107277509	577.841	-0.952857	0.221749	-4.29701	1.73e-05	0.000290262
gene-LOC4345976	392.4	-0.847941	0.197443	-4.29461	1.75e-05	0.000293158
gene-LOC4324525	1378.74	0.730867	0.170242	4.2931	1.76e-05	0.000294886
gene-LOC4330329	387.15	0.853431	0.198809	4.29273	1.76e-05	0.000295124
gene-LOC4345971	127.042	-1.78833	0.416666	-4.292	1.77e-05	0.000295823
gene-LOC4331122	1740.36	-0.585174	0.136367	-4.29118	1.78e-05	0.000296655
gene-LOC4336472	84.3745	1.78998	0.417263	4.2898	1.79e-05	0.000298223
gene-LOC4351617	3500.37	-0.516804	0.120539	-4.28746	1.81e-05	0.000301111
gene-LOC4335934	787.269	-0.987375	0.230372	-4.28601	1.82e-05	0.000302819
gene-LOC4336511	540.097	-0.758836	0.17707	-4.28552	1.82e-05	0.000303211
gene-LOC4329967	6844.64	0.679474	0.15857	4.285	1.83e-05	0.000303601
gene-LOC4345962	14208.6	-0.488253	0.113949	-4.28483	1.83e-05	0.000303601
gene-LOC4341698	83.364	-1.8202	0.424836	-4.28447	1.83e-05	0.00030383
gene-LOC4335844	6166.99	-1.03114	0.240708	-4.28379	1.84e-05	0.000304486
gene-LOC4325465	433.258	-0.966945	0.225845	-4.28145	1.86e-05	0.00030742
gene-LOC4337849	2226.26	-0.59868	0.139861	-4.28054	1.86e-05	0.000308407
gene-LOC4343365	3239.97	0.522067	0.122003	4.27914	1.88e-05	0.000310081
gene-LOC4342695	317.625	-0.964279	0.22539	-4.27828	1.88e-05	0.000311007
gene-LOC4352918	864.306	0.874604	0.20447	4.27743	1.89e-05	0.000311916
gene-LOC4324944	3920.39	-1.98012	0.463048	-4.27627	1.9e-05	0.000313264
gene-LOC4331613	1827.65	0.603271	0.141167	4.27346	1.92e-05	0.000316753
gene-LOC107282084	17.8076	-7.59039	1.77627	-4.27322	1.93e-05	0.000316753
gene-LOC4333949	473.169	1.18528	0.277386	4.27302	1.93e-05	0.000316753
gene-LOC4338077	1423.13	-0.609039	0.142532	-4.27301	1.93e-05	0.000316753
gene-LOC4334592	461.748	0.928847	0.217508	4.2704	1.95e-05	0.000320196
gene-LOC4351700	2379.04	-0.543898	0.127382	-4.26981	1.96e-05	0.00032073
gene-LOC107276008	233.202	1.3216	0.309534	4.26963	1.96e-05	0.00032073
gene-LOC4348111	30.2147	-3.30442	0.774032	-4.2691	1.96e-05	0.000321218
gene-LOC4336389	5188.17	0.851602	0.199497	4.26876	1.97e-05	0.000321423
gene-LOC4336599	339.896	-0.89286	0.209205	-4.26786	1.97e-05	0.000322009
gene-LOC4331417	218.841	-1.16273	0.272444	-4.26778	1.97e-05	0.000322009
gene-LOC9270933	814.851	0.802926	0.188142	4.26765	1.98e-05	0.000322009
gene-LOC4334154	3220.1	-0.516166	0.120951	-4.26756	1.98e-05	0.000322009
gene-LOC4325456	5096.69	0.507619	0.11898	4.26641	1.99e-05	0.000323384
gene-LOC4329560	2470.27	0.534066	0.125213	4.26526	2e-05	0.000324585
gene-LOC4345177	711.268	-0.739373	0.17335	-4.26519	2e-05	0.000324585
gene-LOC4331518	1570.78	0.590565	0.138508	4.26375	2.01e-05	0.000326403
gene-LOC4333148	2088.4	-0.597084	0.140059	-4.26309	2.02e-05	0.000327078
gene-LOC4326838	8764.81	-0.755085	0.177171	-4.26189	2.03e-05	0.000328561
gene-LOC4352048	1601.67	-0.57687	0.135558	-4.25552	2.09e-05	0.00033776
gene-LOC4325933	811.546	0.820737	0.192895	4.25484	2.09e-05	0.000338493
gene-LOC4344267	4096.52	0.526115	0.12367	4.25417	2.1e-05	0.000339206
gene-LOC4325989	29.2536	-3.96234	0.932149	-4.25076	2.13e-05	0.000344118
gene-LOC4335907	601.995	0.790082	0.185935	4.24925	2.14e-05	0.000346142
gene-LOC4343945	2880.02	-0.558761	0.131542	-4.24776	2.16e-05	0.000347976
gene-LOC9266797	199.173	-1.0863	0.255739	-4.24767	2.16e-05	0.000347976
gene-LOC4329795	357.538	1.19596	0.281605	4.24693	2.17e-05	0.00034877
gene-LOC4337736	1147.89	0.624356	0.147019	4.24677	2.17e-05	0.00034877
gene-LOC4336633	178.167	-1.15495	0.272001	-4.24612	2.18e-05	0.000349487
gene-LOC4335791	691.882	-0.697794	0.16439	-4.24475	2.19e-05	0.000351321
gene-LOC4339940	21.0214	-5.3452	1.25943	-4.24415	2.19e-05	0.000351954
gene-LOC4351372	1544.17	-0.931929	0.219622	-4.24333	2.2e-05	0.000352892
gene-LOC4327093	1702.98	-1.16411	0.274349	-4.24316	2.2e-05	0.000352892
gene-LOC9271571	228.126	-1.07881	0.254368	-4.24114	2.22e-05	0.000355568
gene-LOC4333634	282.655	1.03365	0.243723	4.24108	2.22e-05	0.000355568
gene-LOC9266224	415.675	-0.825585	0.194674	-4.24086	2.23e-05	0.000355616
gene-LOC4333909	1305.36	0.60213	0.142046	4.23897	2.25e-05	0.000358307
gene-LOC4337484	347.675	0.991289	0.233921	4.2377	2.26e-05	0.000359553
gene-LOC4337127	270.719	1.27625	0.301169	4.23766	2.26e-05	0.000359553
gene-LOC4327585	315.844	-1.1721	0.276594	-4.23761	2.26e-05	0.000359553
gene-LOC4329158	1415.89	-0.827209	0.195225	-4.23721	2.26e-05	0.000359776
gene-LOC4341310	1543.25	-0.583271	0.137658	-4.23708	2.26e-05	0.000359776
gene-LOC9269735	217.461	1.34612	0.317837	4.23524	2.28e-05	0.000362386
gene-LOC4344522	129.307	-1.35885	0.320856	-4.23508	2.28e-05	0.000362386
gene-LOC4329544	179.897	1.15076	0.271744	4.23471	2.29e-05	0.000362667
gene-LOC4333966	3621.19	-0.573521	0.135459	-4.23391	2.3e-05	0.000363624
gene-LOC9268175	1278.11	0.663904	0.156813	4.23373	2.3e-05	0.000363624
gene-LOC4325505	2175.84	0.588668	0.139113	4.23157	2.32e-05	0.000366817
gene-LOC4352397	96.9639	-1.50876	0.356584	-4.23115	2.32e-05	0.000367193
gene-LOC4342510	1607.95	-0.726709	0.171763	-4.23087	2.33e-05	0.000367231
gene-LOC4343402	249.853	-0.983225	0.2324	-4.23074	2.33e-05	0.000367231
gene-LOC4327538	817.221	0.778264	0.183993	4.22985	2.34e-05	0.000368381
gene-LOC4332935	122.386	-1.36124	0.321883	-4.229	2.35e-05	0.000369457
gene-LOC4341741	780.39	0.686635	0.162374	4.22873	2.35e-05	0.000369592
gene-LOC4347696	530.959	-0.81061	0.191723	-4.22803	2.36e-05	0.000370137
gene-LOC4327541	734.809	-0.676965	0.160114	-4.22801	2.36e-05	0.000370137
gene-LOC4349080	522.805	-0.845114	0.199959	-4.22643	2.37e-05	0.000372435
gene-LOC4339301	1316.33	0.615215	0.145581	4.22594	2.38e-05	0.000372936
gene-LOC4332800	427.204	-0.819688	0.194057	-4.22395	2.4e-05	0.000375917
gene-LOC4324329	223.401	1.09013	0.258149	4.22289	2.41e-05	0.000377246
gene-LOC4338473	459.848	0.805546	0.190762	4.22278	2.41e-05	0.000377246
gene-LOC4349800	315.922	1.05539	0.250003	4.2215	2.43e-05	0.000379072
gene-LOC4346086	2318.76	-0.568649	0.134721	-4.22093	2.43e-05	0.000379703
gene-LOC4350103	1308.47	0.81075	0.19215	4.21937	2.45e-05	0.000382022
gene-LOC4343734	685.603	-0.751409	0.178243	-4.21565	2.49e-05	0.000388048
gene-LOC4336202	142.659	-1.37114	0.325271	-4.2154	2.49e-05	0.000388157
gene-LOC4335962	71.7923	-1.97048	0.467553	-4.21446	2.5e-05	0.000389203
gene-LOC4332087	671.226	-0.759475	0.180209	-4.21441	2.5e-05	0.000389203
gene-LOC4334316	81.4495	-1.65094	0.391942	-4.2122	2.53e-05	0.000392696
gene-LOC4352102	1130.81	0.633334	0.150433	4.21008	2.55e-05	0.000396075
gene-LOC4329831	2671.91	-0.552652	0.131287	-4.20949	2.56e-05	0.00039678
gene-LOC4345923	1106.86	0.951561	0.226077	4.20901	2.56e-05	0.000397281
gene-LOC4332730	961.142	-0.713886	0.169854	-4.20295	2.63e-05	0.000407731
gene-LOC4324919	57.1469	-1.97436	0.469834	-4.20225	2.64e-05	0.000408652
gene-LOC4341252	1455.95	0.589114	0.140199	4.20197	2.65e-05	0.000408812
gene-LOC4336085	726.914	-0.730298	0.173813	-4.20163	2.65e-05	0.000409083
gene-LOC4324453	401.951	-0.841859	0.200978	-4.18881	2.8e-05	0.000432539
gene-LOC4336884	322.916	-0.930286	0.222123	-4.18815	2.81e-05	0.000433425
gene-LOC4337605	380.574	-0.903237	0.215714	-4.1872	2.82e-05	0.000434896
gene-LOC4334815	95.613	1.82133	0.43504	4.18659	2.83e-05	0.000435705
gene-LOC4339890	999.269	-0.668539	0.15971	-4.18595	2.84e-05	0.000436566
gene-LOC4337243	39.7481	3.11171	0.743478	4.18534	2.85e-05	0.000437375
gene-LOC4352457	2542.77	0.864708	0.206686	4.18367	2.87e-05	0.000440227
gene-LOC4343683	1145.67	0.61904	0.147992	4.18293	2.88e-05	0.000441308
gene-LOC4329725	150.799	-1.25236	0.299498	-4.18152	2.9e-05	0.000443674
gene-LOC4333863	1271.64	0.601117	0.143764	4.18127	2.9e-05	0.000443802
gene-LOC4349351	2370.96	-0.719587	0.172153	-4.17993	2.92e-05	0.000446059
gene-LOC4340418	1090.52	-0.687751	0.164563	-4.17927	2.92e-05	0.000446989
gene-LOC4325238	291.023	-1.18946	0.284939	-4.17445	2.99e-05	0.000456178
gene-LOC4327483	1499.08	-0.572079	0.137057	-4.17401	2.99e-05	0.000456676
gene-LOC4327292	7706.14	-0.560999	0.134435	-4.173	3.01e-05	0.000458331
gene-LOC4351410	166.506	1.28354	0.30763	4.17235	3.01e-05	0.000459003
gene-LOC9271360	591.669	0.788026	0.188871	4.17229	3.02e-05	0.000459003
gene-LOC4325161	5638.85	-0.653706	0.156703	-4.17163	3.02e-05	0.000459957
gene-LOC4324832	365.232	-0.855662	0.205201	-4.16987	3.05e-05	0.000463141
gene-LOC4331223	330.964	-0.914597	0.219426	-4.16812	3.07e-05	0.000466324
gene-LOC4347805	7981.69	-0.650602	0.156161	-4.16621	3.1e-05	0.000469868
gene-LOC4339713	92.0729	-1.55155	0.37249	-4.16534	3.11e-05	0.000471268
gene-LOC4330656	377.507	1.02149	0.245364	4.16318	3.14e-05	0.000475021
gene-LOC4352485	413.373	0.885663	0.212738	4.16316	3.14e-05	0.000475021
gene-LOC4335391	903.188	0.980885	0.235631	4.1628	3.14e-05	0.000475382
gene-LOC4339689	3742.02	-0.508745	0.122275	-4.16064	3.17e-05	0.000479504
gene-LOC4344860	822.079	-0.687329	0.165213	-4.16027	3.18e-05	0.000479905
gene-LOC4338508	552.058	-0.929283	0.223463	-4.15855	3.2e-05	0.000483126
gene-LOC4351330	85.511	1.62088	0.389851	4.1577	3.21e-05	0.000484524
gene-LOC4346323	3043.1	0.528008	0.127035	4.15641	3.23e-05	0.000486889
gene-LOC4352653	163.019	1.18484	0.285161	4.15499	3.25e-05	0.000489517
gene-LOC9267885	377.087	1.11576	0.268551	4.15474	3.26e-05	0.000489662
gene-LOC4335953	7103.35	-0.836872	0.201533	-4.15253	3.29e-05	0.000493999
gene-LOC9267646	858.057	0.781319	0.188258	4.15025	3.32e-05	0.000498546
gene-LOC9266253	102.051	-1.76522	0.42536	-4.14994	3.33e-05	0.000498807
gene-LOC4351875	3037.63	-0.568959	0.137135	-4.14889	3.34e-05	0.000500693
gene-LOC4345157	1463.94	0.580555	0.139964	4.1479	3.36e-05	0.000502476
gene-LOC9269066	377.721	-0.823853	0.19863	-4.14769	3.36e-05	0.000502531
gene-LOC4324764	1389.9	-0.901145	0.217346	-4.14613	3.38e-05	0.000505552
gene-LOC4332134	125.326	-1.7166	0.414144	-4.14493	3.4e-05	0.000507799
gene-LOC4332680	531.339	0.819143	0.197636	4.14469	3.4e-05	0.000507901
gene-LOC4338780	295.171	-0.964829	0.232807	-4.14432	3.41e-05	0.000508313
gene-LOC4348208	3071.69	-0.650469	0.156999	-4.14314	3.43e-05	0.000510523
gene-LOC4337696	2713.15	0.531447	0.128322	4.14152	3.45e-05	0.000513748
gene-LOC4336117	1790.27	0.602302	0.145525	4.13882	3.49e-05	0.000519414
gene-LOC4343912	1390.67	0.882745	0.213307	4.13838	3.5e-05	0.000519983
gene-LOC4328526	5671	-0.566596	0.136923	-4.13807	3.5e-05	0.000520269
gene-LOC9270233	346.749	-0.862831	0.208666	-4.13498	3.55e-05	0.0005269
gene-LOC4348796	1169.68	0.962704	0.232857	4.13432	3.56e-05	0.000527988
gene-LOC4333266	2031.95	-0.678851	0.164226	-4.13363	3.57e-05	0.000529145
gene-LOC4336307	1758.42	-0.580349	0.140451	-4.13205	3.6e-05	0.000531893
gene-LOC4347161	1243.65	-0.677488	0.163965	-4.1319	3.6e-05	0.000531893
gene-LOC9268088	1163.66	-0.617331	0.149407	-4.13189	3.6e-05	0.000531893
gene-LOC107279948	72.1143	-2.20293	0.533472	-4.12943	3.64e-05	0.000537189
gene-LOC4339804	158.855	1.42844	0.345955	4.12897	3.64e-05	0.000537836
gene-LOC4351095	4364.42	0.510186	0.123594	4.12791	3.66e-05	0.000539556
gene-LOC4328808	95.2097	1.67302	0.405299	4.12787	3.66e-05	0.000539556
gene-LOC4334755	138.348	-1.30906	0.317202	-4.12691	3.68e-05	0.000541387
gene-LOC4344524	1799.8	-0.569421	0.138102	-4.12319	3.74e-05	0.000549749
gene-LOC4324810	2086.76	-0.537894	0.130561	-4.11987	3.79e-05	0.000557288
gene-LOC4337405	168.385	1.1947	0.29005	4.11897	3.81e-05	0.000559047
gene-LOC4328440	418.743	-0.846814	0.205601	-4.11872	3.81e-05	0.000559189
gene-LOC4330578	197.3	1.43236	0.347907	4.11708	3.84e-05	0.000562741
gene-LOC4337297	949.379	-0.712919	0.173191	-4.11638	3.85e-05	0.000563998
gene-LOC4340972	62.8613	1.96843	0.478219	4.11617	3.85e-05	0.000564078
gene-LOC4335862	1938.78	0.548615	0.133308	4.11538	3.87e-05	0.000565559
gene-LOC4351675	888.031	0.87731	0.213346	4.11214	3.92e-05	0.000573104
gene-LOC4342467	1056.09	-0.653717	0.15898	-4.11194	3.92e-05	0.000573159
gene-LOC4343256	2333.21	0.532708	0.129571	4.11133	3.93e-05	0.000573782
gene-LOC4326146	84.2842	-1.89098	0.459945	-4.11132	3.93e-05	0.000573782
gene-LOC4345686	523.955	-0.812503	0.197639	-4.11105	3.94e-05	0.000574004
gene-LOC4336751	775.791	-0.810196	0.197235	-4.10778	3.99e-05	0.000581735
gene-LOC4342610	4060.6	0.581713	0.141646	4.10682	4.01e-05	0.000583704
gene-LOC4330438	605.916	0.714994	0.174131	4.10607	4.02e-05	0.000585135
gene-LOC4347920	300.125	-0.902068	0.219793	-4.10418	4.06e-05	0.000589484
gene-LOC4330821	2182.15	0.547623	0.13346	4.10327	4.07e-05	0.000591322
gene-LOC4332487	3076.68	1.02713	0.250388	4.10216	4.09e-05	0.000593708
gene-LOC4351694	6966.59	-0.901951	0.219923	-4.10121	4.11e-05	0.000595687
gene-LOC4328182	170.092	-1.39545	0.340293	-4.10073	4.12e-05	0.000596443
gene-LOC4330759	1670.6	0.544695	0.132866	4.09958	4.14e-05	0.000598963
gene-LOC4332660	3278.3	0.520523	0.126985	4.0991	4.15e-05	0.000599736
gene-LOC4331068	1300.62	-0.672797	0.164242	-4.09637	4.2e-05	0.000606363
gene-LOC4346391	384.774	0.843441	0.205978	4.09482	4.23e-05	0.00060997
gene-LOC4334100	233.877	-1.11604	0.272634	-4.09356	4.25e-05	0.000612804
gene-LOC4347890	42.2882	-2.31866	0.566521	-4.0928	4.26e-05	0.000614339
gene-LOC4337238	1420.38	0.713874	0.174441	4.09236	4.27e-05	0.000615021
gene-LOC4336545	360.761	0.82535	0.201731	4.09134	4.29e-05	0.000617263
gene-LOC4337190	1295.97	0.626214	0.153075	4.09089	4.3e-05	0.000617992
gene-LOC4340394	1467.04	-0.628641	0.15368	-4.09059	4.3e-05	0.000618291
gene-LOC4327944	3118.85	-0.759217	0.18564	-4.08973	4.32e-05	0.000620106
gene-LOC4346773	1337.48	0.827339	0.202421	4.08722	4.37e-05	0.000626381
gene-LOC4343735	3408.9	-0.607568	0.148663	-4.08689	4.37e-05	0.000626784
gene-LOC4346091	209.434	-1.05624	0.258581	-4.08474	4.41e-05	0.000632119
gene-LOC107277452	152.902	-1.16653	0.285738	-4.08252	4.46e-05	0.0006377
gene-LOC9266492	676.542	-0.834785	0.204573	-4.08062	4.49e-05	0.000642143
gene-LOC4331696	3700.3	0.501356	0.122865	4.08055	4.49e-05	0.000642143
gene-LOC4339639	2936.84	0.643981	0.157856	4.07955	4.51e-05	0.000644395
gene-LOC4349791	1283.1	-0.597092	0.146394	-4.07866	4.53e-05	0.000646387
gene-LOC4349769	6135.15	-0.5713	0.140089	-4.07811	4.54e-05	0.000647407
gene-LOC4328605	250.601	1.08172	0.265324	4.07699	4.56e-05	0.000650033
gene-LOC4332802	1054.92	-0.595595	0.146107	-4.07643	4.57e-05	0.000651102
gene-LOC4338335	2187.98	0.572494	0.140464	4.07574	4.59e-05	0.000652316
gene-LOC4334799	327.868	-0.978291	0.240034	-4.07564	4.59e-05	0.000652316
gene-LOC107275679	66.0983	1.77357	0.43524	4.07493	4.6e-05	0.000653641
gene-LOC4352871	3295.77	0.564141	0.138446	4.07481	4.61e-05	0.000653641
gene-LOC4330987	1090.79	0.616696	0.151541	4.06951	4.71e-05	0.000667776
gene-LOC4333788	2300.52	0.538549	0.132339	4.06947	4.71e-05	0.000667776
gene-LOC4342526	1089.65	-0.643859	0.158233	-4.06906	4.72e-05	0.00066844
gene-LOC4339298	137.98	-1.39446	0.342716	-4.06884	4.72e-05	0.000668553
gene-LOC112936031	919.37	-0.626969	0.15412	-4.06805	4.74e-05	0.000670316
gene-LOC4343839	215.254	1.14888	0.282445	4.06764	4.75e-05	0.000670973
gene-LOC4329969	6172.91	0.488985	0.120246	4.06655	4.77e-05	0.000673604
gene-LOC4350829	560.843	-0.813915	0.200173	-4.06607	4.78e-05	0.000674495
gene-LOC4330990	2305.79	-0.570574	0.140388	-4.06426	4.82e-05	0.000679215
gene-LOC4327785	110.037	-1.35094	0.332594	-4.06181	4.87e-05	0.000685856
gene-LOC4333963	205.103	-1.24294	0.306201	-4.05924	4.92e-05	0.000692943
gene-LOC4343522	386.682	-0.802842	0.197865	-4.05753	4.96e-05	0.000697505
gene-LOC4334778	367.515	-0.812661	0.200409	-4.055	5.01e-05	0.000704533
gene-LOC9268921	27.3888	-3.0071	0.742239	-4.05139	5.09e-05	0.000714977
gene-LOC4333054	48.4312	-2.37441	0.58619	-4.05059	5.11e-05	0.000716884
gene-LOC4347261	87.7168	-1.63254	0.403282	-4.04814	5.16e-05	0.000723862
gene-LOC4326457	864.438	-0.620169	0.153269	-4.04628	5.2e-05	0.000729099
gene-LOC4329338	220.529	1.02693	0.25382	4.04591	5.21e-05	0.000729693
gene-LOC4340581	718.934	-0.92633	0.229026	-4.04465	5.24e-05	0.000733075
gene-LOC9272225	2278.19	-0.515408	0.127457	-4.04377	5.26e-05	0.000735264
gene-LOC4325734	363.83	1.28992	0.319082	4.0426	5.29e-05	0.0007384
gene-LOC4346290	1566.31	0.630068	0.155945	4.04033	5.34e-05	0.000744929
gene-LOC4325253	1151.81	0.838143	0.207452	4.04018	5.34e-05	0.000744929
gene-LOC4333150	2665.51	-0.528269	0.130809	-4.03846	5.38e-05	0.000749825
gene-LOC4332132	627.176	-0.757104	0.187507	-4.03773	5.4e-05	0.00075161
gene-LOC4331894	8405.55	0.530071	0.131292	4.03734	5.41e-05	0.000752283
gene-LOC4338283	1927.41	1.04715	0.25941	4.03665	5.42e-05	0.000753929
gene-LOC4331549	1701.92	0.572139	0.141748	4.03632	5.43e-05	0.000754202
gene-LOC4325387	534.724	-0.724964	0.179615	-4.03622	5.43e-05	0.000754202
gene-LOC4348209	1126.47	-0.795576	0.197211	-4.03413	5.48e-05	0.000760352
gene-LOC4329362	1038.45	-0.675683	0.16764	-4.03056	5.56e-05	0.000771442
gene-LOC4330274	7257.14	0.55449	0.137606	4.02954	5.59e-05	0.00077419
gene-LOC4326030	11406.9	0.688574	0.170938	4.02822	5.62e-05	0.000777992
gene-LOC4344831	144.54	1.18037	0.293235	4.02532	5.69e-05	0.00078703
gene-LOC4333368	1356.01	-0.588306	0.146211	-4.02367	5.73e-05	0.000791981
gene-LOC4332231	299.384	-0.87572	0.217718	-4.02227	5.76e-05	0.000796127
gene-LOC4326503	3716.54	0.504078	0.125335	4.02183	5.77e-05	0.00079699
gene-LOC4331268	850.795	-0.63429	0.157742	-4.02107	5.79e-05	0.000798974
gene-LOC4337504	382.287	0.887974	0.220927	4.01932	5.84e-05	0.000804341
gene-LOC4338691	2357.76	0.543403	0.135242	4.01801	5.87e-05	0.000808234
gene-LOC4327234	311.182	0.961763	0.239652	4.01317	5.99e-05	0.000824385
gene-LOC4339575	1320.19	0.740337	0.18449	4.01288	6e-05	0.000824753
gene-LOC4339342	618.55	-0.690484	0.172143	-4.0111	6.04e-05	0.00083038
gene-LOC4350979	290.593	-4.43334	1.10602	-4.00838	6.11e-05	0.000839392
gene-LOC4352002	1441.96	0.601133	0.150027	4.00682	6.15e-05	0.000844236
gene-LOC4340247	777.112	0.648788	0.161927	4.00667	6.16e-05	0.000844236
gene-LOC4324554	5403.65	0.96425	0.240827	4.00392	6.23e-05	0.000852826
gene-LOC4326047	35.3473	-2.50286	0.625137	-4.00371	6.24e-05	0.000852826
gene-LOC4338694	803.553	-0.653547	0.163239	-4.00361	6.24e-05	0.000852826
gene-LOC4334015	1317.57	0.747988	0.18683	4.00358	6.24e-05	0.000852826
gene-LOC4327068	1877.13	-0.624856	0.156125	-4.00228	6.27e-05	0.000856873
gene-LOC4343458	58.8361	-2.06412	0.515992	-4.00031	6.33e-05	0.000863423
gene-LOC4334072	1774.61	0.702168	0.175542	4.00001	6.33e-05	0.000863875
gene-LOC4328225	1323.57	0.840305	0.210183	3.99797	6.39e-05	0.000870562
gene-LOC4352652	834.668	-0.637199	0.159387	-3.99781	6.39e-05	0.000870562
gene-LOC4344516	3093.43	-0.505387	0.126421	-3.99766	6.4e-05	0.000870562
gene-LOC4332223	953.099	0.663545	0.166039	3.99631	6.43e-05	0.000874894
gene-LOC4346736	890.294	0.677926	0.169653	3.99595	6.44e-05	0.000874996
gene-LOC9267286	308.178	1.16766	0.292222	3.99579	6.45e-05	0.000874996
gene-LOC4337372	310.575	0.921242	0.230555	3.99576	6.45e-05	0.000874996
gene-LOC4341426	441.911	1.46279	0.366146	3.99511	6.47e-05	0.000876773
gene-LOC4327084	150.479	-1.248	0.312816	-3.98958	6.62e-05	0.00089679
gene-LOC4339026	3757.39	0.501836	0.125795	3.98932	6.63e-05	0.000897118
gene-LOC4344640	3790.9	0.566683	0.142121	3.98731	6.68e-05	0.000904077
gene-LOC4330531	1649.57	0.867979	0.217747	3.98618	6.71e-05	0.000907748
gene-LOC4325244	4571.34	0.620814	0.155787	3.98503	6.75e-05	0.00091148
gene-LOC4328101	381.738	0.814846	0.204598	3.98267	6.81e-05	0.000919924
gene-LOC4326250	1067.56	0.639442	0.160595	3.98171	6.84e-05	0.000922966
gene-LOC9267083	359.108	1.29238	0.324594	3.98152	6.85e-05	0.000923024
gene-LOC4344324	3235.87	0.641332	0.161098	3.98101	6.86e-05	0.000923826
gene-LOC4349764	3234.9	0.582227	0.146252	3.98097	6.86e-05	0.000923826
gene-LOC4336592	1005.17	0.621667	0.156191	3.98018	6.89e-05	0.000925892
gene-LOC4349415	666.073	0.698174	0.175417	3.98009	6.89e-05	0.000925892
gene-LOC4346661	1809.68	0.57648	0.144882	3.97897	6.92e-05	0.000929599
gene-LOC4337722	3122.66	0.571145	0.143606	3.97718	6.97e-05	0.000935952
gene-LOC4330930	788.819	-0.664496	0.167125	-3.97605	7.01e-05	0.000939716
gene-LOC4339991	2133.11	0.642304	0.161563	3.97557	7.02e-05	0.000940926
gene-LOC4341560	1881.54	0.535533	0.134733	3.97477	7.04e-05	0.000943412
gene-LOC4334979	571.159	0.775338	0.19508	3.97446	7.05e-05	0.000943679
gene-LOC4327888	569.87	-0.982194	0.247133	-3.97436	7.06e-05	0.000943679
gene-LOC4328620	6287.57	-0.595931	0.150031	-3.97206	7.13e-05	0.000952147
gene-LOC4324676	413.362	-0.778168	0.195936	-3.97154	7.14e-05	0.00095353
gene-LOC4334746	1770.73	0.528179	0.133033	3.97027	7.18e-05	0.000957922
gene-LOC4351103	212.425	1.61191	0.406124	3.96901	7.22e-05	0.000962346
gene-LOC4338400	408.438	0.969604	0.244324	3.96852	7.23e-05	0.000963608
gene-LOC4335218	1152.81	0.894965	0.225545	3.96801	7.25e-05	0.000964976
gene-LOC4326773	1838.48	0.568973	0.14342	3.96718	7.27e-05	0.00096749
gene-LOC4334422	1263.42	0.613395	0.154622	3.96705	7.28e-05	0.00096749
gene-LOC4331681	207.954	-1.00039	0.252248	-3.96589	7.31e-05	0.000971482
gene-LOC4324879	926.739	-0.601437	0.151751	-3.9633	7.39e-05	0.000981391
gene-LOC4333161	2385.48	-0.517566	0.130605	-3.96283	7.41e-05	0.000982615
gene-LOC9269152	305.079	-1.00459	0.253607	-3.96119	7.46e-05	0.000988712
gene-LOC4350285	673.974	0.739257	0.186652	3.96061	7.48e-05	0.000990126
gene-LOC107280835	1844.94	0.6685	0.168792	3.9605	7.48e-05	0.000990126
gene-LOC4347259	970.699	0.834864	0.210894	3.95868	7.54e-05	0.00099699
gene-LOC4344159	1088.77	-0.667885	0.168785	-3.95703	7.59e-05	0.0010032
gene-LOC4351373	390.728	-0.86831	0.219708	-3.95211	7.75e-05	0.00102332
gene-LOC4335426	8805.61	-0.467019	0.118202	-3.95102	7.78e-05	0.00102725
gene-LOC4330865	651.827	0.678989	0.17194	3.94899	7.85e-05	0.00103525
gene-LOC4324956	155.655	-1.89087	0.479093	-3.94677	7.92e-05	0.00104415
gene-LOC9268726	1173.54	-0.846704	0.214586	-3.94575	7.96e-05	0.00104787
gene-LOC4328564	433.649	0.891741	0.226021	3.94538	7.97e-05	0.00104873
gene-LOC4344146	1293.99	0.856043	0.217059	3.94382	8.02e-05	0.00105485
gene-LOC4338583	161.103	1.13955	0.28907	3.94214	8.08e-05	0.0010615
gene-LOC9272068	36.5246	-2.40393	0.609998	-3.94089	8.12e-05	0.00106631
gene-LOC4344235	5638.13	0.475539	0.12068	3.94048	8.13e-05	0.00106738
gene-LOC4347910	1976.59	0.915275	0.232336	3.93944	8.17e-05	0.00107123
gene-LOC4330168	4325.95	-0.463773	0.117745	-3.93879	8.19e-05	0.00107337
gene-LOC107279783	19.517	-3.86035	0.980521	-3.93703	8.25e-05	0.00108049
gene-LOC4332482	792.963	0.711213	0.180703	3.93581	8.29e-05	0.00108527
gene-LOC4324549	546.933	0.734512	0.186667	3.93489	8.32e-05	0.00108867
gene-LOC4331010	2261.79	0.52338	0.133034	3.93419	8.35e-05	0.00109092
gene-LOC4329439	1617.54	0.663618	0.168686	3.93405	8.35e-05	0.00109092
gene-LOC4347487	361.634	-0.81096	0.206167	-3.93351	8.37e-05	0.00109262
gene-LOC4339475	1367.95	-0.551858	0.140366	-3.93156	8.44e-05	0.0011007
gene-LOC4329754	455.876	0.981661	0.249764	3.93036	8.48e-05	0.00110491
gene-LOC4333201	1607.03	-0.569227	0.14483	-3.93031	8.48e-05	0.00110491
gene-LOC4339341	466.84	-0.765789	0.194892	-3.92929	8.52e-05	0.0011088
gene-LOC4332403	3269.47	0.474949	0.120887	3.92886	8.54e-05	0.00111004
gene-LOC4347789	593.365	-0.772041	0.196523	-3.92851	8.55e-05	0.00111084
gene-LOC4347981	599.563	0.702223	0.178876	3.92576	8.65e-05	0.00112283
gene-LOC4329752	903.365	1.01059	0.257484	3.92487	8.68e-05	0.0011262
gene-LOC4343737	441.913	0.806606	0.205551	3.92411	8.7e-05	0.00112896
gene-LOC4344254	1766.75	0.998588	0.254659	3.92127	8.81e-05	0.00114158
gene-LOC9268533	299.173	0.873075	0.222678	3.92079	8.83e-05	0.00114303
gene-LOC4341969	1156.45	-0.560831	0.143114	-3.91876	8.9e-05	0.0011519
gene-LOC4327738	1470.37	-0.931066	0.237613	-3.9184	8.91e-05	0.0011528
gene-LOC4326943	4034.35	0.526472	0.134603	3.91129	9.18e-05	0.00118646
gene-LOC4326854	2114.28	0.529303	0.135349	3.91065	9.2e-05	0.00118878
gene-LOC4345541	5091.66	0.658909	0.168563	3.90897	9.27e-05	0.00119513
gene-LOC9272517	291.952	1.01266	0.259063	3.90895	9.27e-05	0.00119513
gene-LOC4332755	391.271	1.53796	0.393455	3.90886	9.27e-05	0.00119513
gene-LOC4328432	1354.33	-0.571985	0.146374	-3.9077	9.32e-05	0.00120002
gene-LOC4339686	129.15	-1.36794	0.350142	-3.9068	9.35e-05	0.00120368
gene-LOC4344590	4658.68	-0.498459	0.127651	-3.90486	9.43e-05	0.00121252
gene-LOC4348840	1713.4	0.601243	0.154003	3.90409	9.46e-05	0.00121555
gene-LOC4339664	1008.86	-0.741928	0.190092	-3.903	9.5e-05	0.00121981
gene-LOC4348824	398.487	-0.808239	0.207091	-3.90283	9.51e-05	0.00121981
gene-LOC4349167	179.853	-1.0802	0.276781	-3.90274	9.51e-05	0.00121981
gene-LOC4328430	588.372	0.714047	0.183059	3.90063	9.59e-05	0.00122965
gene-LOC4330050	292.751	0.94513	0.24236	3.89969	9.63e-05	0.00123356
gene-LOC4348734	927.486	0.831108	0.213146	3.89924	9.65e-05	0.00123428
gene-LOC4344351	1226.61	0.964183	0.247276	3.89922	9.65e-05	0.00123428
gene-LOC4338678	638.755	-0.672752	0.172627	-3.89714	9.73e-05	0.00124402
gene-LOC4325010	1502.55	-0.62432	0.160235	-3.89629	9.77e-05	0.00124756
gene-LOC4348145	103.011	1.3415	0.344507	3.89397	9.86e-05	0.00125868
gene-LOC4330677	138.634	2.17192	0.557931	3.89281	9.91e-05	0.00126382
gene-LOC9267671	819.255	-0.639691	0.164395	-3.89118	9.98e-05	0.00127146
gene-LOC4335982	2264.95	-0.51584	0.132572	-3.89102	9.98e-05	0.00127146
gene-LOC4328996	797.636	0.623638	0.160478	3.88612	0.00010186	0.00129645
gene-LOC4333171	5043.56	0.514143	0.132308	3.88596	0.000101927	0.00129645
gene-LOC4347709	12.7747	-7.11162	1.83049	-3.88509	0.000102291	NA
gene-LOC4342235	88.0765	-1.59605	0.41098	-3.88352	0.000102955	0.00130862
gene-LOC4339641	1185.4	-0.577628	0.148855	-3.88046	0.000104258	0.00132428
gene-LOC9268839	90.2911	1.98881	0.512661	3.87938	0.000104724	0.00132928
gene-LOC4342649	381.528	-1.01505	0.26167	-3.87912	0.000104836	0.00132979
gene-LOC4335625	537.009	-0.790107	0.203829	-3.87633	0.000106043	0.00134418
gene-LOC4326341	539.316	0.714392	0.184359	3.875	0.000106624	0.00135062
gene-LOC4333379	1180.37	-0.588673	0.151975	-3.87349	0.000107289	0.00135812
gene-LOC4324391	391.533	0.800632	0.206775	3.87199	0.000107949	0.00136471
gene-LOC4331346	474.801	-0.718575	0.185584	-3.87197	0.000107958	0.00136471
gene-LOC4352855	439.499	0.762228	0.196892	3.87131	0.000108253	0.0013675
gene-LOC4326517	144.853	-1.25212	0.323485	-3.87072	0.000108515	0.0013698
gene-LOC4328820	3219.02	-0.468366	0.121007	-3.87057	0.000108583	0.0013698
gene-LOC4348519	2607.21	0.79566	0.205717	3.86773	0.000109851	0.00138486
gene-LOC4330132	494.676	1.22554	0.317092	3.86493	0.000111122	0.00139993
gene-LOC4338650	52.2663	-2.20094	0.569614	-3.86392	0.000111583	0.00140477
gene-LOC4341618	5472.91	0.483125	0.125144	3.86055	0.00011313	0.00142329
gene-LOC4348311	483.32	0.781145	0.202366	3.86006	0.000113361	0.00142442
gene-LOC4332805	334.45	-1.09964	0.28488	-3.86003	0.000113375	0.00142442
gene-LOC4341952	992.172	0.634485	0.164406	3.85925	0.000113737	0.00142801
gene-LOC4351419	1124.98	0.575863	0.149246	3.85847	0.000114098	0.00143157
gene-LOC4344164	41434	-0.43665	0.113231	-3.85628	0.000115124	0.00144346
gene-LOC4333955	681.161	0.804162	0.208542	3.85611	0.000115204	0.00144349
gene-LOC4326297	650.726	-0.647768	0.167993	-3.85593	0.000115292	0.00144361
gene-LOC4324772	708.368	-0.647608	0.168046	-3.85375	0.000116322	0.00145552
gene-LOC4347326	982.256	0.596505	0.154809	3.85317	0.000116596	0.00145797
gene-LOC4349041	490.029	-0.891272	0.231342	-3.85262	0.000116863	0.00146031
gene-LOC4323989	605.013	-0.678534	0.176171	-3.85157	0.000117364	0.00146559
gene-LOC9267024	2070.21	0.569251	0.147805	3.85137	0.000117458	0.00146577
gene-LOC4330583	966.096	0.582067	0.151173	3.85034	0.000117954	0.00147097
gene-LOC4344282	155.59	1.19819	0.311227	3.84989	0.000118172	0.00147269
gene-LOC4334845	5564.8	-0.487992	0.126772	-3.84937	0.000118423	0.00147482
gene-LOC4331098	83.8057	1.5233	0.395766	3.84899	0.000118606	0.00147611
gene-LOC4326375	378.807	-0.947222	0.246115	-3.84869	0.000118749	0.00147643
gene-LOC4325748	3379.42	0.56305	0.1463	3.84861	0.000118791	0.00147643
gene-LOC4334324	1489.35	-0.73578	0.191232	-3.84758	0.000119291	0.00148165
gene-LOC4339998	5461.75	0.482092	0.125312	3.84712	0.000119515	0.00148343
gene-LOC4331123	244.21	-0.952616	0.24771	-3.8457	0.00012021	0.00149105
gene-LOC4324465	2750.64	-0.543991	0.141476	-3.84511	0.000120498	0.00149276
gene-LOC4347356	2249.18	-0.498715	0.129702	-3.84509	0.000120509	0.00149276
gene-LOC4330608	2467.78	-0.639538	0.166378	-3.84389	0.0001211	0.00149907
gene-LOC4351991	5003.66	0.469414	0.122135	3.8434	0.000121341	0.00150106
gene-LOC4347913	1773.08	-0.57066	0.148485	-3.84322	0.000121428	0.00150113
gene-LOC4328456	59.6947	2.05801	0.535641	3.84215	0.00012196	0.0015067
gene-LOC4341453	785.237	-0.706907	0.184069	-3.84044	0.000122814	0.00151623
gene-LOC4325471	2962.22	-0.536652	0.139748	-3.84014	0.000122966	0.0015171
gene-LOC4329472	888.531	-0.594335	0.154862	-3.83784	0.000124123	0.00153035
gene-LOC107277219	236.939	-1.17816	0.307008	-3.83756	0.000124265	0.00153108
gene-LOC9268643	422.306	0.818905	0.213409	3.83725	0.000124418	0.00153139
gene-LOC4344912	878.863	0.848076	0.221015	3.83718	0.000124456	0.00153139
gene-LOC4324333	4808.48	0.463749	0.120902	3.83574	0.000125187	0.00153937
gene-LOC4342838	1270.18	0.542936	0.141572	3.83506	0.000125535	0.00154262
gene-LOC4333487	289.627	0.939707	0.24513	3.83351	0.000126329	0.00155135
gene-LOC4328768	1359.87	0.740506	0.193259	3.83167	0.000127275	0.00156192
gene-LOC4339926	4784.74	0.600579	0.156766	3.83105	0.000127597	0.00156484
gene-LOC4331814	3024.45	-0.471811	0.123233	-3.8286	0.000128874	0.00157946
gene-LOC4330425	2181.23	-0.533746	0.139435	-3.82794	0.000129222	0.00158232
gene-LOC4337714	120.283	-1.36998	0.3579	-3.82783	0.000129279	0.00158232
gene-LOC4345573	86.1963	1.43831	0.375821	3.8271	0.00012966	0.00158593
gene-LOC4326644	2476.12	0.55956	0.146328	3.824	0.000131303	0.00160485
gene-LOC4330096	822.95	-0.629168	0.164537	-3.82386	0.00013138	0.00160485
gene-LOC4333831	939.42	0.59337	0.155186	3.82359	0.00013152	0.0016055
gene-LOC4336630	96.5147	-1.58002	0.413359	-3.82239	0.000132163	0.00161228
gene-LOC4339037	2522.31	0.50099	0.13114	3.82027	0.000133306	0.00162516
gene-LOC4324330	1010.8	1.06702	0.279439	3.81842	0.000134308	0.00163629
gene-LOC4331348	597.409	-0.735053	0.192529	-3.81789	0.0001346	0.00163876
gene-LOC4339104	2959.76	-0.481006	0.126045	-3.81616	0.000135545	0.00164919
gene-LOC4332663	1910.9	0.541575	0.141962	3.81493	0.000136219	0.00165631
gene-LOC4346938	242.635	-0.987823	0.259076	-3.81287	0.00013736	0.00166907
gene-LOC4324873	24958.3	0.456902	0.119926	3.80988	0.000139035	0.00168833
gene-LOC4328137	1198.8	-0.555341	0.145783	-3.80936	0.000139329	0.00169033
gene-LOC4344953	1781.58	-0.555769	0.145899	-3.80926	0.000139383	0.00169033
gene-LOC4339611	52.4394	1.897	0.498089	3.80855	0.000139783	0.00169407
gene-LOC4334216	5623.61	0.470101	0.123479	3.80712	0.000140592	0.00170276
gene-LOC4351604	3646.16	-0.530484	0.139349	-3.80687	0.000140738	0.00170341
gene-LOC4337351	733.481	0.615176	0.161737	3.80357	0.000142628	0.00172472
gene-LOC4340485	98.5657	1.33603	0.351267	3.80347	0.000142686	0.00172472
gene-LOC4331076	632.245	1.2525	0.32935	3.80295	0.000142981	0.00172716
gene-LOC4328759	943.818	0.621039	0.163328	3.80241	0.000143296	0.00172985
gene-LOC4330758	61.3991	1.90116	0.500069	3.80179	0.000143656	0.00173306
gene-LOC107278692	2191.07	0.525689	0.138283	3.80153	0.000143805	0.00173372
gene-LOC4350686	381.647	-0.75656	0.199024	-3.80136	0.000143905	0.00173379
gene-LOC4326717	1369.73	0.524316	0.138017	3.79892	0.000145326	0.00174978
gene-LOC4350987	2318.04	0.519504	0.136762	3.79859	0.000145522	0.001751
gene-LOC4336984	3447.12	0.651617	0.171553	3.79834	0.000145671	0.00175165
gene-LOC4338068	166.661	-1.36398	0.35921	-3.79718	0.00014635	0.00175868
gene-LOC4333772	855.182	0.619854	0.163301	3.79577	0.000147185	0.00176756
gene-LOC4338711	289.771	0.907192	0.239019	3.79548	0.000147358	0.00176848
gene-LOC4344261	1502.41	-0.533168	0.140535	-3.79383	0.000148338	0.00177843
gene-LOC4331141	4170.14	-0.447748	0.118022	-3.79377	0.000148379	0.00177843
gene-LOC4331249	198.722	-1.0736	0.283132	-3.79187	0.000149515	0.00179089
gene-LOC4330595	596.544	-0.661013	0.174377	-3.79072	0.000150211	0.00179806
gene-LOC4330533	2134.81	-0.544074	0.143547	-3.79021	0.000150518	0.00180057
gene-LOC4332714	2064.09	0.551923	0.145626	3.78999	0.00015065	0.00180099
gene-LOC4324426	270.941	1.15303	0.304259	3.78963	0.000150871	0.00180246
gene-LOC4326037	1653.92	0.532257	0.140494	3.78847	0.000151579	0.00180975
gene-LOC4335957	3463.77	-0.538445	0.142136	-3.78823	0.000151722	0.00181028
gene-LOC107278041	7133.94	0.513957	0.135751	3.78604	0.000153068	0.00182517
gene-LOC4329137	1554.39	0.548049	0.144802	3.78482	0.000153822	0.00183298
gene-LOC4340874	492.792	-0.787721	0.208203	-3.78342	0.000154686	0.00184209
gene-LOC4337976	1363.24	0.575661	0.152211	3.782	0.000155576	0.00185098
gene-LOC4341927	74.486	-1.71396	0.453201	-3.78191	0.000155633	0.00185098
gene-LOC4328814	105.708	1.42589	0.377141	3.78079	0.000156332	0.00185763
gene-LOC4341069	1927.59	0.611756	0.161811	3.78069	0.000156393	0.00185763
gene-LOC4340919	389.997	0.761382	0.201495	3.77866	0.000157675	0.00187166
gene-LOC4333387	1597.64	-0.525053	0.139008	-3.77716	0.00015863	0.00188178
gene-LOC4331812	5276.88	-0.453061	0.119985	-3.77597	0.000159387	0.00188846
gene-LOC107276549	2647.77	0.543721	0.143996	3.77595	0.000159397	0.00188846
gene-LOC107276021	16.1162	-4.95432	1.31241	-3.775	0.00016001	0.00189452
gene-LOC4341766	778.029	-0.651592	0.172654	-3.77398	0.000160665	0.00190105
gene-LOC4339539	1263.48	-0.68153	0.180668	-3.77228	0.000161765	0.00191284
gene-LOC4327087	923.398	-0.615386	0.163157	-3.77175	0.000162107	0.00191566
gene-LOC4333985	1672.79	-1.00917	0.267843	-3.76776	0.000164717	0.00194527
gene-LOC4333083	2740.54	-0.496193	0.131719	-3.76705	0.000165187	0.00194957
gene-LOC4335374	401.58	-3.8107	1.01191	-3.76586	0.000165977	0.00195764
gene-LOC4328685	2449.69	0.531515	0.141268	3.76245	0.000168258	0.00198328
gene-LOC4324061	2111.05	0.503891	0.133961	3.76147	0.000168914	0.00198975
gene-LOC4340184	10.0982	-6.77002	1.8005	-3.76008	0.00016986	NA
gene-LOC9271160	48.4433	-1.97313	0.524771	-3.75997	0.000169932	0.00200046
gene-LOC4327406	416.887	0.76565	0.203754	3.75771	0.000171474	0.00201733
gene-LOC4345951	2166.71	-0.645048	0.17168	-3.75726	0.000171781	0.00201965
gene-LOC4346605	689.522	-0.903829	0.240575	-3.75695	0.000171997	0.00202091
gene-LOC9267767	1111.51	0.719394	0.191598	3.75471	0.000173541	0.00203776
gene-LOC4351513	1258.21	-0.567804	0.151314	-3.75249	0.000175089	0.00205463
gene-LOC4335075	181.197	1.10586	0.294803	3.75117	0.000176008	0.00206411
gene-LOC4334711	846.277	-0.707548	0.188658	-3.75042	0.00017654	0.00206903
gene-LOC4338660	1091.03	-0.773365	0.206267	-3.74933	0.000177305	0.00207669
gene-LOC4339999	1155.17	0.562803	0.150158	3.74807	0.000178201	0.00208586
gene-LOC4330582	1313.86	-0.59412	0.158552	-3.74715	0.000178853	0.00209144
gene-LOC4336216	2743.36	-0.48495	0.129421	-3.74708	0.000178904	0.00209144
gene-LOC4340244	1394.76	0.657423	0.175511	3.74577	0.000179839	0.00210104
gene-LOC4326524	1227.69	0.546466	0.145908	3.74529	0.000180188	0.00210379
gene-LOC4347418	3102.19	0.558308	0.149156	3.74313	0.000181743	0.0021206
gene-LOC4347488	635.904	-0.700308	0.187131	-3.74235	0.000182306	0.00212583
gene-LOC9267730	322.816	-1.02551	0.274081	-3.74163	0.000182828	0.00213057
gene-LOC9266540	365.32	0.854838	0.228513	3.74087	0.000183386	0.00213573
gene-LOC4348185	2062.05	-0.484093	0.129431	-3.74016	0.000183906	0.00214044
gene-LOC4348369	1890.97	0.55181	0.14757	3.7393	0.000184532	0.00214382
gene-LOC4324726	1101.88	0.633183	0.169332	3.73929	0.000184539	0.00214382
gene-LOC107275818	638.207	-1.00076	0.267635	-3.73929	0.000184544	0.00214382
gene-LOC4341108	1036.29	-0.592231	0.158404	-3.73874	0.000184948	0.00214605
gene-LOC4337704	848.241	0.691232	0.184885	3.73871	0.000184969	0.00214605
gene-LOC4329995	97.5927	-1.40791	0.376609	-3.73837	0.000185216	0.00214757
gene-LOC4325404	958.296	0.753373	0.20156	3.73771	0.000185701	0.00215133
gene-LOC4349424	153.869	1.17798	0.315168	3.73762	0.000185773	0.00215133
gene-LOC4332708	1132.68	0.861682	0.230602	3.73667	0.000186474	0.00215682
gene-LOC4331779	674.117	0.75156	0.201131	3.73666	0.00018648	0.00215682
gene-LOC4349831	1550.66	0.531044	0.142151	3.73578	0.000187135	0.00216278
gene-LOC4329191	3411.07	-0.640674	0.171503	-3.73565	0.000187229	0.00216278
gene-LOC4340173	1492.24	0.585262	0.156686	3.73525	0.000187526	0.00216487
gene-LOC9269067	396.365	-0.98468	0.263696	-3.73415	0.000188348	0.00217299
gene-LOC4351201	435.476	0.753023	0.201677	3.73381	0.000188608	0.00217382
gene-LOC112938631	128.592	-1.26283	0.338221	-3.73374	0.000188655	0.00217382
gene-LOC4342925	52.4049	-2.30411	0.617194	-3.7332	0.000189061	0.00217715
gene-LOC4327778	319.057	0.793752	0.212639	3.73286	0.000189317	0.00217874
gene-LOC4335881	1178.92	0.561064	0.150362	3.73143	0.000190396	0.00218979
gene-LOC4340260	1036.46	0.561938	0.150627	3.73065	0.000190986	0.00219521
gene-LOC107280774	417.138	0.977007	0.261939	3.7299	0.000191555	0.00220039
gene-LOC4345605	1567.04	0.566774	0.151975	3.7294	0.000191936	0.00220339
gene-LOC4324675	4173.99	0.455329	0.1221	3.72915	0.000192124	0.00220418
gene-LOC9268095	292.507	0.98632	0.264545	3.72836	0.000192729	0.00220976
gene-LOC4324241	28.7491	-2.61369	0.701073	-3.72813	0.000192906	0.00221041
gene-LOC4341930	1953.76	-0.546704	0.146683	-3.72711	0.000193686	0.00221797
gene-LOC4325704	1272.94	0.671451	0.180166	3.72684	0.000193899	0.00221904
gene-LOC4328072	2207.64	-0.511531	0.137289	-3.72594	0.00019459	0.00222436
gene-LOC4331929	3982.63	0.704277	0.189021	3.72592	0.000194604	0.00222436
gene-LOC4337021	1089.68	0.723952	0.194315	3.72566	0.000194803	0.00222525
gene-LOC4339162	1902.77	-0.511466	0.137317	-3.72472	0.000195534	0.00223222
gene-LOC4332273	601.253	-0.705986	0.189582	-3.7239	0.000196168	0.00223672
gene-LOC4324527	829.528	0.938867	0.252119	3.7239	0.00019617	0.00223672
gene-LOC4327922	1405.74	-0.566568	0.152241	-3.72152	0.000198028	0.00225652
gene-LOC4350121	2919.69	0.680756	0.182978	3.72042	0.000198891	0.00226496
gene-LOC4329715	961.337	-0.672371	0.18087	-3.71742	0.00020127	0.00229064
gene-LOC4334800	470.039	-0.750721	0.202072	-3.71511	0.000203114	0.00231021
gene-LOC4335210	1291.76	0.534262	0.143833	3.71447	0.00020363	0.00231464
gene-LOC4331573	681.258	-0.762986	0.205519	-3.71248	0.00020524	0.00233152
gene-LOC4327579	664.287	0.858625	0.231318	3.71189	0.000205718	0.00233551
gene-LOC4329119	432.649	-0.714846	0.192655	-3.7105	0.000206847	0.00234689
gene-LOC9270274	300.456	-0.91653	0.247033	-3.71015	0.000207139	0.00234876
gene-LOC4326322	1555.64	0.519759	0.140141	3.70884	0.000208212	0.00235949
gene-LOC4323892	836.01	-0.606933	0.163669	-3.70829	0.000208661	0.00236313
gene-LOC4339402	1129.91	0.578984	0.156265	3.70515	0.000211262	0.00239111
gene-LOC4346047	96.0741	-1.31933	0.356133	-3.70459	0.000211729	0.00239493
gene-LOC4343573	1295.04	0.711566	0.192137	3.70343	0.000212703	0.00240448
gene-LOC4344544	2809.37	0.568336	0.15353	3.7018	0.000214077	0.00241853
gene-LOC4327429	1379.07	0.563396	0.152249	3.70049	0.000215182	0.00242954
gene-LOC9269577	326.305	0.902483	0.243928	3.69979	0.00021578	0.0024348
gene-LOC4324152	960.614	-0.566979	0.153296	-3.6986	0.000216794	0.00244475
gene-LOC4344314	722.637	0.624879	0.168984	3.69785	0.000217431	0.00244801
gene-LOC9272304	1517.48	0.544638	0.147292	3.69767	0.000217588	0.00244801
gene-LOC4340978	234.384	1.04222	0.281867	3.69756	0.00021768	0.00244801
gene-LOC4345360	259.724	-0.945223	0.255653	-3.69729	0.000217915	0.00244801
gene-LOC4331662	1987.77	-0.479149	0.129598	-3.69721	0.000217985	0.00244801
gene-LOC4339844	2945.1	0.475714	0.12867	3.69718	0.000218009	0.00244801
gene-LOC4345683	916.529	0.571778	0.154653	3.69718	0.00021801	0.00244801
gene-LOC4330651	1114.68	0.559964	0.151488	3.69643	0.000218655	0.00245377
gene-LOC4324522	86.1022	-1.37685	0.37256	-3.69565	0.000219327	0.00245982
gene-LOC4336824	257.473	-0.878533	0.237772	-3.69486	0.000220009	0.00246596
gene-LOC4336277	291.175	0.86447	0.234032	3.69381	0.000220922	0.0024747
gene-LOC4338853	778.487	0.610433	0.165382	3.69105	0.000223329	0.00250015
gene-LOC4343722	1820.9	0.485691	0.131623	3.69001	0.000224244	0.00250887
gene-LOC4332321	562.393	-0.82195	0.222799	-3.68919	0.000224967	0.00251443
gene-LOC4343739	89.6083	1.39866	0.379128	3.68914	0.000225012	0.00251443
gene-LOC4328102	786.781	0.670272	0.181702	3.68885	0.000225266	0.00251575
gene-LOC4343397	1398.05	0.526581	0.142768	3.68837	0.000225695	0.00251902
gene-LOC4330940	8254.55	0.790648	0.21448	3.68634	0.000227501	0.00253764
gene-LOC4337052	908.806	0.57752	0.156682	3.68593	0.000227866	0.00254018
gene-LOC4337219	455.235	1.33358	0.361829	3.68566	0.000228107	0.00254134
gene-LOC4339923	878.172	-0.670908	0.182092	-3.68445	0.000229196	0.00255193
gene-LOC4338322	3191.34	-0.465866	0.126448	-3.68424	0.000229382	0.00255246
gene-LOC4330625	2093.66	-0.588207	0.159667	-3.68397	0.000229629	0.00255368
gene-LOC4349805	287.454	0.830352	0.225413	3.68369	0.000229879	0.00255462
gene-LOC4339572	627.14	-0.617586	0.16766	-3.68357	0.000229994	0.00255462
gene-LOC4344539	675.551	-0.688705	0.186975	-3.68342	0.000230128	0.00255462
gene-LOC4332788	3437.88	0.510597	0.138756	3.67983	0.000233387	0.00258924
gene-LOC4344073	432.178	-0.719165	0.195447	-3.67959	0.000233606	0.00259012
gene-LOC4334666	994.876	0.584842	0.159082	3.67636	0.000236584	0.00262156
gene-LOC4329197	820.492	-0.58746	0.159959	-3.67257	0.000240125	0.0026592
gene-LOC9271771	4351.25	0.446416	0.121599	3.67123	0.00024139	0.00267161
gene-LOC107275911	27.3878	-3.0115	0.821041	-3.6679	0.000244552	0.00270499
gene-LOC107278588	137.902	-1.17613	0.320697	-3.66741	0.000245023	0.00270858
gene-LOC4336955	282.128	-0.925441	0.252405	-3.66649	0.000245904	0.00271669
gene-LOC4350869	1380.86	-0.559786	0.152685	-3.66629	0.000246096	0.00271719
gene-LOC4325971	211.603	1.05982	0.289297	3.66342	0.000248874	0.00274623
gene-LOC9271815	37.2232	-2.09514	0.572097	-3.66221	0.000250053	0.00275759
gene-LOC4336357	1033.56	0.597496	0.163169	3.66183	0.000250419	0.00275998
gene-LOC4332187	1991.71	0.500548	0.136718	3.66116	0.000251075	0.00276513
gene-LOC4339764	750.412	-0.609321	0.166439	-3.66093	0.000251305	0.00276513
gene-LOC4330679	340.428	0.758966	0.207317	3.6609	0.000251335	0.00276513
gene-LOC4334949	105.255	-1.60782	0.439329	-3.65972	0.000252495	0.00277625
gene-LOC4349264	4396.78	0.460091	0.125745	3.65893	0.000253268	0.00278309
gene-LOC4329034	3107.6	-0.475645	0.130054	-3.65729	0.000254901	0.00279937
gene-LOC4332236	263.681	-0.930858	0.254582	-3.65642	0.000255767	0.00280721
gene-LOC4344152	717.623	-0.589154	0.161228	-3.65416	0.000258027	0.00283034
gene-LOC4325987	223.004	-0.986777	0.270092	-3.65349	0.000258701	0.00283605
gene-LOC4332840	729.799	-0.675062	0.184822	-3.65249	0.000259709	0.00284542
gene-LOC4324671	509.172	-0.809516	0.221653	-3.65218	0.000260025	0.00284719
gene-LOC4339011	3239.03	-0.447901	0.1227	-3.65038	0.000261849	0.00286547
gene-LOC4328841	9.21684	-6.63387	1.81759	-3.64983	0.000262419	NA
gene-LOC4336237	440.185	0.785799	0.215454	3.64717	0.000265143	0.0028998
gene-LOC4351887	305.015	-1.53945	0.42219	-3.64635	0.000265989	0.00290733
gene-LOC4351627	570.716	-0.7242	0.198636	-3.64586	0.000266501	0.00291121
gene-LOC4344529	1632.05	0.566255	0.155346	3.64511	0.000267277	0.00291795
gene-LOC4332766	1090.26	0.53377	0.146627	3.64033	0.00027229	0.00297093
gene-LOC4327499	4287.64	-0.555491	0.1526	-3.64018	0.00027245	0.00297093
gene-LOC107280571	212.29	-1.26965	0.348934	-3.63865	0.00027407	0.00298683
gene-LOC4345515	295.546	0.961291	0.264226	3.63813	0.000274621	0.00299107
gene-LOC4345270	503.517	-0.808081	0.222144	-3.63764	0.00027515	0.00299483
gene-LOC4334265	2158.69	0.717776	0.197326	3.63751	0.00027529	0.00299483
gene-LOC4351178	1805.08	-0.510501	0.140414	-3.63568	0.000277249	0.00301437
gene-LOC4327239	4915.68	0.45661	0.125629	3.6346	0.000278411	0.00302454
gene-LOC4329518	826.4	0.808522	0.222457	3.63451	0.000278512	0.00302454
gene-LOC4331442	539.234	-0.644241	0.177329	-3.63302	0.000280124	0.00304027
gene-LOC9270809	258.187	-0.847524	0.233449	-3.63045	0.000282931	0.00306893
gene-LOC4341451	381.339	-0.75083	0.206856	-3.62971	0.000283735	0.00307584
gene-LOC4342748	865.89	-0.569641	0.156946	-3.62953	0.00028394	0.00307627
gene-LOC4352538	412.281	-0.712909	0.19644	-3.62914	0.000284367	0.00307909
gene-LOC4346508	1288.91	-0.506462	0.139592	-3.62815	0.000285456	0.00308907
gene-LOC4334064	618.931	0.631637	0.174118	3.62763	0.000286031	0.00309348
gene-LOC4340701	5385.73	0.573583	0.158166	3.62645	0.000287344	0.00310586
gene-LOC4338877	828.041	-0.705219	0.194546	-3.62495	0.000289014	0.0031221
gene-LOC4350946	691.942	0.716273	0.197613	3.62463	0.000289375	0.00312417
gene-LOC4348230	1022.65	-0.617221	0.170298	-3.62435	0.000289687	0.00312571
gene-LOC4327819	6569.06	-0.541615	0.149465	-3.62371	0.000290412	0.00313171
gene-LOC4336145	3282.18	0.571448	0.15779	3.62157	0.000292816	0.00315579
gene-LOC4338495	1135.16	-0.523628	0.144599	-3.62125	0.000293183	0.00315791
gene-LOC4345131	141.335	1.1978	0.330813	3.62078	0.000293714	0.00316178
gene-LOC4341688	3341.85	0.902427	0.249287	3.62004	0.000294557	0.00316901
gene-LOC4329333	1711.74	-0.493556	0.136456	-3.61696	0.000298078	0.00320503
gene-LOC4325587	42.2413	-2.31702	0.640853	-3.61552	0.000299742	0.00322105
gene-LOC4325602	458.265	-0.818332	0.22642	-3.61423	0.000301245	0.00323532
gene-LOC4352143	114.868	1.35092	0.37399	3.61219	0.000303622	0.00325896
gene-LOC4327544	212.565	-0.986975	0.273341	-3.61078	0.000305275	0.00327302
gene-LOC4330811	749.635	-0.5765	0.159661	-3.61077	0.000305286	0.00327302
gene-LOC4331127	76.675	-1.46455	0.405826	-3.60881	0.000307601	0.00329592
gene-LOC4324903	230.031	1.09324	0.302962	3.60852	0.000307954	0.0032978
gene-LOC4336637	1846.97	-0.470634	0.130432	-3.60826	0.000308256	0.00329912
gene-LOC9272063	506.849	0.721646	0.200053	3.60728	0.000309428	0.00330976
gene-LOC4324473	355.811	-0.795098	0.220468	-3.60641	0.000310461	0.00331888
gene-LOC4329224	534.944	-0.720338	0.199754	-3.60613	0.000310793	0.00332051
gene-LOC4327057	774.706	0.676935	0.187739	3.60572	0.000311292	0.00332392
gene-LOC9269030	143.469	1.13397	0.314573	3.60479	0.000312404	0.00333388
gene-LOC4349598	7379.4	0.458424	0.127186	3.60436	0.000312921	0.00333746
gene-LOC4341281	2183.58	-0.641176	0.177942	-3.60329	0.000314214	0.00334932
gene-LOC4347000	4505.35	-0.437104	0.121315	-3.60304	0.000314515	0.0033506
gene-LOC4328339	651.262	0.722267	0.200542	3.60157	0.000316303	0.0033677
gene-LOC4333810	1117.04	0.553722	0.153802	3.60024	0.000317924	0.00338302
gene-LOC4325645	1518.64	-0.679296	0.188712	-3.59964	0.000318658	0.00338888
gene-LOC4330396	376.912	-0.822616	0.228562	-3.59909	0.000319337	0.00339415
gene-LOC4324553	169.651	-1.04291	0.289838	-3.59826	0.000320348	0.00340294
gene-LOC4338382	545.205	0.922246	0.256368	3.59736	0.000321466	0.00341286
gene-LOC4333794	159.5	-1.82897	0.5086	-3.59609	0.000323035	0.00342755
gene-LOC4335594	2875.15	0.767357	0.213414	3.59563	0.000323603	0.0034316
gene-LOC4331543	329.639	1.01397	0.282047	3.59503	0.000324351	0.00343756
gene-LOC4328406	1471.86	-0.501961	0.139646	-3.59451	0.000324997	0.00344244
gene-LOC4336013	266.826	0.840243	0.233771	3.5943	0.000325269	0.00344334
gene-LOC4336554	1279.16	0.62019	0.172557	3.59411	0.000325501	0.00344383
gene-LOC4332474	5846.03	0.496438	0.13814	3.59374	0.000325966	0.00344678
gene-LOC9266509	761.03	-0.583237	0.162312	-3.5933	0.00032652	0.00345066
gene-LOC9267830	14.5454	-4.80003	1.33629	-3.59205	0.000328088	NA
gene-LOC4323895	263.899	-0.901682	0.251061	-3.59148	0.000328807	0.00347285
gene-LOC112939272	62.9026	1.6661	0.464023	3.59056	0.000329968	0.00348312
gene-LOC4325124	79.9072	-1.42399	0.396673	-3.58983	0.000330893	0.00349089
gene-LOC4341607	465.576	0.972705	0.270993	3.58941	0.000331426	0.00349453
gene-LOC4329350	1133.08	0.612602	0.17075	3.58772	0.000333579	0.00351522
gene-LOC4346795	827.665	0.954677	0.2662	3.58631	0.000335391	0.0035323
gene-LOC4333075	2667.75	0.486243	0.135625	3.58519	0.000336827	0.00354541
gene-LOC4323841	148.856	-1.05359	0.29393	-3.58449	0.000337737	0.0035518
gene-LOC4350978	41.6664	-2.11589	0.590324	-3.58429	0.000338003	0.0035518
gene-LOC4330020	814.814	-0.557743	0.155608	-3.58428	0.000338015	0.0035518
gene-LOC4338792	2107.97	0.464408	0.129573	3.58413	0.000338203	0.0035518
gene-LOC4350402	2790.7	0.466636	0.130202	3.58393	0.000338462	0.00355251
gene-LOC4329728	24.1896	-3.66594	1.02341	-3.58209	0.000340857	0.00357562
gene-LOC4345153	195.554	-1.02025	0.285079	-3.57883	0.000345136	0.00361845
gene-LOC4336551	588.573	0.958929	0.267966	3.57855	0.000345512	0.00362034
gene-LOC4349712	40.1908	-2.05427	0.574116	-3.57815	0.000346033	0.00362375
gene-LOC4331647	235.375	1.72317	0.481799	3.57653	0.000348189	0.00364426
gene-LOC4335865	3040.72	-0.458099	0.128162	-3.57437	0.000351072	0.00367236
gene-LOC4333035	812.462	0.638394	0.178672	3.573	0.000352914	0.00368804
gene-LOC4341727	648.635	-0.619125	0.173281	-3.57296	0.00035297	0.00368804
gene-LOC4327722	97.9676	-1.30363	0.364898	-3.57259	0.000353462	0.00369109
gene-LOC4333770	548.782	0.71252	0.1995	3.57153	0.000354904	0.00370406
gene-LOC4332041	115.166	1.48216	0.41504	3.57112	0.000355452	0.00370769
gene-LOC4341169	941.049	0.556331	0.155802	3.57076	0.00035595	0.00371079
gene-LOC9269424	373.002	-0.716374	0.200656	-3.57015	0.000356777	0.00371731
gene-LOC4329181	2500	0.458321	0.128477	3.56734	0.000360621	0.00375525
gene-LOC4336794	8.76805	-6.56118	1.83972	-3.5664	0.000361913	NA
gene-LOC4334877	669.22	-0.638447	0.179021	-3.56631	0.00036204	0.00376603
gene-LOC9267389	273.199	0.9327	0.261532	3.5663	0.000362063	0.00376603
gene-LOC4328781	912.017	0.576725	0.16173	3.56598	0.000362499	0.00376641
gene-LOC4349105	152.511	1.05214	0.29505	3.56597	0.000362507	0.00376641
gene-LOC4327408	90.7807	-1.62743	0.456434	-3.56552	0.000363135	0.00377011
gene-LOC4336748	55.2405	-1.64978	0.462721	-3.56539	0.000363317	0.00377011
gene-LOC4331562	2617.59	-0.452675	0.126968	-3.56528	0.000363475	0.00377011
gene-LOC9270876	119.91	1.4235	0.399316	3.56484	0.000364081	0.00377428
gene-LOC4347769	801.869	0.840981	0.235971	3.56393	0.00036535	0.00378531
gene-LOC4334502	805.764	0.608565	0.170779	3.56347	0.000365991	0.00378983
gene-LOC107280560	26.0127	-2.55369	0.716943	-3.56191	0.000368162	0.00381018
gene-LOC9270402	388.993	-0.732963	0.205887	-3.56002	0.000370823	0.00383557
gene-LOC112936846	17.0443	-3.36039	0.944156	-3.55915	0.000372055	0.00384616
gene-LOC4333582	145.063	-1.08843	0.305832	-3.55893	0.000372375	0.00384732
gene-LOC4324998	193.772	-1.09628	0.308247	-3.55651	0.000375818	0.00388073
gene-LOC4327199	552.225	-0.624561	0.175656	-3.55559	0.000377135	0.00389137
gene-LOC4330887	203.619	0.954456	0.268445	3.55549	0.00037727	0.00389137
gene-LOC9270776	1643.22	-0.570829	0.160603	-3.55429	0.000379006	0.0039071
gene-LOC4325120	3243.11	0.467753	0.131672	3.55242	0.000381712	0.00393281
gene-LOC4344852	1418.8	0.550201	0.154896	3.55207	0.000382209	0.00393573
gene-LOC4334251	894.857	-0.653706	0.184092	-3.55098	0.000383806	0.00394998
gene-LOC4327498	1095.46	-0.541421	0.152506	-3.55016	0.000384991	0.00395997
gene-LOC4342726	695.5	-0.603783	0.170088	-3.54983	0.000385482	0.00396282
gene-LOC4337362	2948.95	0.461443	0.130112	3.5465	0.000390382	0.00401096
gene-LOC4352923	8972.16	-0.459707	0.129681	-3.54491	0.000392744	0.00403299
gene-LOC107276737	31.7542	-2.58533	0.729515	-3.5439	0.000394251	0.00404621
gene-LOC4326444	160.764	-0.985742	0.278439	-3.54025	0.000399754	0.00410041
gene-LOC4325601	803.068	-0.632454	0.178674	-3.53971	0.000400572	0.00410653
gene-LOC4343267	425.031	-0.720166	0.203644	-3.53639	0.000405633	0.00415611
gene-LOC4325949	2071.23	0.648567	0.183438	3.53562	0.000406827	0.00416604
gene-LOC4338457	2066.82	0.469782	0.132934	3.53396	0.000409379	0.00418985
gene-LOC4338755	1852.72	-0.507846	0.143737	-3.53316	0.000410619	0.00420022
gene-LOC4334379	345.579	0.757574	0.214457	3.53252	0.000411623	0.00420637
gene-LOC4347042	765.111	0.644379	0.182415	3.53248	0.000411676	0.00420637
gene-LOC4331043	685.285	0.577331	0.163469	3.53175	0.000412822	0.00421575
gene-LOC4324872	1636.61	0.494811	0.140117	3.5314	0.00041336	0.00421892
gene-LOC107277178	591.294	0.661796	0.187472	3.53011	0.00041539	0.00423595
gene-LOC4330848	500.177	0.742435	0.210319	3.53005	0.000415487	0.00423595
gene-LOC4349235	481.86	0.961874	0.272547	3.52921	0.000416802	0.00424702
gene-LOC9269460	396.295	1.42563	0.404111	3.52783	0.000418987	0.00426693
gene-LOC4324908	385.086	-0.700982	0.198728	-3.52733	0.000419766	0.00427209
gene-LOC4338253	931.19	0.569896	0.161571	3.52721	0.00041996	0.00427209
gene-LOC4352197	911.776	0.607919	0.172358	3.52707	0.000420187	0.00427209
gene-LOC4341253	265.728	0.817423	0.231806	3.52633	0.000421364	0.00428171
gene-LOC4324899	854.16	-0.599977	0.170242	-3.52426	0.000424662	0.00431285
gene-LOC4327755	610.416	-0.707292	0.200715	-3.52386	0.000425302	0.00431698
gene-LOC4334381	689.878	0.646595	0.183502	3.52365	0.000425652	0.00431816
gene-LOC4329027	1289.7	0.764909	0.21721	3.52151	0.000429094	0.00435069
gene-LOC4343584	8104.21	0.48779	0.138563	3.52035	0.000430983	0.00436393
gene-LOC4325657	66.9673	1.54951	0.440165	3.52029	0.000431076	0.00436393
gene-LOC4346299	2964.25	0.480907	0.136611	3.52027	0.000431107	0.00436393
gene-LOC4336855	4433.24	0.6123	0.17398	3.51937	0.000432575	0.0043747
gene-LOC9268032	159.484	-1.05149	0.298776	-3.51933	0.000432644	0.0043747
gene-LOC4343357	821.696	0.579107	0.164572	3.51888	0.000433378	0.00437972
gene-LOC4331590	194.497	-0.951961	0.270576	-3.51827	0.000434371	0.00438717
gene-LOC4339523	261.731	0.948412	0.269578	3.51814	0.000434589	0.00438717
gene-LOC4345431	171.514	0.953955	0.271331	3.51583	0.000438377	0.00442299
gene-LOC4350988	1056.89	-0.562961	0.160172	-3.51473	0.000440206	0.00443902
gene-LOC4346601	1206	0.517814	0.147383	3.51339	0.000442426	0.0044571
gene-LOC4334595	2162.69	0.509113	0.144908	3.51336	0.000442481	0.0044571
gene-LOC4329341	191.868	-1.03944	0.296029	-3.51129	0.000445942	0.00448952
gene-LOC4329066	1300.53	0.497732	0.14176	3.51109	0.000446278	0.00449046
gene-LOC4332473	1004.5	0.684174	0.194873	3.51086	0.000446659	0.00449185
gene-LOC4326426	529.407	-0.620447	0.176778	-3.50975	0.00044853	0.00450822
gene-LOC4344419	243.495	0.877645	0.250154	3.50842	0.00045077	0.00452826
gene-LOC9269090	417.01	0.708156	0.201861	3.50814	0.000451259	0.00453072
gene-LOC4334589	322.969	0.747237	0.21301	3.50799	0.000451508	0.00453076
gene-LOC4332388	882.364	-0.541134	0.15432	-3.50656	0.000453931	0.00455261
gene-LOC4344086	695.714	0.586585	0.167337	3.50541	0.000455909	0.00456996
gene-LOC4339573	760.106	-0.573572	0.163731	-3.50313	0.000459833	0.0046068
gene-LOC4352758	141.412	-1.04599	0.298715	-3.50163	0.000462424	0.00463025
gene-LOC4329983	34345.7	-0.592369	0.169191	-3.50119	0.000463183	0.00463533
gene-LOC4340929	497.514	-0.648101	0.185137	-3.50067	0.000464097	0.00464024
gene-LOC4335919	811.267	0.550515	0.157262	3.50062	0.000464175	0.00464024
gene-LOC4333827	2760.29	0.569238	0.162646	3.49985	0.000465514	0.00465112
gene-LOC4339706	676.959	-0.596717	0.170596	-3.49784	0.000469043	0.00468385
gene-LOC4329851	28.8206	-2.42093	0.692466	-3.4961	0.000472106	0.00471189
gene-LOC9270126	175.659	-1.17426	0.335898	-3.49589	0.000472489	0.00471309
gene-LOC4337883	3066.31	-0.508076	0.145341	-3.49575	0.000472736	0.00471309
gene-LOC4325749	321.214	-0.816178	0.233515	-3.49519	0.000473726	0.00472042
gene-LOC107278523	253.862	-0.910963	0.260808	-3.49285	0.000477892	0.00475936
gene-LOC4352595	2693.85	0.453269	0.129801	3.49202	0.00047938	0.00477161
gene-LOC4334495	511.319	0.683865	0.195847	3.49183	0.000479721	0.00477243
gene-LOC9267579	1266.03	0.804094	0.230339	3.49092	0.000481356	0.00478442
gene-LOC9270770	27.1076	-2.73932	0.784709	-3.49087	0.000481442	0.00478442
gene-LOC4333650	975.206	0.565816	0.162092	3.49071	0.000481733	0.00478473
gene-LOC4339879	95.7479	-1.29738	0.371685	-3.49055	0.000482036	0.00478517
gene-LOC4332654	487.033	0.707468	0.202694	3.49033	0.000482423	0.00478645
gene-LOC4345497	1538.82	0.556622	0.159584	3.48795	0.000486743	0.00482672
gene-LOC4343012	252.867	-0.86812	0.249139	-3.48448	0.000493092	0.00488706
gene-LOC4344696	1056.79	-0.511532	0.146813	-3.48425	0.000493525	0.00488729
gene-LOC4343585	825.932	0.547096	0.157023	3.48418	0.000493645	0.00488729
gene-LOC4342808	103.961	-1.28411	0.368693	-3.48288	0.000496059	0.00490857
gene-LOC4350622	1081.69	-0.538875	0.154728	-3.48272	0.00049634	0.00490873
gene-LOC4330908	2928.12	-0.438016	0.125777	-3.48249	0.00049678	0.00491045
gene-LOC4351241	861.019	-0.55948	0.160758	-3.48027	0.0005009	0.00494853
gene-LOC4336645	778	0.628355	0.180725	3.47686	0.000507317	0.00500924
gene-LOC4347537	552.962	0.638868	0.183768	3.47649	0.000508026	0.00501266
gene-LOC4345658	27.0945	-2.86709	0.824731	-3.47639	0.000508204	0.00501266
gene-LOC4346042	157.826	0.995167	0.286346	3.4754	0.000510086	0.00502853
gene-LOC4344294	483.465	0.741699	0.213484	3.47425	0.000512277	0.00504605
gene-LOC4350095	152.764	-1.33606	0.384569	-3.47418	0.000512409	0.00504605
gene-LOC4328643	538.101	0.613142	0.176542	3.47307	0.000514537	0.00506402
gene-LOC4324751	770.934	0.548554	0.157951	3.47294	0.000514781	0.00506402
gene-LOC4347248	664.096	0.606369	0.174624	3.47242	0.00051578	0.00507115
gene-LOC4341803	513.938	0.715538	0.206081	3.47211	0.000516378	0.00507241
gene-LOC4329757	1219.28	-0.530824	0.152884	-3.47207	0.000516456	0.00507241
gene-LOC4351424	494.77	-0.662989	0.191067	-3.46992	0.000520614	0.00511053
gene-LOC4343662	1166.7	-0.526715	0.151823	-3.46927	0.000521866	0.0051201
gene-LOC4334277	1166.17	-0.557608	0.160803	-3.46765	0.000525039	0.0051485
gene-LOC4349956	1947.86	0.521329	0.150353	3.46737	0.000525583	0.00515111
gene-LOC4337424	760.92	0.574646	0.16575	3.46696	0.000526385	0.00515623
gene-LOC4327852	2239.71	0.655196	0.189117	3.4645	0.000531217	0.00520081
gene-LOC4341928	335.796	-0.734992	0.212189	-3.46386	0.000532482	0.00521044
gene-LOC4330544	3466.44	0.456325	0.131841	3.46117	0.000537839	0.00525705
gene-LOC4345465	160.436	1.08283	0.312857	3.46109	0.000537993	0.00525705
gene-LOC4332467	140.193	-1.10932	0.320523	-3.46097	0.00053824	0.00525705
gene-LOC4338700	1289.64	-0.537204	0.155221	-3.46089	0.000538383	0.00525705
gene-LOC4327085	48.0268	-1.95818	0.565902	-3.46028	0.000539609	0.00526459
gene-LOC4340174	2765.98	0.480402	0.138835	3.46023	0.000539724	0.00526459
gene-LOC4328095	1195.79	0.500886	0.144775	3.45976	0.00054065	0.00527083
gene-LOC4328205	993.415	-0.541026	0.156435	-3.45848	0.000543234	0.00529324
gene-LOC4343336	3341.49	0.545253	0.157672	3.45815	0.000543897	0.00529691
gene-LOC4325068	7290.39	0.441928	0.127798	3.45801	0.000544184	0.00529691
gene-LOC4330012	1175.38	0.55265	0.159864	3.457	0.000546231	0.00531405
gene-LOC4326829	928.672	0.520077	0.150448	3.45685	0.000546523	0.00531409
gene-LOC4326376	462.86	-1.12005	0.324079	-3.45611	0.000548022	0.00532586
gene-LOC9270747	832.908	-0.548759	0.158831	-3.45499	0.000550305	0.00534524
gene-LOC4339446	2812.83	-0.438956	0.127102	-3.45357	0.000553217	0.00536939
gene-LOC4333849	2760.01	-0.442186	0.12804	-3.4535	0.000553371	0.00536939
gene-LOC4352342	1331.23	-0.5134	0.148679	-3.45308	0.000554232	0.00537427
gene-LOC4343215	287.731	-0.787626	0.228101	-3.45297	0.000554456	0.00537427
gene-LOC4342644	1825.89	0.4651	0.134704	3.45276	0.000554879	0.00537555
gene-LOC4324781	186.473	-1.60335	0.464408	-3.45246	0.000555507	0.0053761
gene-LOC4330695	36.365	2.03465	0.589334	3.45245	0.000555517	0.0053761
gene-LOC4334519	3780.25	0.608303	0.17621	3.45215	0.000556139	0.00537774
gene-LOC4350669	506.32	0.799673	0.231649	3.45209	0.000556268	0.00537774
gene-LOC4332815	5143.23	0.496738	0.143936	3.45109	0.000558323	0.00539282
gene-LOC4337711	436.895	-0.683506	0.198058	-3.45105	0.000558411	0.00539282
gene-LOC4337011	1903.84	0.54683	0.158498	3.45008	0.000560416	0.00540817
gene-LOC4329718	1780.05	-0.50136	0.145322	-3.45	0.000560585	0.00540817
gene-LOC4327957	1367.75	0.692466	0.200727	3.4498	0.000561012	0.00540947
gene-LOC4324159	24.7303	-2.47018	0.716196	-3.44902	0.00056262	0.00542214
gene-LOC4329259	581.665	-0.671874	0.194842	-3.4483	0.000564135	0.00543391
gene-LOC4343647	125.564	-1.07986	0.313204	-3.44778	0.000565223	0.00544156
gene-LOC4346430	1651.32	0.48191	0.139786	3.44748	0.000565847	0.00544357
gene-LOC9270318	620.316	0.650762	0.188769	3.44739	0.000566021	0.00544357
gene-LOC4346329	1308.04	-0.516849	0.150018	-3.44525	0.000570529	0.00548407
gene-LOC4336558	722.416	-0.561548	0.163076	-3.44348	0.000574273	0.0055172
gene-LOC4334719	1226.3	-0.486009	0.141172	-3.44268	0.000575984	0.00553076
gene-LOC4352058	891.405	-0.576507	0.167481	-3.44223	0.000576948	0.00553714
gene-LOC4345298	560.905	-0.615399	0.178843	-3.44101	0.000579558	0.00555931
gene-LOC4344391	5863.75	0.399642	0.116195	3.4394	0.000583005	0.00558947
gene-LOC4342423	1735.58	0.50236	0.146145	3.43741	0.000587298	0.00562772
gene-LOC4346822	10.9806	-6.88239	2.00234	-3.43718	0.000587812	NA
gene-LOC9266155	258.36	-1.12655	0.32776	-3.43713	0.000587915	0.00563071
gene-LOC9270608	20.8015	-3.22437	0.938332	-3.43628	0.000589754	0.0056454
gene-LOC4347254	149.669	-1.08623	0.316171	-3.4356	0.000591254	0.00565683
gene-LOC4337637	1873.4	0.504814	0.146959	3.43506	0.000592426	0.0056629
gene-LOC4329361	1247.33	-0.483399	0.140732	-3.43489	0.0005928	0.0056629
gene-LOC4349242	1812.85	0.458095	0.133367	3.43485	0.000592885	0.0056629
gene-LOC4337464	1541.54	0.467574	0.136131	3.43474	0.000593114	0.0056629
gene-LOC4328956	1425.82	0.502345	0.146292	3.43384	0.0005951	0.00567894
gene-LOC4352413	649.531	-0.57974	0.168867	-3.43311	0.000596694	0.00569121
gene-LOC4331915	2123.98	-0.442505	0.128947	-3.43169	0.000599831	0.00571818
gene-LOC4338912	338.508	0.760888	0.221833	3.43001	0.000603567	0.00575083
gene-LOC9269958	564.112	0.674091	0.196547	3.42967	0.000604326	0.0057551
gene-LOC4347207	236.442	0.884415	0.2579	3.42929	0.00060516	0.00576008
gene-LOC4327181	1392.78	-0.545648	0.159159	-3.42833	0.000607309	0.00577756
gene-LOC4340741	147.42	-1.04305	0.304291	-3.42779	0.000608507	0.00578597
gene-LOC4349000	396.237	-0.715357	0.208939	-3.42376	0.00061762	0.00586961
gene-LOC4341612	1033.51	-0.522759	0.152694	-3.42359	0.000618009	0.00587029
gene-LOC4337588	565.329	-0.705919	0.206206	-3.42337	0.000618494	0.00587188
gene-LOC9267611	33.8775	2.47916	0.724316	3.42276	0.000619886	0.00588208
gene-LOC4337135	293.934	-0.851745	0.248953	-3.42131	0.000623208	0.00591057
gene-LOC4331367	426.385	-0.694245	0.203004	-3.41987	0.000626521	0.00593894
gene-LOC4330369	1296.08	0.77751	0.227525	3.41724	0.00063259	0.0059934
gene-LOC4335927	1953.46	0.475678	0.139249	3.41601	0.00063545	0.00601678
gene-LOC4343998	258.108	0.817044	0.239191	3.41587	0.000635785	0.00601678
gene-LOC4330644	3949.46	0.491859	0.143997	3.41576	0.000636034	0.00601678
gene-LOC107280684	8.14299	-6.45279	1.88941	-3.41525	0.000637245	NA
gene-LOC4351260	719.5	1.012	0.296507	3.41305	0.000642391	0.00607382
gene-LOC4347587	538.557	1.05339	0.308654	3.41285	0.000642883	0.00607536
gene-LOC4324993	895.311	0.705484	0.206895	3.40986	0.000649953	0.00613719
gene-LOC4351995	156.336	-1.028	0.301484	-3.40981	0.000650089	0.00613719
gene-LOC4327831	1691.52	-0.490137	0.143752	-3.40961	0.000650569	0.00613858
gene-LOC4337536	1398.29	0.469888	0.137838	3.40898	0.000652071	0.00614962
gene-LOC4333210	701.081	-0.635333	0.186409	-3.40828	0.000653749	0.0061623
gene-LOC4336042	92.5337	1.28102	0.375902	3.40786	0.00065475	0.00616859
gene-LOC4326459	3646.6	0.4157	0.122014	3.40699	0.000656839	0.00618512
gene-LOC4339574	90.6325	1.28569	0.377418	3.40654	0.00065793	0.00619224
gene-LOC9271255	118.287	1.57772	0.46331	3.40533	0.000660841	0.00621647
gene-LOC4334438	2034.22	-0.469008	0.137766	-3.40438	0.000663133	0.00623487
gene-LOC4340911	1287.83	0.484278	0.142288	3.40351	0.000665264	0.00625173
gene-LOC4350105	1109.25	0.531158	0.156083	3.40304	0.000666412	0.00625933
gene-LOC9267512	217.392	0.983801	0.289272	3.40095	0.000671515	0.0063035
gene-LOC4341461	2036.24	0.483251	0.142097	3.40084	0.000671796	0.0063035
gene-LOC4349648	1519.04	0.717374	0.210987	3.4001	0.000673624	0.00631745
gene-LOC4352560	5117.68	-0.460392	0.135438	-3.39927	0.000675651	0.00633324
gene-LOC4325654	1661.39	0.467964	0.137683	3.39885	0.000676686	0.00633973
gene-LOC4350288	64.8481	-1.9772	0.581817	-3.39833	0.000677989	0.00634872
gene-LOC4343110	1539.63	0.46133	0.135785	3.39751	0.000680031	0.00636462
gene-LOC4347528	1625.07	-0.467067	0.137521	-3.39634	0.000682934	0.00638856
gene-LOC4349717	226.045	-0.899937	0.264997	-3.39603	0.000683704	0.00639252
gene-LOC4331607	751.698	0.602332	0.177383	3.39565	0.00068465	0.00639814
gene-LOC4339481	1741.62	0.467965	0.137846	3.39485	0.000686655	0.00641363
gene-LOC4348468	736.255	-0.549563	0.161895	-3.39458	0.000687349	0.00641687
gene-LOC4333331	1539.6	0.504635	0.148735	3.39286	0.000691678	0.00645403
gene-LOC9266449	404.098	0.693103	0.204296	3.39265	0.000692207	0.00645571
gene-LOC4332042	1747.16	-0.479477	0.141337	-3.39244	0.00069273	0.00645734
gene-LOC4351488	3032.16	-0.423662	0.124909	-3.39176	0.000694442	0.00647003
gene-LOC4330137	333.814	-0.732123	0.215864	-3.3916	0.000694856	0.00647063
gene-LOC4332562	300.571	0.740668	0.218393	3.39145	0.000695244	0.00647098
gene-LOC4349999	167.46	0.993948	0.293104	3.39111	0.000696107	0.00647575
gene-LOC4330593	1636.26	0.858571	0.253322	3.38925	0.000700838	0.00651649
gene-LOC9272377	523.903	0.663617	0.19589	3.3877	0.000704817	0.00655019
gene-LOC4333780	1106.6	0.490256	0.144781	3.3862	0.000708685	0.00658284
[truncated: 22,103 more rows]
