# Supplementary material for: Transcriptome analysis of differentially expressed genes in rice seedling leaves under different nitrate treatments on resistance to bacterial leaf blight
Source: Front Plant Sci. 2024 Jul 4;15:1436912. doi: 10.3389/fpls.2024.1436912 (PMC11254694; doi:10.3389/fpls.2024.1436912)
Supplement: Supplementary file 6 [file Table_4.xlsx]

## Sheet: Gene expression_DEGs-LNck vs LN
Table	Gene expression_DEGs-LNck vs LNin
gene id	baseMean	log2FoldChange	lfcSE	stat	pval	padj
gene-LOC4342862	6071.55	-8.31686	0.225694	-36.8502	2.91e-297	5.95e-293
gene-LOC9266774	25914.4	-9.53965	0.266177	-35.8394	2.69e-281	2.75e-277
gene-LOC4325750	6622.94	-7.4879	0.225422	-33.2172	6.08e-242	4.15e-238
gene-LOC4342376	8017.51	-10.5892	0.344402	-30.7467	1.35e-207	6.94e-204
gene-LOC107278293	3249.69	-6.09631	0.245481	-24.8342	3.83e-136	1.57e-132
gene-LOC4324599	4851.25	-4.22863	0.184217	-22.9546	1.33e-116	4.53e-113
gene-LOC4334129	4258.19	-3.49522	0.15665	-22.3122	2.81e-110	8.23e-107
gene-LOC4344914	820.039	-5.87377	0.269583	-21.7884	2.99e-105	7.66e-102
gene-LOC4324179	8027.27	-3.52419	0.163001	-21.6207	1.15e-103	2.61e-100
gene-LOC4332972	1386.89	-3.72715	0.188628	-19.7592	6.68e-87	1.37e-83
gene-LOC4340843	583.937	-4.54134	0.254904	-17.8159	5.32e-71	9.92e-68
gene-LOC4336028	2807.53	-2.79053	0.156982	-17.7761	1.08e-70	1.85e-67
gene-LOC4324944	4630.25	-2.87292	0.164446	-17.4703	2.41e-68	3.8e-65
gene-LOC4344999	2243.01	-4.04449	0.239009	-16.9219	3.1e-64	4.54e-61
gene-LOC4342395	8026.84	-2.4961	0.148919	-16.7615	4.67e-63	6.37e-60
gene-LOC4345356	1297.86	-3.41367	0.20676	-16.5103	3.09e-61	3.96e-58
gene-LOC4352572	6276.06	-3.24614	0.203201	-15.975	1.91e-57	2.3e-54
gene-LOC4325938	544.208	-3.50894	0.221503	-15.8415	1.61e-56	1.83e-53
gene-LOC9271269	497.148	-7.4408	0.471905	-15.7676	5.2e-56	5.61e-53
gene-LOC4348272	389.614	-4.48276	0.285615	-15.6951	1.63e-55	1.67e-52
gene-LOC4333359	17071.3	-2.38451	0.153572	-15.5269	2.28e-54	2.23e-51
gene-LOC4343583	7746.8	-2.74831	0.177866	-15.4516	7.36e-54	6.86e-51
gene-LOC4351966	17029.4	-2.46007	0.16123	-15.2582	1.45e-52	1.29e-49
gene-LOC4340892	11019	-2.09368	0.138035	-15.1677	5.78e-52	4.94e-49
gene-LOC4333209	5863.5	-2.08877	0.140168	-14.9019	3.21e-50	2.63e-47
gene-LOC4352021	12498	-1.97918	0.133284	-14.8493	7.03e-50	5.54e-47
gene-LOC4351335	848.502	-3.69603	0.253161	-14.5995	2.83e-48	2.15e-45
gene-LOC4326027	1047.64	-2.90261	0.202059	-14.3652	8.56e-47	6.26e-44
gene-LOC4346837	542.815	-3.09341	0.216231	-14.306	2.01e-46	1.42e-43
gene-LOC4343573	1654.93	2.56653	0.180978	14.1815	1.19e-45	8.15e-43
gene-LOC4338768	901.679	-2.58479	0.182811	-14.1391	2.18e-45	1.44e-42
gene-LOC107278492	358.383	-4.58528	0.326601	-14.0394	8.94e-45	5.73e-42
gene-LOC4324220	2493.46	2.78593	0.199276	13.9803	2.06e-44	1.28e-41
gene-LOC9268329	657.596	-2.8862	0.207951	-13.8793	8.46e-44	5.1e-41
gene-LOC4325998	2517.68	-3.81954	0.277083	-13.7848	3.15e-43	1.84e-40
gene-LOC4340333	461.72	-3.24486	0.236832	-13.7011	1e-42	5.69e-40
gene-LOC4341383	1774.7	-3.08649	0.225673	-13.6768	1.4e-42	7.74e-40
gene-LOC4337017	816.691	2.59513	0.195329	13.2859	2.79e-40	1.51e-37
gene-LOC4345663	16697.7	-2.02016	0.152902	-13.2121	7.47e-40	3.92e-37
gene-LOC4336947	1072.12	2.30729	0.175157	13.1727	1.26e-39	6.45e-37
gene-LOC4351818	557.418	-2.9558	0.224445	-13.1694	1.32e-39	6.58e-37
gene-LOC4333823	2054.75	2.18795	0.168566	12.9797	1.59e-38	7.78e-36
gene-LOC4333962	517.485	-8.76819	0.678905	-12.9152	3.7e-38	1.76e-35
gene-LOC4343785	695.042	3.23198	0.251172	12.8676	6.85e-38	3.19e-35
gene-LOC4341496	3378.83	-2.43451	0.189414	-12.8528	8.29e-38	3.78e-35
gene-LOC4334034	1276.54	-2.54242	0.198249	-12.8244	1.2e-37	5.33e-35
gene-LOC4332079	14565.6	2.64777	0.207305	12.7724	2.34e-37	1.02e-34
gene-LOC4326442	23221.9	-1.92097	0.151368	-12.6907	6.66e-37	2.84e-34
gene-LOC4335374	367.532	-3.42079	0.273487	-12.508	6.75e-36	2.82e-33
gene-LOC4325662	843.119	3.39862	0.27211	12.4899	8.48e-36	3.47e-33
gene-LOC4339793	217.535	-5.34562	0.428494	-12.4754	1.02e-35	4.09e-33
gene-LOC4342404	9462.98	-1.91063	0.153528	-12.4449	1.49e-35	5.88e-33
gene-LOC4344635	17465.9	-1.72099	0.138765	-12.4022	2.54e-35	9.83e-33
gene-LOC4349618	2618.7	-2.78024	0.226107	-12.2961	9.51e-35	3.61e-32
gene-LOC4334324	1505.76	-1.97205	0.160701	-12.2715	1.29e-34	4.8e-32
gene-LOC4339101	809.626	3.10086	0.253622	12.2263	2.25e-34	8.23e-32
gene-LOC107275307	394.7	-3.93983	0.32412	-12.1555	5.36e-34	1.93e-31
gene-LOC4339096	295.809	-4.5029	0.37415	-12.035	2.33e-33	8.22e-31
gene-LOC4346790	3288.28	-2.64587	0.220197	-12.0159	2.93e-33	1.02e-30
gene-LOC4343492	463.344	-2.67369	0.222874	-11.9964	3.71e-33	1.27e-30
gene-LOC4351320	975.848	-3.11921	0.261147	-11.9443	6.96e-33	2.34e-30
gene-LOC9267894	877.375	-2.28371	0.191405	-11.9313	8.13e-33	2.69e-30
gene-LOC4336494	4806.21	1.99503	0.167797	11.8896	1.34e-32	4.36e-30
gene-LOC4332413	2833.85	1.83379	0.155636	11.7826	4.8e-32	1.54e-29
gene-LOC4349605	4287.66	-1.82977	0.15666	-11.6799	1.62e-31	5.09e-29
gene-LOC4328909	497.901	-2.86581	0.246976	-11.6036	3.95e-31	1.23e-28
gene-LOC4326583	15581.5	-1.58216	0.136942	-11.5534	7.09e-31	2.17e-28
gene-LOC4344567	12162.2	1.77146	0.153426	11.5461	7.73e-31	2.33e-28
gene-LOC4336964	268.015	-3.47955	0.301904	-11.5254	9.83e-31	2.92e-28
gene-LOC4332717	3648.75	2.07719	0.180945	11.4797	1.67e-30	4.89e-28
gene-LOC4327934	288.739	-7.92126	0.691947	-11.4478	2.41e-30	6.96e-28
gene-LOC4335063	325.387	-3.79048	0.331295	-11.4414	2.6e-30	7.39e-28
gene-LOC9271323	2240.03	-2.54519	0.223216	-11.4023	4.07e-30	1.14e-27
gene-LOC4352085	10400	-1.54458	0.135962	-11.3604	6.59e-30	1.82e-27
gene-LOC4328040	353.52	-3.26531	0.287676	-11.3507	7.36e-30	2.01e-27
gene-LOC4334169	3313.12	1.87829	0.165743	11.3325	9.05e-30	2.44e-27
gene-LOC9266204	1789.68	-1.93353	0.171331	-11.2853	1.55e-29	4.13e-27
gene-LOC112935994	206.483	-5.38711	0.478672	-11.2543	2.21e-29	5.8e-27
gene-LOC4334350	395.768	-2.73565	0.244232	-11.201	4.03e-29	1.05e-26
gene-LOC4344281	350.898	-2.96097	0.265966	-11.1329	8.68e-29	2.22e-26
gene-LOC112936005	207.694	-3.587	0.324246	-11.0626	1.91e-28	4.82e-26
gene-LOC4339530	1360.55	-2.4772	0.224579	-11.0304	2.73e-28	6.81e-26
gene-LOC4349203	500.402	-2.52893	0.229425	-11.0229	2.96e-28	7.31e-26
gene-LOC4332475	1066.02	1.96491	0.179113	10.9702	5.32e-28	1.3e-25
gene-LOC4326862	866.167	-2.10041	0.19153	-10.9665	5.54e-28	1.33e-25
gene-LOC4324705	212.08	-4.43866	0.404794	-10.9652	5.62e-28	1.34e-25
gene-LOC4351319	1932.65	-1.90658	0.174752	-10.9102	1.03e-27	2.43e-25
gene-LOC4335799	8567.55	-1.69673	0.155772	-10.8924	1.25e-27	2.92e-25
gene-LOC4340874	351.097	-2.63541	0.242258	-10.8785	1.46e-27	3.36e-25
gene-LOC4326901	10826.8	-1.47949	0.136366	-10.8494	2.01e-27	4.57e-25
gene-LOC4324276	223.475	-3.77164	0.348173	-10.8327	2.41e-27	5.43e-25
gene-LOC4324791	1706.88	2.30615	0.213168	10.8185	2.81e-27	6.27e-25
gene-LOC4347395	10521.4	-1.54919	0.1437	-10.7807	4.25e-27	9.36e-25
gene-LOC4327922	1116.75	-2.033	0.188819	-10.7669	4.93e-27	1.08e-24
gene-LOC4328623	17408.9	-1.56488	0.146679	-10.6688	1.42e-26	3.07e-24
gene-LOC4347344	2337.01	1.85383	0.173872	10.662	1.53e-26	3.27e-24
gene-LOC107278768	388.714	3.87614	0.365645	10.6008	2.95e-26	6.24e-24
gene-LOC4350807	4889.3	2.03881	0.193973	10.5108	7.7e-26	1.61e-23
gene-LOC4345385	2495.12	1.67075	0.159099	10.5013	8.52e-26	1.76e-23
gene-LOC4343689	490.269	2.73171	0.261008	10.466	1.24e-25	2.54e-23
gene-LOC4340022	480.168	2.20187	0.210576	10.4564	1.37e-25	2.78e-23
gene-LOC4339339	294.862	-2.70106	0.258544	-10.4472	1.51e-25	3.03e-23
gene-LOC9272517	294.817	2.79952	0.268799	10.4149	2.12e-25	4.22e-23
gene-LOC9266978	1453.58	-1.80728	0.173744	-10.4019	2.43e-25	4.79e-23
gene-LOC4326367	2751.41	-1.64386	0.158651	-10.3615	3.71e-25	7.24e-23
gene-LOC4341625	167.238	-6.44975	0.622886	-10.3546	3.99e-25	7.71e-23
gene-LOC4327518	1184.6	1.88358	0.182098	10.3438	4.47e-25	8.55e-23
gene-LOC9266867	11069.8	2.10896	0.204156	10.3301	5.15e-25	9.77e-23
gene-LOC4331129	894.537	-1.80423	0.174683	-10.3286	5.23e-25	9.84e-23
gene-LOC4325348	782.171	-1.91882	0.185947	-10.3192	5.77e-25	1.08e-22
gene-LOC4351694	9389.46	-1.38433	0.134266	-10.3103	6.33e-25	1.17e-22
gene-LOC4328702	221.849	-3.74676	0.364565	-10.2773	8.91e-25	1.63e-22
gene-LOC4324430	705.406	-2.54722	0.247919	-10.2744	9.19e-25	1.67e-22
gene-LOC4351500	1034.52	2.17143	0.212075	10.239	1.33e-24	2.38e-22
gene-LOC4324081	522.144	3.51961	0.343896	10.2345	1.39e-24	2.48e-22
gene-LOC4347650	539.92	-2.83849	0.277552	-10.2269	1.5e-24	2.65e-22
gene-LOC4348729	822.311	1.90871	0.187032	10.2052	1.88e-24	3.29e-22
gene-LOC107277838	643.884	3.20719	0.314735	10.1901	2.2e-24	3.81e-22
gene-LOC4351372	1383.36	-1.61346	0.160168	-10.0736	7.23e-24	1.25e-21
gene-LOC9267730	166.125	-4.01157	0.399177	-10.0496	9.22e-24	1.58e-21
gene-LOC107278244	360.992	-3.30538	0.329023	-10.0461	9.56e-24	1.62e-21
gene-LOC4352535	738.869	-1.91864	0.191524	-10.0177	1.27e-23	2.14e-21
gene-LOC4348065	401.089	-2.69011	0.268935	-10.0028	1.48e-23	2.47e-21
gene-LOC4351367	770.77	-2.10865	0.211597	-9.96542	2.16e-23	3.57e-21
gene-LOC4343888	307.685	2.63311	0.265084	9.93309	2.99e-23	4.9e-21
gene-LOC4334949	220.476	-3.56897	0.360422	-9.9022	4.07e-23	6.62e-21
gene-LOC4329191	3188.98	-1.52127	0.154392	-9.85335	6.63e-23	1.07e-20
gene-LOC107276167	135.909	-3.82169	0.388683	-9.83239	8.17e-23	1.31e-20
gene-LOC4350823	331.725	2.83315	0.288847	9.80849	1.04e-22	1.64e-20
gene-LOC4340698	1966.76	-2.11966	0.216446	-9.79301	1.21e-22	1.9e-20
gene-LOC4325270	397.108	-2.84679	0.290794	-9.78973	1.25e-22	1.95e-20
gene-LOC4351317	1320.48	-1.5927	0.162943	-9.77458	1.45e-22	2.25e-20
gene-LOC4342602	973.777	2.03015	0.20784	9.76787	1.55e-22	2.38e-20
gene-LOC4324200	1764.59	1.97016	0.202318	9.73794	2.08e-22	3.18e-20
gene-LOC4337596	681.127	-1.89994	0.196157	-9.68584	3.46e-22	5.26e-20
gene-LOC4339807	829.321	-1.89661	0.198307	-9.56403	1.13e-21	1.71e-19
gene-LOC4352203	1739.43	1.60283	0.168195	9.52957	1.58e-21	2.36e-19
gene-LOC4339833	18578	-1.26243	0.132866	-9.50149	2.07e-21	3.07e-19
gene-LOC4337941	2009.47	-1.65172	0.173953	-9.49519	2.2e-21	3.24e-19
gene-LOC4330864	480.232	3.07222	0.324147	9.47785	2.6e-21	3.8e-19
gene-LOC4337262	3064.88	-1.77403	0.18746	-9.4635	2.98e-21	4.33e-19
gene-LOC4338790	149.382	-3.44787	0.364591	-9.45682	3.17e-21	4.58e-19
gene-LOC4339675	3259.31	2.19329	0.231957	9.4556	3.21e-21	4.6e-19
gene-LOC4325408	720.05	2.13294	0.22563	9.45323	3.29e-21	4.68e-19
gene-LOC4337457	713.852	2.11599	0.224364	9.43103	4.06e-21	5.74e-19
gene-LOC4338934	379.088	2.58636	0.274495	9.42226	4.41e-21	6.2e-19
gene-LOC4342370	16666	-1.39612	0.148201	-9.42046	4.49e-21	6.26e-19
gene-LOC4343353	126.837	-4.61278	0.49085	-9.39754	5.59e-21	7.73e-19
gene-LOC4335844	4994.29	-1.35257	0.143972	-9.39469	5.74e-21	7.89e-19
gene-LOC4352581	114.171	5.56577	0.592994	9.38588	6.24e-21	8.52e-19
gene-LOC4345940	258.316	-2.50704	0.267371	-9.37661	6.81e-21	9.25e-19
gene-LOC4344713	3617.2	-1.72411	0.184295	-9.35516	8.35e-21	1.13e-18
gene-LOC4334060	3979.32	2.01873	0.216257	9.33486	1.01e-20	1.35e-18
gene-LOC4342621	9446.97	1.26814	0.136134	9.31537	1.22e-20	1.61e-18
gene-LOC4351915	4465.64	1.70628	0.183169	9.31534	1.22e-20	1.61e-18
gene-LOC9269218	3686.88	-1.43804	0.155282	-9.26079	2.03e-20	2.67e-18
gene-LOC4349165	7593.3	-1.34148	0.145259	-9.23508	2.58e-20	3.37e-18
gene-LOC4324425	1371.48	-1.48222	0.160534	-9.23304	2.63e-20	3.41e-18
gene-LOC4341871	535.233	2.15211	0.234026	9.19604	3.71e-20	4.79e-18
gene-LOC112938786	378.671	2.77847	0.302373	9.18888	3.97e-20	5.08e-18
gene-LOC4341823	561.335	2.12958	0.231894	9.18343	4.18e-20	5.31e-18
gene-LOC4341927	189.107	-3.03831	0.33117	-9.17448	4.54e-20	5.74e-18
gene-LOC4349475	2883.22	-1.45779	0.159956	-9.11373	7.96e-20	1e-17
gene-LOC4345294	577.306	1.803	0.19851	9.08266	1.06e-19	1.32e-17
gene-LOC4324764	1645.11	-1.40993	0.155632	-9.05938	1.31e-19	1.63e-17
gene-LOC4337108	382.639	2.20823	0.243857	9.05541	1.36e-19	1.68e-17
gene-LOC4350176	8887.54	-1.37807	0.152813	-9.01801	1.92e-19	2.35e-17
gene-LOC4330451	6323.53	-1.57103	0.174396	-9.00842	2.09e-19	2.55e-17
gene-LOC4352146	839.165	2.25512	0.250544	9.00088	2.24e-19	2.72e-17
gene-LOC9266253	194.299	-2.95758	0.329313	-8.98105	2.68e-19	3.23e-17
gene-LOC4335953	6763.65	-1.54026	0.171775	-8.96676	3.05e-19	3.66e-17
gene-LOC4327980	192.371	-2.84671	0.317936	-8.95371	3.44e-19	4.1e-17
gene-LOC4333210	575.356	-1.80206	0.201379	-8.94857	3.6e-19	4.27e-17
gene-LOC9266485	289.065	2.50646	0.281862	8.89251	5.97e-19	7.02e-17
gene-LOC4349896	1441.4	-1.5631	0.175786	-8.8921	6e-19	7.02e-17
gene-LOC4341417	1264.81	-1.85338	0.208511	-8.88867	6.18e-19	7.2e-17
gene-LOC4332249	906.929	1.96778	0.221971	8.86505	7.65e-19	8.85e-17
gene-LOC4343366	6316.93	-1.29265	0.14585	-8.86288	7.8e-19	8.98e-17
gene-LOC4346978	178.797	3.4989	0.395054	8.85677	8.24e-19	9.43e-17
gene-LOC4325538	2376.33	1.43069	0.161801	8.84227	9.38e-19	1.07e-16
gene-LOC4324479	32633.7	-1.20088	0.135885	-8.83748	9.79e-19	1.11e-16
gene-LOC4324736	2010.2	2.05872	0.23337	8.82172	1.13e-18	1.27e-16
gene-LOC9271926	1224.64	-1.53297	0.174566	-8.78157	1.61e-18	1.81e-16
gene-LOC4347775	304.047	-2.44268	0.278601	-8.76766	1.82e-18	2.03e-16
gene-LOC4326099	360.643	-2.26562	0.258449	-8.76622	1.85e-18	2.05e-16
gene-LOC112936115	380.89	3.33047	0.380318	8.75707	2e-18	2.21e-16
gene-LOC4334213	1985.89	1.33937	0.153074	8.74986	2.14e-18	2.34e-16
gene-LOC4335579	393.226	-1.96102	0.224188	-8.74722	2.19e-18	2.38e-16
gene-LOC4329158	1486.13	-1.55197	0.177562	-8.74042	2.32e-18	2.52e-16
gene-LOC4349328	835.731	1.97383	0.226113	8.72941	2.56e-18	2.76e-16
gene-LOC4337376	1130.5	1.6506	0.189291	8.71991	2.78e-18	2.99e-16
gene-LOC4348155	129.475	-3.43913	0.395237	-8.70144	3.28e-18	3.5e-16
gene-LOC4343582	375.217	-2.08083	0.239332	-8.69434	3.49e-18	3.7e-16
gene-LOC107276699	1143.71	1.62659	0.187094	8.69399	3.5e-18	3.7e-16
gene-LOC4343986	2845.64	-2.29139	0.264058	-8.67759	4.04e-18	4.25e-16
gene-LOC4349648	1356.4	1.70599	0.19716	8.65283	5.02e-18	5.25e-16
gene-LOC112938631	166.942	-3.18654	0.368369	-8.65041	5.13e-18	5.34e-16
gene-LOC4327611	453.951	2.10994	0.243958	8.64879	5.2e-18	5.39e-16
gene-LOC4348741	3382.15	1.23793	0.14328	8.63992	5.63e-18	5.79e-16
gene-LOC4348979	7082.28	-1.50583	0.174315	-8.63853	5.69e-18	5.83e-16
gene-LOC4334013	546.859	2.80027	0.324992	8.61642	6.91e-18	7.04e-16
gene-LOC4329427	284.297	2.27173	0.264116	8.60123	7.89e-18	8e-16
gene-LOC4327032	280.507	-2.68096	0.311829	-8.59753	8.14e-18	8.22e-16
gene-LOC4334783	115.14	-3.73163	0.434209	-8.59408	8.39e-18	8.43e-16
gene-LOC4349652	1096.51	-1.44784	0.168563	-8.58931	8.75e-18	8.75e-16
gene-LOC4324583	2052.2	1.74575	0.203447	8.58087	9.42e-18	9.37e-16
gene-LOC4337714	213.146	-2.75991	0.321992	-8.57137	1.02e-17	1.01e-15
gene-LOC4340977	5770.35	-1.52934	0.17847	-8.56918	1.04e-17	1.03e-15
gene-LOC9269673	310.816	2.10848	0.246265	8.56183	1.11e-17	1.09e-15
gene-LOC4332714	1600.55	1.68654	0.197472	8.54066	1.33e-17	1.3e-15
gene-LOC4331443	2874.53	1.86736	0.218821	8.53373	1.42e-17	1.38e-15
gene-LOC4347126	550.207	2.4619	0.28876	8.52576	1.52e-17	1.47e-15
gene-LOC9271735	1646.62	-1.4089	0.16532	-8.52224	1.56e-17	1.51e-15
gene-LOC4340788	86.1123	-5.46597	0.642569	-8.50643	1.79e-17	1.72e-15
gene-LOC4351985	530.127	-12.567	1.47856	-8.49948	1.9e-17	1.82e-15
gene-LOC4338978	1642.27	2.01917	0.237601	8.49816	1.93e-17	1.83e-15
gene-LOC4336627	4669.52	1.32381	0.155846	8.49434	1.99e-17	1.88e-15
gene-LOC4347423	1214.49	1.44463	0.170122	8.49172	2.04e-17	1.91e-15
gene-LOC4331349	929.904	-1.57325	0.185338	-8.48853	2.09e-17	1.96e-15
gene-LOC4352582	96.0058	5.48973	0.646786	8.48771	2.11e-17	1.96e-15
gene-LOC4347070	1157.29	2.02424	0.238899	8.47321	2.39e-17	2.21e-15
gene-OrsajCp004	440.154	-2.22384	0.263418	-8.44228	3.11e-17	2.87e-15
gene-LOC4324065	849.669	1.99025	0.236257	8.42408	3.64e-17	3.34e-15
gene-LOC4336551	633.51	2.07813	0.246803	8.4202	3.76e-17	3.44e-15
gene-LOC4327707	1890.1	1.35773	0.161323	8.41618	3.89e-17	3.54e-15
gene-LOC9270622	7676.98	-1.1864	0.141197	-8.40241	4.37e-17	3.97e-15
gene-LOC4352131	1072.39	-1.91746	0.228412	-8.39475	4.67e-17	4.21e-15
gene-LOC4333365	260.181	2.78644	0.332018	8.39245	4.76e-17	4.28e-15
gene-LOC4329181	2232.45	1.33437	0.159485	8.36676	5.92e-17	5.3e-15
gene-LOC4329752	1653.49	1.85238	0.221935	8.3465	7.03e-17	6.27e-15
gene-LOC4347672	2457.08	2.35905	0.282701	8.34467	7.14e-17	6.34e-15
gene-LOC4344397	4035.26	1.39811	0.167737	8.33509	7.74e-17	6.84e-15
gene-LOC9266041	422.921	2.14775	0.257697	8.33441	7.79e-17	6.85e-15
gene-LOC4339146	284.671	2.90731	0.349225	8.32503	8.43e-17	7.38e-15
gene-LOC4336754	424.621	-12.2468	1.4712	-8.32431	8.48e-17	7.4e-15
gene-LOC4344566	4984.77	-1.36479	0.164021	-8.32081	8.74e-17	7.59e-15
gene-LOC4326409	1154.31	-1.54184	0.185333	-8.31927	8.85e-17	7.65e-15
gene-LOC4328620	4314.79	-1.26704	0.152351	-8.31657	9.05e-17	7.8e-15
gene-LOC4338950	954.153	2.24631	0.270202	8.31345	9.3e-17	7.97e-15
gene-LOC4343728	15625.3	1.85053	0.222971	8.29945	1.05e-16	8.93e-15
gene-LOC4347805	7269.73	-1.23733	0.149294	-8.28788	1.15e-16	9.8e-15
gene-LOC4337168	1491.55	2.51025	0.303075	8.2826	1.21e-16	1.02e-14
gene-LOC4348473	530.87	-2.0466	0.24718	-8.27978	1.23e-16	1.04e-14
gene-LOC4352763	2391.5	1.34207	0.162103	8.27911	1.24e-16	1.04e-14
gene-LOC9266317	594.227	2.852	0.34456	8.27724	1.26e-16	1.05e-14
gene-LOC4340648	278.178	2.75653	0.333732	8.25969	1.46e-16	1.22e-14
gene-LOC4346091	222.703	-2.36408	0.286369	-8.25534	1.51e-16	1.26e-14
gene-LOC4330727	2593.34	2.28208	0.276522	8.25279	1.55e-16	1.28e-14
gene-LOC4325301	300.616	2.47196	0.299673	8.24885	1.6e-16	1.32e-14
gene-LOC4344899	21187.4	-1.10149	0.133556	-8.24744	1.62e-16	1.33e-14
gene-LOC4333626	1252.02	1.55763	0.188948	8.24374	1.67e-16	1.36e-14
gene-LOC4330711	6461.75	-1.23904	0.150308	-8.24331	1.68e-16	1.36e-14
gene-LOC4330772	405.881	2.5425	0.308522	8.24089	1.71e-16	1.38e-14
gene-LOC4330504	717.989	2.05473	0.249594	8.2323	1.84e-16	1.48e-14
gene-LOC4338914	1729.33	1.46945	0.178538	8.23046	1.86e-16	1.5e-14
gene-LOC4343475	451.274	-1.87338	0.227736	-8.2261	1.93e-16	1.55e-14
gene-LOC4325763	347.974	2.07403	0.252362	8.21847	2.06e-16	1.64e-14
gene-LOC4330667	484.995	1.90707	0.23246	8.20387	2.33e-16	1.85e-14
gene-LOC4347259	813.401	1.87795	0.229282	8.19058	2.6e-16	2.06e-14
gene-LOC9270349	134.861	5.15253	0.63024	8.17551	2.95e-16	2.32e-14
gene-LOC4346868	231.952	2.40576	0.294413	8.17139	3.05e-16	2.39e-14
gene-LOC4344421	621.009	-1.70168	0.208357	-8.16715	3.16e-16	2.47e-14
gene-LOC4328182	216.703	-2.69236	0.329832	-8.16284	3.27e-16	2.55e-14
gene-LOC4332509	1723.49	1.26078	0.154503	8.16023	3.34e-16	2.6e-14
gene-LOC4336044	15396.3	-1.15548	0.142097	-8.13166	4.23e-16	3.27e-14
gene-LOC4324653	406.77	-1.7571	0.216434	-8.1184	4.72e-16	3.64e-14
gene-LOC4351676	1942.03	1.30742	0.161067	8.11724	4.77e-16	3.66e-14
gene-LOC4332004	469.35	1.74809	0.216172	8.08656	6.14e-16	4.69e-14
gene-LOC4350431	2085.76	-1.62891	0.201787	-8.07243	6.89e-16	5.25e-14
gene-LOC4346015	1751.54	-1.23779	0.153395	-8.06929	7.07e-16	5.37e-14
gene-LOC9267648	568.771	-1.5934	0.197478	-8.06874	7.1e-16	5.37e-14
gene-LOC4342261	321.254	2.09449	0.25998	8.05636	7.86e-16	5.92e-14
gene-LOC4337742	1128.07	-1.82479	0.226539	-8.05506	7.94e-16	5.96e-14
gene-LOC4344370	3177.24	-1.19579	0.148505	-8.05221	8.13e-16	6.08e-14
gene-LOC4344276	89.3942	-4.2176	0.52381	-8.05178	8.16e-16	6.08e-14
gene-LOC4324829	1007.65	2.0039	0.249215	8.04085	8.92e-16	6.62e-14
gene-LOC4349269	1262.59	1.73943	0.216469	8.03546	9.32e-16	6.9e-14
gene-LOC4338832	1879.96	1.89409	0.235895	8.02937	9.8e-16	7.22e-14
gene-LOC4327406	403.722	2.09026	0.260609	8.02066	1.05e-15	7.72e-14
gene-LOC4334391	722.601	2.45674	0.306315	8.02031	1.05e-15	7.72e-14
gene-LOC4352800	203.662	2.56764	0.320436	8.01295	1.12e-15	8.17e-14
gene-LOC4324377	1477.67	-1.74587	0.21792	-8.01154	1.13e-15	8.23e-14
gene-LOC4328440	525.208	-1.63044	0.203918	-7.99557	1.29e-15	9.34e-14
gene-LOC4347585	413.799	-2.05082	0.256694	-7.98938	1.36e-15	9.79e-14
gene-LOC4345134	159.369	-4.28263	0.537861	-7.96233	1.69e-15	1.21e-13
gene-LOC4325990	602.061	1.53069	0.192315	7.95932	1.73e-15	1.24e-13
gene-LOC4346326	9911.62	-1.13983	0.143308	-7.95371	1.81e-15	1.29e-13
gene-LOC4342198	3974.08	1.15409	0.145144	7.95136	1.84e-15	1.31e-13
gene-LOC107280532	172.019	-8.49913	1.07173	-7.93027	2.19e-15	1.55e-13
gene-LOC4335899	511.72	1.80938	0.228196	7.92903	2.21e-15	1.56e-13
gene-LOC4325559	2682.96	-1.23849	0.156216	-7.92806	2.23e-15	1.57e-13
gene-LOC4343098	976.517	1.62761	0.205386	7.92463	2.29e-15	1.61e-13
gene-LOC9267885	319.47	2.22075	0.280273	7.92355	2.31e-15	1.61e-13
gene-LOC9269925	1869.88	-1.20184	0.15209	-7.90215	2.74e-15	1.91e-13
gene-LOC9272222	3797.59	1.28934	0.163303	7.89538	2.89e-15	2.01e-13
gene-LOC4332745	1265.02	-1.8131	0.229781	-7.89055	3.01e-15	2.08e-13
gene-LOC4348988	1833.66	-1.82274	0.231037	-7.88939	3.04e-15	2.1e-13
gene-LOC4343604	7521.26	-1.229	0.155867	-7.88489	3.15e-15	2.16e-13
gene-LOC4327944	3181.78	-1.2318	0.15623	-7.88453	3.16e-15	2.16e-13
gene-LOC4339070	245.428	2.14606	0.272203	7.88403	3.17e-15	2.17e-13
gene-LOC4330887	317.801	1.87506	0.237961	7.87969	3.28e-15	2.23e-13
gene-LOC4325091	510.044	1.82781	0.23241	7.86459	3.7e-15	2.51e-13
gene-LOC4348334	3404.68	-1.33497	0.169928	-7.85608	3.96e-15	2.68e-13
gene-LOC9272028	1987.42	-1.47318	0.187683	-7.84929	4.18e-15	2.82e-13
gene-LOC4334015	769.433	2.40179	0.306024	7.84837	4.21e-15	2.83e-13
gene-LOC4332602	123.252	2.9475	0.37559	7.84765	4.24e-15	2.84e-13
gene-LOC9267088	3475.12	1.50949	0.192704	7.83321	4.76e-15	3.17e-13
gene-LOC4344425	345.46	-2.70982	0.346632	-7.81757	5.39e-15	3.58e-13
gene-LOC4324318	1799.57	-1.28156	0.164028	-7.81306	5.58e-15	3.7e-13
gene-LOC4341107	194.181	-2.33791	0.299402	-7.80862	5.78e-15	3.82e-13
gene-LOC4338495	1065.72	-1.34207	0.171876	-7.80838	5.79e-15	3.82e-13
gene-LOC4325944	684.572	1.47638	0.189173	7.80439	5.98e-15	3.93e-13
gene-LOC9271754	418.301	1.85889	0.238517	7.79353	6.52e-15	4.27e-13
gene-LOC4329175	147.275	-2.66769	0.342336	-7.79259	6.56e-15	4.28e-13
gene-LOC4326830	1337.92	1.32918	0.170596	7.79138	6.63e-15	4.31e-13
gene-LOC4336987	3266.16	1.48318	0.190407	7.78955	6.72e-15	4.36e-13
gene-LOC4328408	608.85	2.19933	0.282482	7.78575	6.93e-15	4.48e-13
gene-LOC4349897	81746.1	-1.20777	0.155297	-7.77715	7.42e-15	4.78e-13
gene-LOC107278717	338.741	2.55383	0.328416	7.77619	7.47e-15	4.8e-13
gene-LOC4333368	997.551	-1.43628	0.184745	-7.7744	7.58e-15	4.85e-13
gene-LOC4335529	80.1919	-4.15191	0.53553	-7.7529	8.98e-15	5.73e-13
gene-LOC4334695	3598.14	-1.16451	0.150399	-7.74277	9.73e-15	6.19e-13
gene-LOC4346779	421.903	-1.8777	0.242798	-7.73358	1.05e-14	6.63e-13
gene-LOC4347859	170.317	2.68335	0.347147	7.72972	1.08e-14	6.82e-13
gene-LOC4324848	283.844	-2.38387	0.308599	-7.72482	1.12e-14	7.06e-13
gene-LOC4328205	864.278	-1.34791	0.174505	-7.72416	1.13e-14	7.08e-13
gene-LOC112939093	600.819	2.26708	0.293695	7.71916	1.17e-14	7.34e-13
gene-LOC4351318	15743.7	-1.22792	0.159174	-7.71428	1.22e-14	7.6e-13
gene-LOC4341249	69.0786	-5.13877	0.666309	-7.71229	1.24e-14	7.7e-13
gene-LOC4329844	3310.01	-1.17443	0.152787	-7.68671	1.51e-14	9.38e-13
gene-LOC4330671	861.857	1.56601	0.204626	7.65304	1.96e-14	1.22e-12
gene-LOC4336909	1196.33	1.33357	0.17428	7.65188	1.98e-14	1.22e-12
gene-LOC4327913	353.356	1.93498	0.252926	7.65041	2e-14	1.23e-12
gene-LOC4336717	328.246	2.88065	0.376824	7.64455	2.1e-14	1.29e-12
gene-LOC4347040	72.4672	-4.0916	0.535284	-7.6438	2.11e-14	1.29e-12
gene-LOC4343883	943.964	2.15082	0.281643	7.63671	2.23e-14	1.36e-12
gene-LOC4327730	3144.34	1.53875	0.201651	7.63078	2.33e-14	1.42e-12
gene-LOC9269211	312.722	2.15834	0.282858	7.63046	2.34e-14	1.42e-12
gene-LOC4324301	144.909	2.63268	0.345453	7.62094	2.52e-14	1.52e-12
gene-LOC4332137	1935.41	-1.48467	0.195044	-7.61197	2.7e-14	1.63e-12
gene-LOC4324133	180.942	2.33057	0.306269	7.60955	2.75e-14	1.65e-12
gene-LOC4350674	66.7774	-4.76308	0.626061	-7.60801	2.78e-14	1.67e-12
gene-LOC4336554	1517.9	1.53392	0.201782	7.60188	2.92e-14	1.74e-12
gene-LOC4330265	5135.31	2.13909	0.281435	7.60065	2.95e-14	1.76e-12
gene-LOC9267552	385.382	1.68966	0.222523	7.59321	3.12e-14	1.85e-12
gene-LOC9268771	441.415	2.69393	0.355628	7.57514	3.59e-14	2.12e-12
gene-LOC4338535	188.179	2.25259	0.29743	7.57352	3.63e-14	2.15e-12
gene-LOC4350255	739.074	-1.66505	0.220114	-7.56449	3.89e-14	2.29e-12
gene-LOC4330012	802.36	1.52742	0.201937	7.56385	3.91e-14	2.3e-12
gene-LOC4331836	358.377	-1.94941	0.258249	-7.54859	4.4e-14	2.58e-12
gene-LOC4344182	1451.91	1.97147	0.261543	7.53784	4.78e-14	2.79e-12
gene-LOC4348246	960.446	-1.30803	0.173572	-7.53594	4.85e-14	2.82e-12
gene-LOC4330969	418.474	1.63646	0.217196	7.5345	4.9e-14	2.85e-12
gene-LOC4339544	90.7512	3.34739	0.444436	7.53178	5.01e-14	2.9e-12
gene-LOC4343709	12695.5	-1.06023	0.140932	-7.52302	5.35e-14	3.09e-12
gene-LOC4350433	2694.73	-1.21841	0.161972	-7.52232	5.38e-14	3.1e-12
gene-LOC4340122	174.222	2.8652	0.381201	7.51624	5.64e-14	3.24e-12
gene-LOC4328992	201.449	-2.25868	0.300764	-7.50981	5.92e-14	3.39e-12
gene-LOC4330329	330.767	1.96448	0.261868	7.50182	6.29e-14	3.59e-12
gene-LOC4339593	6803.14	-1.25479	0.167269	-7.50166	6.3e-14	3.59e-12
gene-LOC4349433	8203.49	-1.03686	0.13834	-7.49497	6.63e-14	3.76e-12
gene-LOC4338167	563.977	-1.80227	0.240636	-7.48964	6.91e-14	3.91e-12
gene-LOC4339529	326.685	1.91846	0.256328	7.48439	7.19e-14	4.06e-12
gene-LOC4352606	2693.97	-1.1017	0.14725	-7.48182	7.33e-14	4.13e-12
gene-LOC4324469	1639.69	1.28169	0.171371	7.47902	7.49e-14	4.2e-12
gene-LOC9267662	1192.03	1.37782	0.184246	7.47816	7.54e-14	4.21e-12
gene-LOC4342424	157.976	2.66543	0.356438	7.47796	7.55e-14	4.21e-12
gene-LOC9268836	321.578	3.56544	0.477099	7.47317	7.83e-14	4.36e-12
gene-LOC4331879	210.908	3.0378	0.407585	7.45316	9.11e-14	5.06e-12
gene-LOC4326690	264.543	2.21664	0.29747	7.45165	9.22e-14	5.11e-12
gene-LOC112936011	665.926	1.56926	0.210616	7.45084	9.27e-14	5.12e-12
gene-LOC4339876	703.609	-1.81938	0.244366	-7.44529	9.67e-14	5.33e-12
gene-LOC4351224	235044	-1.12627	0.151402	-7.43893	1.02e-13	5.58e-12
gene-LOC9267389	468.331	2.78012	0.374038	7.43272	1.06e-13	5.83e-12
gene-LOC4351264	4951.54	1.59909	0.215687	7.41393	1.23e-13	6.7e-12
gene-LOC4333791	139.417	3.10511	0.419345	7.40466	1.31e-13	7.17e-12
gene-LOC9272673	234.421	2.54035	0.343572	7.39394	1.43e-13	7.75e-12
gene-LOC4347142	4722.35	-1.5266	0.20669	-7.38593	1.51e-13	8.21e-12
gene-LOC4338546	2387.73	1.41534	0.191649	7.38509	1.52e-13	8.24e-12
gene-LOC4325587	97.7092	-4.5952	0.623378	-7.37145	1.69e-13	9.1e-12
gene-LOC4348369	1561.24	1.44961	0.19733	7.34611	2.04e-13	1.1e-11
gene-LOC9268154	4049.03	1.56367	0.212933	7.34349	2.08e-13	1.12e-11
gene-LOC9272622	318.074	1.83226	0.24981	7.3346	2.22e-13	1.19e-11
gene-LOC9267858	258.231	2.53528	0.345734	7.33305	2.25e-13	1.2e-11
gene-LOC4348595	156.742	-10.8093	1.47507	-7.32797	2.34e-13	1.24e-11
gene-LOC4332690	10200.2	-1.03474	0.141229	-7.32667	2.36e-13	1.25e-11
gene-LOC9272536	100.053	3.40395	0.464708	7.32492	2.39e-13	1.27e-11
gene-LOC4326677	1226.36	1.94422	0.265518	7.32237	2.44e-13	1.29e-11
gene-LOC9268397	943.958	-1.33387	0.182239	-7.31934	2.49e-13	1.31e-11
gene-LOC4329643	3050.27	-1.04521	0.143089	-7.30458	2.78e-13	1.46e-11
gene-LOC4329142	506.012	2.18471	0.299262	7.30034	2.87e-13	1.5e-11
gene-LOC4340665	232.765	3.09083	0.423445	7.29926	2.89e-13	1.51e-11
gene-LOC4342381	2200.04	-4.29446	0.58856	-7.29656	2.95e-13	1.54e-11
gene-LOC4329781	4925.27	1.06322	0.145746	7.29504	2.99e-13	1.55e-11
gene-LOC4330531	1752.18	1.2728	0.174488	7.29448	3e-13	1.56e-11
gene-LOC9269675	1446.29	1.83895	0.252133	7.29357	3.02e-13	1.56e-11
gene-LOC4333177	578.108	-1.53758	0.210863	-7.29188	3.06e-13	1.58e-11
gene-LOC4349114	1136.5	-1.71238	0.234867	-7.29087	3.08e-13	1.59e-11
gene-LOC4330027	149.396	2.6446	0.362843	7.28855	3.13e-13	1.61e-11
gene-LOC4346968	705.769	1.42155	0.195097	7.28636	3.18e-13	1.63e-11
gene-LOC4338424	248.352	2.21758	0.304408	7.28489	3.22e-13	1.65e-11
gene-LOC4337051	1942.16	-1.13683	0.156165	-7.27964	3.35e-13	1.71e-11
gene-LOC4339209	2408.76	1.17104	0.161203	7.26438	3.75e-13	1.91e-11
gene-LOC4327172	1151.39	-1.42202	0.195792	-7.26291	3.79e-13	1.92e-11
gene-LOC4343014	319.206	-3.33157	0.459135	-7.25619	3.98e-13	2.01e-11
gene-LOC4334845	4058.73	-1.12318	0.1548	-7.25569	4e-13	2.02e-11
gene-LOC9268627	1006.08	-1.22477	0.168989	-7.24767	4.24e-13	2.13e-11
gene-LOC4349995	356.099	-1.71395	0.237675	-7.2113	5.54e-13	2.78e-11
gene-OrsajCp089	406.749	-2.11199	0.292948	-7.20941	5.62e-13	2.82e-11
gene-LOC4328533	781.886	1.3772	0.191061	7.2082	5.67e-13	2.83e-11
gene-LOC4340844	159.96	-2.40343	0.333854	-7.19905	6.06e-13	3.02e-11
gene-LOC4350398	1264.48	-1.29026	0.17979	-7.17647	7.15e-13	3.56e-11
gene-LOC4352563	67.0031	4.63231	0.6467	7.16299	7.89e-13	3.92e-11
gene-LOC4326893	459.666	1.89095	0.264281	7.15509	8.36e-13	4.14e-11
gene-LOC4350836	118.069	3.44446	0.481912	7.14749	8.84e-13	4.36e-11
gene-LOC4325949	2367.13	1.82628	0.256093	7.1313	9.94e-13	4.9e-11
gene-LOC4324628	569.11	1.55423	0.217975	7.13031	1e-12	4.92e-11
gene-LOC4330413	22302.9	-1.1177	0.156775	-7.12935	1.01e-12	4.94e-11
gene-LOC4326760	3083.36	1.55969	0.219237	7.11415	1.13e-12	5.51e-11
gene-LOC4348690	1412.73	-1.11993	0.157479	-7.11159	1.15e-12	5.6e-11
gene-LOC4349457	300.034	2.79204	0.392665	7.11049	1.16e-12	5.63e-11
gene-LOC4349876	4559.89	-1.15631	0.16267	-7.10834	1.17e-12	5.7e-11
gene-LOC4329861	68.6978	4.3788	0.616202	7.10612	1.19e-12	5.78e-11
gene-LOC4335782	460.214	-1.99604	0.281529	-7.08998	1.34e-12	6.47e-11
gene-LOC4335725	136.77	-10.612	1.49677	-7.08992	1.34e-12	6.47e-11
gene-LOC4337130	100.848	-3.13335	0.441969	-7.08953	1.35e-12	6.47e-11
gene-LOC9269178	5190.8	1.36995	0.193307	7.08695	1.37e-12	6.58e-11
gene-LOC4333566	148.157	2.43009	0.342966	7.08549	1.39e-12	6.63e-11
gene-LOC4334271	2135.01	1.86758	0.263611	7.0846	1.39e-12	6.66e-11
gene-LOC4331583	260.739	2.45878	0.347233	7.08107	1.43e-12	6.82e-11
gene-LOC4333963	249.205	-1.83319	0.259233	-7.07158	1.53e-12	7.28e-11
gene-LOC4337134	98.908	-3.88886	0.55009	-7.0695	1.55e-12	7.38e-11
gene-LOC4325585	961.165	1.39966	0.198061	7.06684	1.58e-12	7.5e-11
gene-LOC9269515	2394.11	-1.14541	0.162176	-7.06279	1.63e-12	7.71e-11
gene-LOC9271617	1355.49	1.80126	0.255055	7.06225	1.64e-12	7.72e-11
gene-LOC4327292	10681.2	1.3103	0.185765	7.05353	1.74e-12	8.2e-11
gene-LOC4336489	553.719	1.5077	0.213807	7.05171	1.77e-12	8.29e-11
gene-LOC4325071	1642.21	-1.32149	0.187618	-7.04353	1.87e-12	8.77e-11
gene-LOC4352852	403.073	-1.99471	0.283292	-7.04119	1.91e-12	8.9e-11
gene-LOC4335048	2230.55	-1.04315	0.148294	-7.03438	2e-12	9.32e-11
gene-LOC4340988	6574.85	1.20933	0.172035	7.02955	2.07e-12	9.63e-11
gene-LOC4330644	3046.94	1.01536	0.144495	7.02696	2.11e-12	9.79e-11
gene-LOC4352906	1195.31	1.29072	0.183872	7.01966	2.22e-12	1.03e-10
gene-LOC4324418	538.788	1.62626	0.2317	7.01882	2.24e-12	1.03e-10
gene-LOC4339991	768.822	-1.38755	0.197706	-7.01821	2.25e-12	1.03e-10
gene-LOC4352559	2681.55	1.12154	0.159925	7.01293	2.33e-12	1.07e-10
gene-LOC9269670	798.039	1.74219	0.248453	7.01218	2.35e-12	1.08e-10
gene-LOC4331777	3292.89	1.46104	0.208403	7.01063	2.37e-12	1.09e-10
gene-LOC4352619	153.933	-2.59546	0.370503	-7.00524	2.47e-12	1.13e-10
gene-LOC4329823	176.942	-2.23244	0.318732	-7.00413	2.49e-12	1.13e-10
gene-LOC4346768	2567.36	1.03263	0.147433	7.00406	2.49e-12	1.13e-10
gene-LOC4347286	181.173	-2.14827	0.307012	-6.99733	2.61e-12	1.18e-10
gene-LOC4328218	254.716	2.03093	0.290635	6.9879	2.79e-12	1.26e-10
gene-LOC4326332	205.519	-2.00745	0.287365	-6.98574	2.83e-12	1.28e-10
gene-LOC4327038	301.066	-1.73165	0.247894	-6.98543	2.84e-12	1.28e-10
gene-LOC4335651	133.473	2.45035	0.350913	6.9828	2.89e-12	1.3e-10
gene-LOC4327307	285.539	-3.42758	0.491418	-6.97486	3.06e-12	1.37e-10
gene-LOC4343189	1800.66	-1.22209	0.175325	-6.97046	3.16e-12	1.41e-10
gene-LOC4330657	2215.89	2.03738	0.292498	6.96543	3.27e-12	1.46e-10
gene-LOC4337500	668.388	1.45498	0.20901	6.96129	3.37e-12	1.5e-10
gene-LOC4326920	206.582	2.61191	0.375214	6.96113	3.38e-12	1.5e-10
gene-LOC107277509	658.068	-1.49319	0.214639	-6.95674	3.48e-12	1.54e-10
gene-LOC4330113	2145.57	-1.15969	0.166735	-6.95526	3.52e-12	1.56e-10
gene-LOC4339497	164.905	2.90511	0.417969	6.95055	3.64e-12	1.61e-10
gene-LOC4337254	3275.78	1.11296	0.160326	6.94185	3.87e-12	1.71e-10
gene-LOC4342943	209.569	-2.28034	0.32877	-6.93598	4.03e-12	1.77e-10
gene-LOC4338201	175.293	-2.07941	0.299893	-6.93384	4.1e-12	1.8e-10
gene-LOC4334788	716.789	1.33158	0.192386	6.9214	4.47e-12	1.96e-10
gene-LOC4333296	4807.41	0.954163	0.137975	6.91546	4.66e-12	2.04e-10
gene-LOC4335902	512.993	2.17538	0.314609	6.91454	4.69e-12	2.05e-10
gene-LOC9267508	96.3202	3.06836	0.44392	6.91197	4.78e-12	2.08e-10
gene-LOC4330408	1864.32	-1.13373	0.164286	-6.90093	5.17e-12	2.24e-10
gene-LOC4347042	909.66	1.27279	0.184533	6.89735	5.3e-12	2.3e-10
gene-OrsajCp086	366.018	-1.60104	0.232173	-6.89588	5.35e-12	2.31e-10
gene-LOC4345515	130.256	2.67094	0.387541	6.892	5.5e-12	2.37e-10
gene-LOC4333049	60.7118	4.7995	0.696694	6.88896	5.62e-12	2.42e-10
gene-LOC4324770	494.792	1.45822	0.211706	6.88794	5.66e-12	2.43e-10
gene-LOC4348273	298.325	-1.72275	0.250247	-6.88423	5.81e-12	2.49e-10
gene-LOC4338399	192.334	-2.284	0.331805	-6.88356	5.84e-12	2.5e-10
gene-LOC4330589	510.654	-1.78165	0.258886	-6.88198	5.9e-12	2.52e-10
gene-LOC4328249	1299.25	2.00396	0.291473	6.87529	6.19e-12	2.64e-10
gene-LOC4334717	1017.65	1.83767	0.267575	6.86787	6.52e-12	2.77e-10
gene-LOC4335925	98.7221	2.78222	0.405359	6.8636	6.71e-12	2.85e-10
gene-LOC4339237	742.443	1.57836	0.229976	6.86315	6.74e-12	2.85e-10
gene-LOC4343698	501.725	1.4452	0.210619	6.8617	6.8e-12	2.88e-10
gene-LOC4324493	147.373	-2.25933	0.32943	-6.85831	6.97e-12	2.94e-10
gene-LOC4329544	190.764	2.27851	0.332424	6.85423	7.17e-12	3.02e-10
gene-LOC4326546	795.378	1.60475	0.234874	6.83237	8.35e-12	3.51e-10
gene-LOC4327178	4710.03	1.67657	0.245463	6.83025	8.48e-12	3.55e-10
gene-LOC107277220	606.698	2.22181	0.325366	6.82865	8.57e-12	3.58e-10
gene-LOC4343580	87.3412	3.0552	0.447608	6.82561	8.76e-12	3.65e-10
gene-LOC4324201	1516.4	1.20428	0.176504	6.82295	8.92e-12	3.71e-10
gene-LOC4326011	719.4	-1.26967	0.186108	-6.82219	8.97e-12	3.73e-10
gene-LOC4334600	1214.55	1.39991	0.20521	6.82185	8.99e-12	3.73e-10
gene-LOC4330530	1737.02	2.12768	0.312017	6.81911	9.16e-12	3.79e-10
gene-LOC4341803	560.086	1.72011	0.252594	6.80979	9.77e-12	4.04e-10
gene-LOC4326315	638.411	1.31442	0.193063	6.80825	9.88e-12	4.07e-10
gene-LOC4341038	196.876	-2.0911	0.307695	-6.79601	1.08e-11	4.43e-10
gene-LOC4347030	577.664	-1.42405	0.209868	-6.78547	1.16e-11	4.75e-10
gene-LOC4339877	543.547	-1.5287	0.225408	-6.78192	1.19e-11	4.86e-10
gene-LOC4331843	353.065	1.55087	0.228687	6.78162	1.19e-11	4.86e-10
gene-LOC4330551	434.852	1.43093	0.211272	6.77293	1.26e-11	5.15e-10
gene-LOC107278041	7894.78	0.936746	0.13836	6.77037	1.28e-11	5.23e-10
gene-LOC4332218	2199.96	2.0627	0.304879	6.76565	1.33e-11	5.4e-10
gene-LOC4331045	557.98	1.73454	0.256638	6.75868	1.39e-11	5.65e-10
gene-LOC4329525	805.508	1.51529	0.224301	6.75563	1.42e-11	5.76e-10
gene-LOC4329333	1667.73	-1.29785	0.192258	-6.75053	1.47e-11	5.95e-10
gene-LOC4336928	844.444	-1.47717	0.218887	-6.74858	1.49e-11	6.02e-10
gene-LOC9268250	890.915	-1.28338	0.190185	-6.74806	1.5e-11	6.03e-10
gene-LOC4324802	157.991	-3.34586	0.496174	-6.74332	1.55e-11	6.22e-10
gene-LOC4331847	1541.06	-1.11496	0.16541	-6.74057	1.58e-11	6.33e-10
gene-LOC4349554	482.647	1.59981	0.237357	6.74008	1.58e-11	6.34e-10
gene-LOC4343386	564.045	-1.33597	0.198228	-6.73955	1.59e-11	6.35e-10
gene-LOC4345962	16700.7	-1.14873	0.170482	-6.73809	1.6e-11	6.4e-10
gene-LOC4343219	2503.01	-1.54736	0.229664	-6.73751	1.61e-11	6.41e-10
gene-LOC4350528	2836.96	1.60849	0.238808	6.73551	1.63e-11	6.49e-10
gene-LOC4332374	579.719	2.04907	0.304542	6.72836	1.72e-11	6.8e-10
gene-LOC4330489	514.275	1.45584	0.216475	6.7252	1.75e-11	6.94e-10
gene-LOC4333499	852.032	1.68449	0.250596	6.72192	1.79e-11	7.08e-10
gene-LOC4351830	186.251	2.44802	0.364276	6.72024	1.81e-11	7.15e-10
gene-LOC4340135	542.677	-1.65174	0.245861	-6.71821	1.84e-11	7.24e-10
gene-LOC4326605	220.709	-1.79882	0.268475	-6.70012	2.08e-11	8.18e-10
gene-LOC4332220	1799.5	1.64325	0.245349	6.69762	2.12e-11	8.3e-10
gene-LOC4325823	250.311	-2.42425	0.362525	-6.68713	2.28e-11	8.9e-10
gene-LOC4349999	240.775	1.75188	0.262242	6.6804	2.38e-11	9.3e-10
gene-LOC4351370	455.862	2.03995	0.305474	6.678	2.42e-11	9.44e-10
gene-LOC4333923	173.901	2.04014	0.305754	6.67247	2.52e-11	9.78e-10
gene-LOC4347618	67.4001	3.49685	0.52457	6.66612	2.63e-11	1.02e-09
gene-LOC4326717	1230.49	1.25461	0.188354	6.66093	2.72e-11	1.05e-09
gene-LOC4344324	2747.8	1.5842	0.237835	6.66092	2.72e-11	1.05e-09
gene-LOC4329748	297.192	1.6073	0.241562	6.65377	2.86e-11	1.1e-09
gene-LOC4343798	1168.5	1.71568	0.257927	6.65182	2.89e-11	1.12e-09
gene-LOC4339739	377.266	2.32293	0.349303	6.65017	2.93e-11	1.13e-09
gene-LOC4352768	1839.04	-1.16417	0.175138	-6.64719	2.99e-11	1.15e-09
gene-LOC4327135	288.303	1.9997	0.301243	6.63816	3.18e-11	1.22e-09
gene-LOC4335990	794.548	1.53711	0.23167	6.63491	3.25e-11	1.24e-09
gene-LOC4334379	456.571	2.13902	0.322511	6.6324	3.3e-11	1.26e-09
gene-LOC4346234	226.799	-2.2253	0.335572	-6.63135	3.33e-11	1.27e-09
gene-LOC4331910	157.695	3.00146	0.452778	6.62899	3.38e-11	1.29e-09
gene-LOC4333967	1298.12	-1.15799	0.174847	-6.62289	3.52e-11	1.34e-09
gene-LOC4334761	1043.57	-1.10919	0.16784	-6.60859	3.88e-11	1.47e-09
gene-LOC4349792	249.642	3.04502	0.460974	6.60564	3.96e-11	1.5e-09
gene-LOC4330291	1297.44	1.19625	0.181115	6.60491	3.98e-11	1.5e-09
gene-LOC4343892	1409.65	2.10015	0.317996	6.60433	3.99e-11	1.5e-09
gene-LOC4349167	357.247	-1.65447	0.250521	-6.6041	4e-11	1.5e-09
gene-LOC4351307	400.254	-1.47911	0.22401	-6.60288	4.03e-11	1.51e-09
gene-LOC4345706	614.151	2.28546	0.346356	6.59859	4.15e-11	1.56e-09
gene-LOC4324391	483.081	1.40207	0.212508	6.59773	4.17e-11	1.56e-09
gene-LOC4339531	74.1357	-3.7468	0.568242	-6.59366	4.29e-11	1.6e-09
gene-LOC4332607	53.437	-5.48596	0.832936	-6.58629	4.51e-11	1.68e-09
gene-LOC4342925	74.3403	-3.70389	0.563364	-6.57459	4.88e-11	1.81e-09
gene-LOC4334283	223.881	-2.04973	0.312267	-6.56402	5.24e-11	1.94e-09
gene-LOC4333054	102.925	-3.5723	0.544405	-6.56184	5.31e-11	1.97e-09
gene-LOC4347115	138.336	-2.25646	0.344008	-6.55933	5.41e-11	2e-09
gene-LOC4340940	196.032	-2.03061	0.30967	-6.55731	5.48e-11	2.02e-09
gene-LOC4349163	50.6324	-4.69862	0.716548	-6.55729	5.48e-11	2.02e-09
gene-LOC4332153	1320.54	-1.31513	0.20081	-6.54913	5.79e-11	2.13e-09
gene-LOC9267619	102.784	2.68581	0.410397	6.54441	5.97e-11	2.19e-09
gene-LOC4327429	1347.19	1.10574	0.168975	6.54382	6e-11	2.2e-09
gene-LOC9266561	78.7556	-9.81671	1.50158	-6.53761	6.25e-11	2.29e-09
gene-LOC4352145	229.297	2.29514	0.351199	6.53515	6.35e-11	2.32e-09
gene-LOC4324771	1057.39	1.34072	0.205256	6.53193	6.49e-11	2.37e-09
gene-LOC107276259	257.957	2.17516	0.333412	6.52393	6.85e-11	2.49e-09
gene-LOC4327453	614.89	-2.0313	0.311427	-6.52254	6.91e-11	2.51e-09
gene-LOC4334048	23435.6	-1.0248	0.157138	-6.52166	6.95e-11	2.52e-09
gene-LOC4334593	344.441	2.56517	0.393549	6.51804	7.12e-11	2.58e-09
gene-LOC4350817	198.987	-2.01568	0.309493	-6.51284	7.37e-11	2.67e-09
gene-LOC4343987	835.844	-1.92106	0.295115	-6.50954	7.54e-11	2.72e-09
gene-LOC4349689	376.435	1.73749	0.267031	6.50672	7.68e-11	2.77e-09
gene-LOC4330829	78.663	4.15427	0.638697	6.5043	7.81e-11	2.81e-09
gene-LOC4351675	1088.82	1.14065	0.175413	6.50263	7.89e-11	2.83e-09
gene-LOC4347224	713.31	-1.80245	0.277427	-6.49701	8.19e-11	2.94e-09
gene-LOC4351260	612.669	1.31984	0.203167	6.49636	8.23e-11	2.94e-09
gene-LOC4331194	3489.24	1.81173	0.279096	6.4914	8.5e-11	3.04e-09
gene-LOC4330758	122.384	3.62448	0.558879	6.48527	8.86e-11	3.16e-09
gene-LOC4332145	950.356	1.6636	0.256782	6.47867	9.25e-11	3.29e-09
gene-LOC4350881	2030.42	1.15564	0.178395	6.47799	9.3e-11	3.3e-09
gene-LOC4339136	125.072	2.96208	0.457451	6.47518	9.47e-11	3.36e-09
gene-LOC4350079	2104.48	-1.16987	0.180777	-6.47138	9.71e-11	3.44e-09
gene-LOC4349602	9465.27	-0.969454	0.149916	-6.46666	1e-10	3.54e-09
gene-LOC107277145	140.269	2.21424	0.342436	6.46613	1.01e-10	3.55e-09
gene-LOC4330525	129.719	2.8639	0.44293	6.46581	1.01e-10	3.55e-09
gene-LOC4330713	342.134	1.53719	0.237792	6.46444	1.02e-10	3.57e-09
gene-LOC4325974	2199.98	1.20633	0.186611	6.4644	1.02e-10	3.57e-09
gene-LOC9272029	153.374	-2.46045	0.380699	-6.46298	1.03e-10	3.6e-09
gene-LOC4340704	3546.47	-0.937169	0.145182	-6.45513	1.08e-10	3.78e-09
gene-LOC4326623	411.991	-1.60255	0.248476	-6.44951	1.12e-10	3.92e-09
gene-LOC4351131	1846.48	1.48363	0.230072	6.44853	1.13e-10	3.94e-09
gene-LOC4344473	148.438	2.21528	0.344117	6.43756	1.21e-10	4.22e-09
gene-LOC4329520	9741.69	1.62351	0.253062	6.41549	1.4e-10	4.88e-09
gene-LOC4340582	64.1848	-3.55555	0.554236	-6.41522	1.41e-10	4.88e-09
gene-LOC4325992	139.531	3.06561	0.477917	6.41451	1.41e-10	4.89e-09
gene-LOC4329591	383.64	2.7281	0.425449	6.41228	1.43e-10	4.95e-09
gene-LOC4347418	4361.17	1.10465	0.172295	6.41138	1.44e-10	4.98e-09
gene-LOC4336724	1622.38	1.31516	0.205309	6.40574	1.5e-10	5.15e-09
gene-LOC4338650	46.996	-4.57083	0.713727	-6.40417	1.51e-10	5.2e-09
gene-LOC4346891	909.724	1.41994	0.22179	6.40217	1.53e-10	5.26e-09
gene-LOC4352652	592.299	-1.78861	0.279386	-6.40193	1.53e-10	5.26e-09
gene-LOC4325959	354.677	2.34825	0.367601	6.38803	1.68e-10	5.75e-09
gene-LOC4352611	539.432	-1.28841	0.202013	-6.37786	1.8e-10	6.13e-09
gene-LOC4333882	5090.39	-0.97079	0.152417	-6.36929	1.9e-10	6.48e-09
gene-LOC4338976	1308.87	1.19577	0.187785	6.36777	1.92e-10	6.53e-09
gene-LOC4343171	1917.46	-1.11616	0.175425	-6.36259	1.98e-10	6.74e-09
gene-LOC4330672	540.074	1.87769	0.295149	6.36185	1.99e-10	6.76e-09
gene-LOC4327351	1583.42	-1.21842	0.191541	-6.36116	2e-10	6.78e-09
gene-LOC4344277	47.9957	-4.2653	0.671059	-6.35608	2.07e-10	7e-09
gene-LOC4334321	71.2658	-9.67138	1.52208	-6.35407	2.1e-10	7.07e-09
gene-LOC4337021	1045.7	1.3787	0.21698	6.35403	2.1e-10	7.07e-09
gene-LOC4326671	924.877	2.27651	0.3585	6.35008	2.15e-10	7.24e-09
gene-LOC4338930	918.027	2.03512	0.32058	6.34823	2.18e-10	7.32e-09
gene-LOC4343521	1664.28	1.82648	0.287752	6.3474	2.19e-10	7.34e-09
gene-LOC4333788	2116.76	1.25951	0.198578	6.34266	2.26e-10	7.56e-09
gene-LOC4327604	417.501	1.977	0.311772	6.34116	2.28e-10	7.62e-09
gene-LOC4325050	633.608	2.03091	0.320375	6.33915	2.31e-10	7.71e-09
gene-LOC4351960	468.771	2.26322	0.35737	6.33298	2.4e-10	8.01e-09
gene-LOC4330560	373.619	1.458	0.230481	6.32592	2.52e-10	8.37e-09
gene-LOC4343600	173.61	3.2696	0.517308	6.32041	2.61e-10	8.66e-09
gene-LOC4333103	449.96	-1.33162	0.210881	-6.31456	2.71e-10	8.98e-09
gene-LOC4332228	488.536	2.1631	0.342584	6.31405	2.72e-10	9e-09
gene-LOC4325994	630.407	2.39891	0.380078	6.31163	2.76e-10	9.13e-09
gene-LOC4324411	212.627	2.32963	0.369399	6.30653	2.85e-10	9.42e-09
gene-LOC4335581	106.733	-2.39741	0.38098	-6.29275	3.12e-10	1.03e-08
gene-LOC4325006	16409.8	1.10219	0.175384	6.28444	3.29e-10	1.08e-08
gene-LOC4338729	1055.92	-1.04298	0.166023	-6.28214	3.34e-10	1.1e-08
gene-LOC4347637	194.138	2.15396	0.342883	6.28192	3.34e-10	1.1e-08
gene-LOC4343183	2590.44	-0.946115	0.150618	-6.28157	3.35e-10	1.1e-08
gene-LOC4340382	1101.32	1.12015	0.17846	6.27679	3.46e-10	1.13e-08
gene-LOC4328000	6613.06	-0.950138	0.151467	-6.27292	3.54e-10	1.16e-08
gene-LOC4327430	1605.12	1.25202	0.199676	6.27027	3.6e-10	1.17e-08
gene-LOC4349524	994.995	1.76238	0.281595	6.25855	3.89e-10	1.26e-08
gene-LOC4340564	1779.68	1.65871	0.265112	6.25665	3.93e-10	1.28e-08
gene-LOC4339026	2445.68	0.993779	0.158892	6.25444	3.99e-10	1.29e-08
gene-LOC4349499	1021.79	1.72878	0.276443	6.25365	4.01e-10	1.3e-08
gene-LOC4349004	2762.21	-0.952494	0.152312	-6.25356	4.01e-10	1.3e-08
gene-LOC9270639	812.284	-1.21366	0.194114	-6.25229	4.04e-10	1.31e-08
gene-LOC4338343	411.085	1.46013	0.233604	6.25046	4.09e-10	1.32e-08
gene-LOC4328818	1190.4	1.04592	0.167415	6.24748	4.17e-10	1.34e-08
gene-LOC4348064	133.88	-2.17784	0.348608	-6.24724	4.18e-10	1.34e-08
gene-LOC4330101	488.286	-1.52822	0.244715	-6.24491	4.24e-10	1.36e-08
gene-LOC112936180	222.005	-1.69462	0.271427	-6.24338	4.28e-10	1.37e-08
gene-LOC4330508	252.616	2.65542	0.425883	6.23508	4.52e-10	1.44e-08
gene-LOC4328526	6283.92	-0.897491	0.143987	-6.23316	4.57e-10	1.46e-08
gene-LOC4324117	545.249	-1.22328	0.196302	-6.23162	4.62e-10	1.47e-08
gene-LOC4339142	1630.07	1.72139	0.276257	6.23112	4.63e-10	1.47e-08
gene-LOC9269489	115.344	3.54809	0.569601	6.22908	4.69e-10	1.49e-08
gene-LOC9266860	1373.04	1.3163	0.211329	6.22871	4.7e-10	1.49e-08
gene-LOC4337592	1807.72	1.19849	0.192443	6.22775	4.73e-10	1.5e-08
gene-LOC4347249	1129.09	1.44489	0.232096	6.22538	4.8e-10	1.52e-08
gene-LOC4330855	260.396	1.59815	0.256721	6.22525	4.81e-10	1.52e-08
gene-LOC4337637	1197.66	1.05051	0.168832	6.22223	4.9e-10	1.55e-08
gene-LOC4337461	1408.03	1.16331	0.187105	6.21739	5.05e-10	1.59e-08
gene-LOC4334899	66.1034	-3.05285	0.492048	-6.20439	5.49e-10	1.73e-08
gene-LOC4336476	361.658	1.41972	0.228849	6.20374	5.51e-10	1.73e-08
gene-LOC4338861	1185.35	1.25727	0.202764	6.20065	5.62e-10	1.76e-08
gene-LOC4346299	2027.6	1.1755	0.189682	6.19723	5.75e-10	1.8e-08
gene-LOC4347659	1255.47	-1.0081	0.162909	-6.18808	6.09e-10	1.9e-08
gene-LOC4334784	349.109	-1.42673	0.230702	-6.18428	6.24e-10	1.95e-08
gene-LOC4333634	913.852	1.65438	0.267979	6.17353	6.68e-10	2.08e-08
gene-LOC4345986	511.872	-1.76935	0.28693	-6.1665	6.98e-10	2.17e-08
gene-LOC4328809	498.27	1.32941	0.215699	6.16325	7.13e-10	2.21e-08
gene-LOC4329821	863.98	-1.334	0.216454	-6.163	7.14e-10	2.21e-08
gene-LOC4352691	641.522	1.42026	0.230479	6.16221	7.17e-10	2.22e-08
gene-LOC4336283	3185.85	1.70077	0.276043	6.16125	7.22e-10	2.23e-08
gene-LOC4324134	91.4383	2.75602	0.447545	6.15809	7.36e-10	2.27e-08
gene-LOC4346917	2689.58	1.00995	0.164018	6.15758	7.39e-10	2.28e-08
gene-LOC4328552	1150.89	1.50953	0.245182	6.15675	7.43e-10	2.28e-08
gene-LOC4341883	788.019	1.59247	0.25872	6.15517	7.5e-10	2.3e-08
gene-LOC4330306	70.4564	3.70862	0.602623	6.15412	7.55e-10	2.32e-08
gene-LOC4339599	1178.8	1.2519	0.203487	6.15221	7.64e-10	2.34e-08
gene-LOC4328639	582.79	-1.38272	0.224763	-6.15192	7.66e-10	2.34e-08
gene-LOC4338302	3459.76	-1.06934	0.173841	-6.15126	7.69e-10	2.35e-08
gene-LOC4342383	1422.36	-1.16635	0.189629	-6.15073	7.71e-10	2.35e-08
gene-LOC4341133	982.989	1.28026	0.208166	6.15017	7.74e-10	2.36e-08
gene-LOC107276339	763.658	-1.21953	0.198371	-6.14773	7.86e-10	2.39e-08
gene-LOC4330310	247.485	-1.71943	0.27969	-6.14763	7.86e-10	2.39e-08
gene-LOC4345561	291.044	2.1476	0.349356	6.14731	7.88e-10	2.39e-08
gene-LOC4347534	571.795	2.49739	0.406286	6.14687	7.9e-10	2.39e-08
gene-LOC4330388	1007.36	2.01092	0.327239	6.14511	7.99e-10	2.42e-08
gene-LOC4330441	98.1867	2.88432	0.469713	6.14059	8.22e-10	2.48e-08
gene-LOC9267781	1124.37	1.61506	0.263074	6.1392	8.29e-10	2.5e-08
gene-LOC4345562	356.692	2.37128	0.386691	6.13224	8.67e-10	2.61e-08
gene-LOC4330281	2438.2	-0.997834	0.162867	-6.12669	8.97e-10	2.69e-08
gene-LOC4345899	826.412	1.85203	0.302293	6.12661	8.98e-10	2.69e-08
gene-LOC4339670	326.504	1.6325	0.266814	6.11848	9.45e-10	2.83e-08
gene-LOC4334300	5903.72	-0.897753	0.146785	-6.11612	9.59e-10	2.87e-08
gene-LOC4342493	957.005	1.19117	0.194761	6.11606	9.59e-10	2.87e-08
gene-LOC4334519	2488.81	0.906788	0.148398	6.1105	9.93e-10	2.96e-08
gene-LOC4330149	480.986	-1.69086	0.276996	-6.10428	1.03e-09	3.08e-08
gene-LOC4325693	1809.93	1.7297	0.283407	6.10325	1.04e-09	3.09e-08
gene-LOC9267506	98.8117	2.62632	0.430475	6.10097	1.05e-09	3.13e-08
gene-LOC4337922	1462.19	-1.01599	0.166626	-6.09739	1.08e-09	3.2e-08
gene-LOC4349894	960.751	1.17765	0.193205	6.09535	1.09e-09	3.23e-08
gene-LOC4352835	376.519	1.50802	0.247406	6.09531	1.09e-09	3.23e-08
gene-LOC4351450	737.209	1.36264	0.223676	6.09201	1.12e-09	3.29e-08
gene-LOC4345520	551.919	1.22232	0.200703	6.09017	1.13e-09	3.33e-08
gene-LOC4341818	68.7351	3.01193	0.494792	6.08727	1.15e-09	3.38e-08
gene-LOC4346321	189.705	-2.26956	0.372855	-6.08699	1.15e-09	3.38e-08
gene-LOC4346358	2453.52	-1.10575	0.181677	-6.08637	1.15e-09	3.39e-08
gene-LOC4328105	295.103	1.58271	0.260072	6.08565	1.16e-09	3.4e-08
gene-LOC4334356	314.49	1.51259	0.248661	6.08296	1.18e-09	3.45e-08
gene-LOC107277452	210.114	-1.82583	0.300188	-6.08228	1.18e-09	3.46e-08
gene-LOC4336407	636.382	1.58287	0.260391	6.07884	1.21e-09	3.53e-08
gene-LOC4343844	84.0871	2.85764	0.470271	6.07659	1.23e-09	3.58e-08
gene-LOC4328095	1159.48	1.13997	0.187661	6.07461	1.24e-09	3.62e-08
gene-LOC4325999	714.629	-7.09269	1.16796	-6.07271	1.26e-09	3.66e-08
gene-LOC4326853	2698.11	-0.949048	0.156287	-6.07246	1.26e-09	3.66e-08
gene-LOC4338034	238.703	1.73956	0.286541	6.07089	1.27e-09	3.69e-08
gene-LOC4342824	613.062	1.25864	0.207428	6.06784	1.3e-09	3.75e-08
gene-LOC4327052	116.65	2.19793	0.362477	6.06365	1.33e-09	3.85e-08
gene-LOC4324354	980.031	-1.02939	0.170027	-6.0543	1.41e-09	4.07e-08
gene-LOC4337690	106.517	2.27069	0.375159	6.05259	1.43e-09	4.11e-08
gene-LOC4339940	56.5482	-4.03818	0.668584	-6.0399	1.54e-09	4.44e-08
gene-LOC9272245	677.607	-1.38408	0.229345	-6.03494	1.59e-09	4.57e-08
gene-LOC4339804	266.115	1.97383	0.327128	6.03381	1.6e-09	4.6e-08
gene-LOC4338457	1503.73	1.04146	0.172714	6.03	1.64e-09	4.7e-08
gene-LOC107277414	253.251	2.18118	0.361817	6.02842	1.66e-09	4.73e-08
gene-LOC4347677	1071.04	-1.13124	0.187658	-6.02822	1.66e-09	4.73e-08
gene-LOC4331491	1531.15	-0.950665	0.157702	-6.02822	1.66e-09	4.73e-08
gene-LOC4323895	339.398	-1.38681	0.230171	-6.02514	1.69e-09	4.82e-08
gene-LOC4332608	55.2608	-9.30428	1.54475	-6.02316	1.71e-09	4.87e-08
gene-LOC4330838	1699.57	1.24046	0.206505	6.00695	1.89e-09	5.37e-08
gene-LOC4330859	486.759	1.30057	0.216583	6.00494	1.91e-09	5.43e-08
gene-LOC4349318	1701.23	1.40119	0.233353	6.00461	1.92e-09	5.44e-08
gene-LOC4326919	311.476	1.8333	0.305337	6.00419	1.92e-09	5.44e-08
gene-LOC4349160	304.465	1.41728	0.23625	5.99908	1.98e-09	5.61e-08
gene-LOC4330709	1632.82	-0.98781	0.164681	-5.99833	1.99e-09	5.63e-08
gene-LOC4338160	1221.06	-1.0565	0.176159	-5.99744	2e-09	5.65e-08
gene-LOC4327761	1789.22	-0.978351	0.163308	-5.99084	2.09e-09	5.88e-08
gene-LOC4343739	98.6452	3.15242	0.52677	5.98443	2.17e-09	6.1e-08
gene-LOC4348724	692.894	1.58694	0.265516	5.97684	2.28e-09	6.39e-08
gene-LOC4332159	376.429	-2.03143	0.340198	-5.97132	2.35e-09	6.6e-08
gene-LOC4339713	97.5602	-2.42076	0.405549	-5.96909	2.39e-09	6.68e-08
gene-LOC4332340	912.814	1.31773	0.220779	5.96855	2.39e-09	6.69e-08
gene-LOC4334840	6788.04	-1.28763	0.215849	-5.9654	2.44e-09	6.81e-08
gene-LOC107280774	445.435	1.81805	0.304768	5.96537	2.44e-09	6.81e-08
gene-LOC4337359	4393.2	1.52865	0.256622	5.95682	2.57e-09	7.16e-08
gene-LOC4348311	350.746	1.46108	0.245292	5.95648	2.58e-09	7.17e-08
gene-LOC4338646	252.91	-1.6006	0.268839	-5.95375	2.62e-09	7.28e-08
gene-LOC4339595	117.118	2.57165	0.432261	5.9493	2.69e-09	7.47e-08
gene-LOC4349087	453.761	1.22923	0.206875	5.9419	2.82e-09	7.8e-08
gene-LOC4345689	1210.92	1.46744	0.24703	5.94033	2.84e-09	7.87e-08
gene-LOC4338899	53.5327	-3.2914	0.555001	-5.93044	3.02e-09	8.34e-08
gene-LOC4343629	1034.42	1.2665	0.213578	5.92991	3.03e-09	8.36e-08
gene-LOC4331845	1024.9	1.43346	0.241753	5.92944	3.04e-09	8.37e-08
gene-LOC4340075	136.474	-2.33156	0.393519	-5.9249	3.12e-09	8.6e-08
gene-LOC9268095	168.764	2.09403	0.353632	5.92149	3.19e-09	8.76e-08
gene-LOC4336202	187.293	-1.74532	0.294873	-5.91887	3.24e-09	8.89e-08
gene-LOC4325067	1094	1.69825	0.287049	5.91625	3.29e-09	9.02e-08
gene-LOC4324165	251.246	-1.81319	0.306593	-5.91399	3.34e-09	9.14e-08
gene-LOC4338925	105.595	2.77527	0.469309	5.91352	3.35e-09	9.15e-08
gene-LOC4352132	4763.76	-0.84234	0.142492	-5.91148	3.39e-09	9.25e-08
gene-LOC4341207	39.5885	-5.35952	0.907265	-5.90733	3.48e-09	9.47e-08
gene-LOC4338208	7048.71	-1.20354	0.203766	-5.90645	3.5e-09	9.51e-08
gene-LOC4348760	1494.08	-0.95388	0.161536	-5.90507	3.53e-09	9.58e-08
gene-LOC4331128	319.878	-1.74711	0.2959	-5.9044	3.54e-09	9.61e-08
gene-LOC4336874	1376.07	1.38145	0.234071	5.90184	3.59e-09	9.74e-08
gene-LOC4337358	1489.85	1.27685	0.216363	5.90141	3.6e-09	9.76e-08
gene-LOC4346431	281.964	-1.43405	0.24318	-5.89708	3.7e-09	1e-07
gene-LOC107276545	43.0367	-3.95692	0.671117	-5.89601	3.72e-09	1.01e-07
gene-LOC4345815	109.101	4.33033	0.734584	5.89494	3.75e-09	1.01e-07
gene-LOC4343683	954.014	1.11214	0.18874	5.89246	3.8e-09	1.02e-07
gene-LOC4352521	634.284	1.69115	0.287196	5.88847	3.9e-09	1.05e-07
gene-LOC4339799	355.528	1.46811	0.249486	5.88455	3.99e-09	1.07e-07
gene-LOC4341087	1201.73	-0.989385	0.168146	-5.88408	4e-09	1.07e-07
gene-LOC4324748	142.533	2.23497	0.380003	5.88146	4.07e-09	1.09e-07
gene-LOC4352653	177.895	1.93598	0.329218	5.88054	4.09e-09	1.09e-07
gene-LOC4347924	1686.08	0.946567	0.160999	5.87934	4.12e-09	1.1e-07
gene-LOC4340341	1784.45	-1.00564	0.171064	-5.87874	4.13e-09	1.1e-07
gene-LOC4351217	1208.08	1.08833	0.185198	5.87658	4.19e-09	1.12e-07
gene-LOC4334993	298.473	2.41318	0.410655	5.87643	4.19e-09	1.12e-07
gene-LOC4339806	314.762	-1.58921	0.270468	-5.87579	4.21e-09	1.12e-07
gene-LOC4325410	934.686	1.10057	0.187328	5.87509	4.23e-09	1.12e-07
gene-LOC4324161	158.943	2.65614	0.45239	5.87136	4.32e-09	1.15e-07
gene-LOC4325705	377.773	-1.36749	0.233081	-5.86702	4.44e-09	1.17e-07
gene-LOC4329137	1977.83	1.70831	0.291233	5.86579	4.47e-09	1.18e-07
gene-LOC9269236	178.735	-1.97053	0.335986	-5.86491	4.49e-09	1.19e-07
gene-LOC9267422	63.9906	-3.22555	0.550159	-5.86294	4.55e-09	1.2e-07
gene-LOC4331834	590.952	2.082	0.355123	5.86276	4.55e-09	1.2e-07
gene-LOC4324398	10430.1	0.987475	0.168445	5.86229	4.57e-09	1.2e-07
gene-LOC4337011	1436.63	1.1624	0.198313	5.86143	4.59e-09	1.21e-07
gene-LOC4349343	443.081	2.12802	0.363199	5.85911	4.65e-09	1.22e-07
gene-LOC4352346	2217.27	1.79944	0.307724	5.84757	4.99e-09	1.31e-07
gene-LOC4330031	811.163	1.34171	0.229456	5.84734	4.99e-09	1.31e-07
gene-LOC4335999	314.048	2.52878	0.432702	5.84417	5.09e-09	1.33e-07
gene-LOC4350043	2365.15	-1.03938	0.177863	-5.8437	5.11e-09	1.33e-07
gene-LOC4336804	1236.25	0.971416	0.166256	5.84291	5.13e-09	1.34e-07
gene-LOC4332708	1414.74	1.33575	0.228708	5.84043	5.21e-09	1.36e-07
gene-LOC4350947	1361.73	1.08511	0.185816	5.83969	5.23e-09	1.36e-07
gene-LOC4332574	263.705	2.11198	0.361835	5.83685	5.32e-09	1.38e-07
gene-LOC4333266	2427.15	-0.976825	0.167363	-5.83655	5.33e-09	1.38e-07
gene-LOC4349078	39.5781	-4.73294	0.811536	-5.83207	5.47e-09	1.42e-07
gene-LOC4341727	438.682	-1.21383	0.208311	-5.82699	5.64e-09	1.46e-07
gene-LOC9266337	110.646	-2.25778	0.38757	-5.82548	5.69e-09	1.47e-07
gene-LOC4337116	185.049	3.08685	0.530537	5.81835	5.94e-09	1.53e-07
gene-LOC4325602	437.49	-1.27771	0.219747	-5.81446	6.08e-09	1.57e-07
gene-LOC112936031	676.829	-1.15493	0.198735	-5.81141	6.19e-09	1.59e-07
gene-LOC4339266	550.479	1.46422	0.25199	5.81065	6.22e-09	1.6e-07
gene-LOC4327316	294.78	1.6453	0.283323	5.80713	6.36e-09	1.63e-07
gene-LOC9270605	66.928	4.96383	0.856223	5.79736	6.74e-09	1.73e-07
gene-LOC9270091	2924.8	1.72094	0.297003	5.79435	6.86e-09	1.76e-07
gene-LOC4348928	487.009	1.50766	0.260398	5.78981	7.05e-09	1.8e-07
gene-LOC4330396	533.477	-1.19883	0.207118	-5.78813	7.12e-09	1.82e-07
gene-LOC4339469	1727.05	1.6967	0.293364	5.78361	7.31e-09	1.87e-07
gene-LOC4340418	863.325	-1.1797	0.204037	-5.78179	7.39e-09	1.88e-07
gene-LOC4342210	16448.7	-0.844393	0.146089	-5.77997	7.47e-09	1.9e-07
gene-LOC4325290	851.754	1.39387	0.241242	5.77787	7.57e-09	1.92e-07
gene-LOC4327184	154.012	-2.07814	0.359718	-5.77715	7.6e-09	1.93e-07
gene-LOC4323871	516.371	-1.24641	0.215883	-5.77354	7.76e-09	1.97e-07
gene-LOC4325409	1582.41	1.15038	0.199523	5.76564	8.13e-09	2.06e-07
gene-LOC4331947	221.161	1.81717	0.315377	5.76191	8.32e-09	2.1e-07
gene-LOC4336265	161.057	2.30414	0.399928	5.7614	8.34e-09	2.11e-07
gene-LOC4343944	2163.5	1.6191	0.281372	5.7543	8.7e-09	2.2e-07
gene-LOC4350483	1693.19	-0.971425	0.168853	-5.75306	8.76e-09	2.21e-07
gene-LOC4342163	2390.93	-0.886951	0.154188	-5.75238	8.8e-09	2.22e-07
gene-LOC9269069	7124.03	-0.995166	0.173009	-5.7521	8.81e-09	2.22e-07
gene-LOC4347225	52.8175	-4.77768	0.830679	-5.75154	8.84e-09	2.22e-07
gene-LOC4340480	365.743	1.56388	0.2724	5.74109	9.41e-09	2.36e-07
gene-LOC112936036	317.968	-1.41534	0.246582	-5.73984	9.48e-09	2.37e-07
gene-LOC4327723	54.981	-3.1066	0.541592	-5.73605	9.69e-09	2.42e-07
gene-LOC4336357	979.538	1.35245	0.23585	5.73437	9.79e-09	2.45e-07
gene-LOC4328426	175.636	1.73551	0.302712	5.7332	9.86e-09	2.46e-07
gene-LOC4352498	1385.43	1.0304	0.179759	5.73213	9.92e-09	2.47e-07
gene-LOC4326140	227.23	-1.68965	0.294988	-5.72787	1.02e-08	2.53e-07
gene-LOC4352014	67233.6	-1.00839	0.176213	-5.72255	1.05e-08	2.61e-07
gene-LOC9270637	3437.25	1.0857	0.189812	5.71989	1.07e-08	2.65e-07
gene-LOC4332677	110.647	-2.64735	0.462897	-5.71908	1.07e-08	2.66e-07
gene-LOC4339092	500.696	2.03265	0.355686	5.71473	1.1e-08	2.72e-07
gene-LOC4343450	1037.94	1.1796	0.206482	5.71285	1.11e-08	2.75e-07
gene-LOC107276305	90.8741	-2.38836	0.418076	-5.71275	1.11e-08	2.75e-07
gene-LOC4337206	3456.56	0.914643	0.160114	5.71246	1.11e-08	2.75e-07
gene-LOC4324822	610.325	-1.31949	0.230985	-5.71246	1.11e-08	2.75e-07
gene-LOC4343177	324.203	1.50086	0.262828	5.7104	1.13e-08	2.78e-07
gene-LOC4333948	146.621	2.18494	0.382667	5.70977	1.13e-08	2.78e-07
gene-LOC4337428	1529.96	1.05998	0.185799	5.70501	1.16e-08	2.86e-07
gene-LOC4335749	1880.23	1.51997	0.266714	5.69886	1.21e-08	2.96e-07
gene-LOC4340093	796.405	1.59776	0.280379	5.69857	1.21e-08	2.96e-07
gene-LOC4328577	2386.91	1.34552	0.236222	5.69602	1.23e-08	3e-07
gene-LOC4339200	305.114	2.32745	0.408701	5.69475	1.24e-08	3.02e-07
gene-LOC112936094	788.394	1.70277	0.299073	5.69348	1.24e-08	3.04e-07
gene-LOC4333879	241.412	1.8514	0.325272	5.69185	1.26e-08	3.07e-07
gene-LOC4348209	1429.81	-1.11074	0.195224	-5.68955	1.27e-08	3.1e-07
gene-LOC4324781	781.672	2.07035	0.363994	5.68788	1.29e-08	3.13e-07
gene-LOC4326766	908.722	1.44351	0.253798	5.68765	1.29e-08	3.13e-07
gene-LOC4348914	98.7331	-2.24708	0.395295	-5.68457	1.31e-08	3.18e-07
gene-LOC4339695	795.361	1.50516	0.264791	5.68433	1.31e-08	3.18e-07
gene-LOC4330574	313.108	1.56398	0.275212	5.68281	1.33e-08	3.21e-07
gene-LOC4331999	2387.43	-0.844688	0.148824	-5.67574	1.38e-08	3.34e-07
gene-LOC4325932	26936.6	-0.815869	0.143808	-5.67332	1.4e-08	3.38e-07
gene-LOC4325586	5460.37	1.63482	0.288367	5.66925	1.43e-08	3.46e-07
gene-LOC4347415	921.45	1.60765	0.283656	5.6676	1.45e-08	3.49e-07
gene-LOC4325749	231.366	-1.54177	0.272053	-5.66718	1.45e-08	3.5e-07
gene-LOC4345350	134.703	-3.37874	0.596215	-5.66698	1.45e-08	3.5e-07
gene-LOC4334847	57.2468	-3.9942	0.705166	-5.6642	1.48e-08	3.55e-07
gene-LOC4332431	6215.2	-0.784184	0.138489	-5.66242	1.49e-08	3.58e-07
gene-LOC4350822	232.884	1.99496	0.352384	5.66133	1.5e-08	3.6e-07
gene-LOC4332151	3904.82	1.05663	0.186673	5.6603	1.51e-08	3.62e-07
gene-LOC4349089	420.172	1.23535	0.218335	5.65805	1.53e-08	3.66e-07
gene-LOC4344832	1209.68	-1.05384	0.186304	-5.65653	1.54e-08	3.69e-07
gene-LOC4337405	147.851	2.27798	0.402795	5.65544	1.55e-08	3.71e-07
gene-LOC4348862	944.759	1.31322	0.232245	5.65444	1.56e-08	3.73e-07
gene-LOC107277300	252.641	1.80263	0.319052	5.64995	1.6e-08	3.82e-07
gene-LOC4332750	914.619	1.1207	0.198443	5.64748	1.63e-08	3.87e-07
gene-LOC4350864	662.746	1.05981	0.187815	5.64284	1.67e-08	3.97e-07
gene-LOC4324196	1053.04	-1.24201	0.220128	-5.64224	1.68e-08	3.98e-07
gene-LOC4341476	1534.55	-1.03738	0.184099	-5.63487	1.75e-08	4.15e-07
gene-LOC4332382	1519.86	1.36423	0.242259	5.63126	1.79e-08	4.23e-07
gene-LOC4328605	302.374	1.36074	0.241686	5.6302	1.8e-08	4.25e-07
gene-LOC4345795	8413.91	1.14686	0.203841	5.62627	1.84e-08	4.35e-07
gene-LOC4324166	1154.4	1.01993	0.181298	5.62574	1.85e-08	4.36e-07
gene-LOC4349391	1459.9	-1.12723	0.200383	-5.62537	1.85e-08	4.36e-07
gene-LOC4327520	2890.54	-0.834456	0.148382	-5.62371	1.87e-08	4.4e-07
gene-LOC4343969	1117.2	-1.01586	0.180678	-5.62247	1.88e-08	4.42e-07
gene-LOC4344489	673.367	1.53256	0.272889	5.61608	1.95e-08	4.59e-07
gene-LOC4339565	791.458	1.79126	0.318967	5.6158	1.96e-08	4.59e-07
gene-LOC112939838	315.432	1.98942	0.354558	5.61099	2.01e-08	4.71e-07
gene-LOC4334035	4986.3	-0.826997	0.147412	-5.61012	2.02e-08	4.73e-07
gene-LOC4351528	172.334	2.22628	0.397209	5.60481	2.08e-08	4.87e-07
gene-LOC4337223	19257.3	1.26052	0.225013	5.60199	2.12e-08	4.94e-07
gene-LOC4324757	909.657	1.13052	0.201811	5.60184	2.12e-08	4.94e-07
gene-LOC9269491	471.891	-1.20996	0.216325	-5.59323	2.23e-08	5.19e-07
gene-LOC4350095	153.124	-1.75956	0.314611	-5.59281	2.23e-08	5.2e-07
gene-LOC4336511	578.295	-1.19043	0.212937	-5.59053	2.26e-08	5.26e-07
gene-LOC4333095	713.765	-1.12868	0.202023	-5.5869	2.31e-08	5.36e-07
gene-LOC4324486	992.592	-1.08674	0.194613	-5.5841	2.35e-08	5.44e-07
gene-LOC4334349	21709.5	-0.937969	0.167975	-5.58399	2.35e-08	5.44e-07
gene-LOC107282084	36.5288	-8.70748	1.56051	-5.5799	2.41e-08	5.57e-07
gene-LOC4343993	582.468	-1.23557	0.221601	-5.57566	2.47e-08	5.7e-07
gene-LOC9266557	184.294	1.6221	0.291036	5.57354	2.5e-08	5.76e-07
gene-LOC4338570	280.325	2.12167	0.380764	5.57215	2.52e-08	5.8e-07
gene-LOC4343474	414.6	1.80391	0.323747	5.57198	2.52e-08	5.8e-07
gene-LOC4336903	199.837	-1.66258	0.29857	-5.56848	2.57e-08	5.91e-07
gene-LOC4341530	344.373	1.56221	0.280672	5.56596	2.61e-08	5.99e-07
gene-LOC4331688	2052.66	1.22482	0.220072	5.56552	2.61e-08	6e-07
gene-LOC4329388	577.592	1.26177	0.226756	5.56444	2.63e-08	6.03e-07
gene-LOC4346585	1600.71	-0.948774	0.170533	-5.56357	2.64e-08	6.05e-07
gene-LOC9271579	40.7615	-5.80612	1.04364	-5.56331	2.65e-08	6.05e-07
gene-LOC9266046	170.361	1.73354	0.311604	5.56328	2.65e-08	6.05e-07
gene-LOC4351216	220.985	1.57624	0.283432	5.56126	2.68e-08	6.11e-07
gene-LOC4352537	91.7461	3.49	0.627592	5.56094	2.68e-08	6.12e-07
gene-LOC4336629	398.34	1.7823	0.320534	5.5604	2.69e-08	6.13e-07
gene-LOC4348282	1011.33	-1.20821	0.217308	-5.5599	2.7e-08	6.14e-07
gene-LOC4334212	417.397	-1.24468	0.22393	-5.55835	2.72e-08	6.19e-07
gene-LOC4325762	922.122	1.01205	0.182356	5.54986	2.86e-08	6.49e-07
gene-LOC9266898	10391.9	0.942344	0.169808	5.54948	2.87e-08	6.5e-07
gene-LOC4344024	591.983	1.92168	0.346551	5.54516	2.94e-08	6.65e-07
gene-LOC9271427	6953.02	-0.795147	0.143418	-5.54427	2.95e-08	6.68e-07
gene-LOC107281123	1196.92	1.23079	0.222083	5.54205	2.99e-08	6.75e-07
gene-LOC4329923	5578.29	-0.829746	0.149894	-5.53556	3.1e-08	7e-07
gene-LOC4350870	852.519	1.01145	0.18281	5.53282	3.15e-08	7.1e-07
gene-LOC4325390	411.707	1.21086	0.218888	5.53187	3.17e-08	7.13e-07
gene-LOC4350958	129.22	-2.05382	0.371281	-5.53171	3.17e-08	7.13e-07
gene-LOC4339226	571.151	1.36798	0.247299	5.53167	3.17e-08	7.13e-07
gene-LOC4326024	407.452	-1.21814	0.220468	-5.52525	3.29e-08	7.38e-07
gene-LOC4341451	334.391	-1.52873	0.276854	-5.5218	3.36e-08	7.52e-07
gene-LOC4333181	286.143	-1.60804	0.291364	-5.51899	3.41e-08	7.64e-07
gene-LOC4331115	1231.28	1.47996	0.268178	5.51858	3.42e-08	7.64e-07
gene-LOC4334794	268.562	-1.36743	0.24779	-5.51852	3.42e-08	7.64e-07
gene-LOC107276891	45.2538	3.51216	0.637188	5.51196	3.55e-08	7.92e-07
gene-LOC9271360	583.4	1.30385	0.236559	5.51171	3.55e-08	7.92e-07
gene-LOC112939851	76.7447	-2.504	0.454661	-5.50742	3.64e-08	8.11e-07
gene-LOC4327073	110.656	-2.06622	0.375361	-5.50462	3.7e-08	8.22e-07
gene-LOC107275782	75.2474	3.79235	0.688941	5.50461	3.7e-08	8.22e-07
gene-LOC4339516	1107.39	-1.31847	0.239704	-5.50041	3.79e-08	8.41e-07
gene-LOC4335707	825.394	1.74713	0.317646	5.50024	3.79e-08	8.41e-07
gene-LOC9272115	2719.04	-0.932228	0.169541	-5.49854	3.83e-08	8.48e-07
gene-LOC4337089	304.673	1.3437	0.244392	5.49813	3.84e-08	8.49e-07
gene-LOC107280826	33.777	-8.59491	1.56431	-5.49437	3.92e-08	8.67e-07
gene-LOC4335227	12006.6	-0.766209	0.139518	-5.49181	3.98e-08	8.79e-07
gene-LOC4326856	384.958	1.32589	0.241519	5.48978	4.02e-08	8.88e-07
gene-LOC4328393	250.785	2.59869	0.473534	5.48787	4.07e-08	8.96e-07
gene-LOC4345656	1498	1.64321	0.29957	5.48522	4.13e-08	9.09e-07
gene-LOC4327905	2833.81	0.91949	0.167643	5.48481	4.14e-08	9.1e-07
gene-LOC4345911	363.719	1.22603	0.223547	5.48443	4.15e-08	9.11e-07
gene-LOC4324885	211.282	2.05522	0.374882	5.48232	4.2e-08	9.21e-07
gene-LOC4327916	486.775	1.32302	0.241376	5.48117	4.23e-08	9.26e-07
gene-LOC4326460	427.079	-1.33834	0.244203	-5.48043	4.24e-08	9.29e-07
gene-LOC4339262	3211.06	-0.783418	0.142952	-5.48028	4.25e-08	9.29e-07
gene-LOC4338633	219.965	2.29082	0.418058	5.47967	4.26e-08	9.31e-07
gene-LOC4347587	319.176	1.81492	0.331276	5.47856	4.29e-08	9.36e-07
gene-LOC4340299	46.6378	-3.21975	0.587878	-5.4769	4.33e-08	9.44e-07
gene-LOC4342173	785.233	-1.21267	0.221456	-5.47586	4.35e-08	9.48e-07
gene-LOC4344389	161.173	-2.09657	0.383171	-5.47163	4.46e-08	9.7e-07
gene-LOC4349041	734.038	-1.10202	0.201425	-5.47112	4.47e-08	9.72e-07
gene-LOC4347179	139.345	2.08765	0.381658	5.46996	4.5e-08	9.77e-07
gene-LOC4329728	43.3985	-6.49902	1.18843	-5.46858	4.54e-08	9.84e-07
gene-LOC4349643	105.942	-2.40152	0.439276	-5.46701	4.58e-08	9.92e-07
gene-LOC4333450	1139.96	-0.893269	0.163422	-5.46602	4.6e-08	9.95e-07
gene-LOC4336468	330.118	-1.3903	0.254355	-5.46597	4.6e-08	9.95e-07
gene-LOC4328930	311.801	-1.44449	0.264634	-5.45844	4.8e-08	1.04e-06
gene-LOC4336490	1108.82	1.02665	0.188165	5.45609	4.87e-08	1.05e-06
gene-LOC4329677	1972.71	-0.937543	0.171979	-5.4515	4.99e-08	1.08e-06
gene-LOC4327304	299.37	-1.32426	0.242967	-5.45038	5.03e-08	1.08e-06
gene-LOC4334427	309.939	-2.16526	0.397579	-5.44612	5.15e-08	1.11e-06
gene-LOC4338062	4441.56	-0.761615	0.139865	-5.44534	5.17e-08	1.11e-06
gene-LOC4326721	227.196	1.62405	0.298284	5.44463	5.19e-08	1.11e-06
gene-LOC4347684	344.688	1.6713	0.306986	5.44421	5.2e-08	1.12e-06
gene-LOC4324048	1514.33	-0.902575	0.165919	-5.43986	5.33e-08	1.14e-06
gene-LOC4343701	473.08	1.27695	0.23475	5.43961	5.34e-08	1.14e-06
gene-LOC4351034	488.738	-1.14999	0.211457	-5.43839	5.38e-08	1.15e-06
gene-LOC4348519	959.168	1.07564	0.19781	5.43775	5.4e-08	1.15e-06
gene-LOC4326936	2351.63	-1.25503	0.230918	-5.43499	5.48e-08	1.17e-06
gene-LOC4343699	513.024	1.30098	0.2396	5.42979	5.64e-08	1.2e-06
gene-LOC4349224	33.1094	-4.47602	0.824654	-5.42775	5.71e-08	1.21e-06
gene-LOC4341290	2860.32	0.842343	0.1552	5.42745	5.72e-08	1.22e-06
gene-LOC4348767	221.131	1.78982	0.329825	5.42657	5.74e-08	1.22e-06
gene-LOC4350288	83.8812	-2.90206	0.534796	-5.42648	5.75e-08	1.22e-06
gene-LOC4340317	1279.06	1.14087	0.210295	5.42508	5.79e-08	1.23e-06
gene-LOC4333017	921.684	1.33294	0.245746	5.42404	5.83e-08	1.23e-06
gene-LOC4325269	1032.06	-0.915402	0.168902	-5.41972	5.97e-08	1.26e-06
gene-LOC4330461	1915.65	1.46753	0.270938	5.41648	6.08e-08	1.28e-06
gene-LOC4324990	1800.23	1.21464	0.22435	5.41405	6.16e-08	1.3e-06
gene-LOC4340180	47.4022	-6.06225	1.11988	-5.41331	6.19e-08	1.3e-06
gene-LOC112939891	122.439	2.7392	0.506629	5.40672	6.42e-08	1.35e-06
gene-LOC4352685	219.95	2.04869	0.379595	5.39706	6.77e-08	1.43e-06
gene-LOC9268371	7336.62	-0.971725	0.180075	-5.39621	6.81e-08	1.43e-06
gene-LOC4325078	1352.23	1.03158	0.191233	5.39434	6.88e-08	1.44e-06
gene-LOC4342124	2861.4	0.824312	0.15289	5.39154	6.99e-08	1.47e-06
gene-LOC4344240	234.796	-1.42316	0.264054	-5.38963	7.06e-08	1.48e-06
gene-LOC4329585	159.548	2.63143	0.488336	5.38856	7.1e-08	1.49e-06
gene-LOC4330036	6083.36	1.0129	0.187981	5.38828	7.11e-08	1.49e-06
gene-LOC4328223	1230.4	0.952555	0.176806	5.38757	7.14e-08	1.49e-06
gene-LOC4326515	729.206	1.40686	0.261369	5.38264	7.34e-08	1.53e-06
gene-LOC4335388	2083.04	0.907791	0.168707	5.38086	7.41e-08	1.55e-06
gene-LOC9268937	576.777	1.26708	0.235511	5.38013	7.44e-08	1.55e-06
gene-LOC4339714	109.374	-2.23612	0.415752	-5.3785	7.51e-08	1.56e-06
gene-LOC4338050	263.646	1.47172	0.273661	5.3779	7.54e-08	1.57e-06
gene-LOC4344972	749.649	1.21039	0.225284	5.37272	7.76e-08	1.61e-06
gene-LOC107277177	634.521	-1.0771	0.200548	-5.37078	7.84e-08	1.63e-06
gene-LOC4351045	1017.09	1.49468	0.278328	5.37023	7.86e-08	1.63e-06
gene-LOC4340502	383.025	1.49891	0.279296	5.36673	8.02e-08	1.66e-06
gene-LOC4349141	449.401	1.72017	0.321016	5.35854	8.39e-08	1.73e-06
gene-LOC4331119	193.847	-1.50214	0.280345	-5.35818	8.41e-08	1.74e-06
gene-LOC4344427	1823.72	-0.916903	0.171163	-5.35689	8.47e-08	1.75e-06
gene-LOC4330327	272.818	1.39183	0.259891	5.35543	8.54e-08	1.76e-06
gene-LOC4327652	282.205	1.35472	0.253142	5.35163	8.72e-08	1.8e-06
gene-LOC4338718	223.598	1.71078	0.319736	5.3506	8.77e-08	1.8e-06
gene-LOC4342731	6388.05	1.37872	0.257724	5.34959	8.82e-08	1.81e-06
gene-LOC4327085	35.9271	-4.16249	0.778655	-5.34574	9e-08	1.85e-06
gene-LOC107278476	52.4502	3.32662	0.622321	5.34551	9.02e-08	1.85e-06
gene-LOC4324940	20359.4	-0.721781	0.135029	-5.34537	9.02e-08	1.85e-06
gene-LOC4348111	33.3537	-5.10671	0.955626	-5.34384	9.1e-08	1.86e-06
gene-LOC107278803	402.818	-1.4672	0.274748	-5.34015	9.29e-08	1.9e-06
gene-LOC4350978	69.4266	-2.5808	0.4834	-5.33884	9.35e-08	1.91e-06
gene-LOC9267158	876.072	1.40246	0.262771	5.33718	9.44e-08	1.93e-06
gene-LOC107280835	1205.45	1.40169	0.262686	5.336	9.5e-08	1.94e-06
gene-LOC4347857	67.8528	2.98377	0.559254	5.33528	9.54e-08	1.94e-06
gene-LOC4325081	1155.75	1.62894	0.305459	5.33276	9.67e-08	1.97e-06
gene-LOC4331577	4828.37	1.28221	0.240465	5.33219	9.7e-08	1.97e-06
gene-LOC4342290	364.615	1.1974	0.224582	5.33165	9.73e-08	1.98e-06
gene-LOC4351213	17841.7	0.854375	0.16026	5.33119	9.76e-08	1.98e-06
gene-LOC4337559	513.342	-1.06701	0.200226	-5.32906	9.87e-08	2e-06
gene-LOC4340274	1241.73	0.900813	0.169068	5.3281	9.92e-08	2.01e-06
gene-LOC4349805	302.97	1.62492	0.305097	5.32591	1e-07	2.03e-06
gene-LOC4348866	1931.26	0.922119	0.173178	5.3247	1.01e-07	2.04e-06
gene-LOC4338358	2296.37	-0.99109	0.186137	-5.32453	1.01e-07	2.04e-06
gene-LOC4351413	806.038	1.571	0.295066	5.32424	1.01e-07	2.04e-06
gene-LOC4340417	274.532	-1.3449	0.252637	-5.32347	1.02e-07	2.05e-06
gene-LOC4340042	585.234	-1.11022	0.208553	-5.32346	1.02e-07	2.05e-06
gene-LOC4330990	1946.04	-0.903776	0.16979	-5.3229	1.02e-07	2.05e-06
gene-LOC4345498	521.233	1.42374	0.267508	5.32224	1.02e-07	2.06e-06
gene-LOC107275925	41.7245	8.75713	1.64613	5.31983	1.04e-07	2.08e-06
gene-LOC4336006	1892.44	0.966128	0.181659	5.31837	1.05e-07	2.1e-06
gene-LOC4347248	1163.81	1.42981	0.268897	5.31732	1.05e-07	2.11e-06
gene-LOC4330404	937.601	1.22984	0.23135	5.31592	1.06e-07	2.12e-06
gene-LOC4350545	1716.4	1.27786	0.240549	5.31228	1.08e-07	2.16e-06
gene-LOC4334102	700.784	1.25485	0.236422	5.3077	1.11e-07	2.22e-06
gene-LOC4347592	1946.62	3.60585	0.67973	5.30482	1.13e-07	2.25e-06
gene-LOC4349161	783.108	1.00978	0.190365	5.30445	1.13e-07	2.25e-06
gene-LOC4347937	506.786	-1.29721	0.244646	-5.3024	1.14e-07	2.28e-06
gene-LOC4326358	3682.57	-4.43258	0.836188	-5.30094	1.15e-07	2.29e-06
gene-LOC4332731	1177.88	0.985202	0.186085	5.29435	1.19e-07	2.37e-06
gene-LOC4341741	630.32	1.00639	0.190168	5.29211	1.21e-07	2.4e-06
gene-LOC4334277	1059.94	-0.933312	0.176367	-5.29187	1.21e-07	2.4e-06
gene-LOC4337272	18722.8	-0.775004	0.146577	-5.28737	1.24e-07	2.46e-06
gene-LOC4344199	3976.31	-0.904454	0.171131	-5.28516	1.26e-07	2.49e-06
gene-LOC4337222	358.711	1.27341	0.241059	5.28258	1.27e-07	2.52e-06
gene-LOC4330362	246.984	-1.44725	0.274057	-5.28085	1.29e-07	2.54e-06
gene-LOC4327497	408.022	1.75675	0.332788	5.27889	1.3e-07	2.57e-06
gene-LOC4346736	500.365	1.28727	0.243966	5.27641	1.32e-07	2.6e-06
gene-LOC4344285	1180.15	0.866651	0.164285	5.27528	1.33e-07	2.61e-06
gene-LOC4343722	1400.57	1.05538	0.200069	5.27509	1.33e-07	2.61e-06
gene-LOC4336230	305.271	-1.33379	0.252863	-5.27476	1.33e-07	2.61e-06
gene-LOC4338644	251.964	-1.85443	0.351699	-5.27279	1.34e-07	2.64e-06
gene-LOC4336984	2993.83	0.928552	0.176172	5.27071	1.36e-07	2.67e-06
gene-LOC4345862	342.405	1.98001	0.375718	5.26995	1.36e-07	2.68e-06
gene-LOC4328925	1117.86	-1.08959	0.206804	-5.2687	1.37e-07	2.69e-06
gene-LOC4349947	162.143	2.05843	0.390702	5.26853	1.38e-07	2.69e-06
gene-LOC4342895	474.702	1.16383	0.220999	5.2662	1.39e-07	2.72e-06
gene-LOC4331647	170.562	1.59914	0.3038	5.2638	1.41e-07	2.76e-06
gene-LOC4327301	2481.56	0.883099	0.167859	5.26097	1.43e-07	2.8e-06
gene-LOC4328696	122.603	1.96741	0.374061	5.2596	1.44e-07	2.82e-06
gene-LOC4351518	308.15	-1.3615	0.258895	-5.2589	1.45e-07	2.82e-06
gene-LOC4352463	249.779	-1.43164	0.272252	-5.25851	1.45e-07	2.83e-06
gene-LOC4341944	39.4862	-3.71014	0.705813	-5.25655	1.47e-07	2.85e-06
gene-LOC107277018	236.53	2.02335	0.384936	5.25633	1.47e-07	2.85e-06
gene-LOC107278127	137.81	1.99399	0.379426	5.25529	1.48e-07	2.87e-06
gene-LOC4332347	760.64	1.11304	0.211835	5.2543	1.49e-07	2.88e-06
gene-LOC112938752	1465.87	-0.838602	0.1597	-5.25109	1.51e-07	2.93e-06
gene-LOC4346996	923.112	1.35885	0.258794	5.25072	1.52e-07	2.93e-06
gene-LOC4340071	2145.37	0.821904	0.156534	5.25064	1.52e-07	2.93e-06
gene-LOC4332651	339.162	1.45379	0.276995	5.24844	1.53e-07	2.96e-06
gene-LOC4347499	269.638	1.35904	0.259039	5.24646	1.55e-07	2.99e-06
gene-LOC4330470	117.241	1.98039	0.377751	5.24259	1.58e-07	3.05e-06
gene-LOC4333666	3296.34	1.61668	0.308431	5.24164	1.59e-07	3.07e-06
gene-LOC4351816	37.1605	-3.71243	0.708327	-5.24113	1.6e-07	3.07e-06
gene-LOC4341606	182.308	2.30237	0.439406	5.23974	1.61e-07	3.09e-06
gene-LOC4326097	140.226	-1.88388	0.359551	-5.23954	1.61e-07	3.09e-06
gene-LOC4330627	356.412	-1.5616	0.298293	-5.23513	1.65e-07	3.16e-06
gene-LOC4330793	2074.65	3.40246	0.650497	5.23056	1.69e-07	3.24e-06
gene-LOC4327790	547.128	-1.17053	0.223801	-5.23024	1.69e-07	3.24e-06
gene-LOC4324159	47.5898	-3.0362	0.58094	-5.22635	1.73e-07	3.31e-06
gene-LOC4341959	852.216	-1.02135	0.195493	-5.22448	1.75e-07	3.34e-06
gene-LOC4343246	94.5638	-2.06752	0.395914	-5.22214	1.77e-07	3.38e-06
gene-LOC4336353	1038.38	0.95452	0.182978	5.21657	1.82e-07	3.48e-06
gene-LOC4351088	28613.9	-0.818899	0.157146	-5.21106	1.88e-07	3.58e-06
gene-LOC107278342	244.287	1.52141	0.292104	5.20845	1.9e-07	3.63e-06
gene-LOC107276314	391.547	-1.37183	0.263497	-5.20626	1.93e-07	3.67e-06
gene-LOC4347769	607.091	1.02193	0.196316	5.20551	1.93e-07	3.68e-06
gene-LOC4330957	1183.86	1.56919	0.3015	5.20461	1.94e-07	3.69e-06
gene-LOC4339684	410.568	1.79187	0.344426	5.20248	1.97e-07	3.73e-06
gene-LOC4336955	307.921	-1.34787	0.259214	-5.19984	1.99e-07	3.78e-06
gene-LOC9266540	233.459	1.37913	0.265623	5.19206	2.08e-07	3.94e-06
gene-LOC4342318	1187.15	-1.4684	0.282983	-5.189	2.11e-07	4e-06
gene-LOC4348531	121.277	3.13359	0.604125	5.18698	2.14e-07	4.04e-06
gene-LOC4342988	3452.01	1.13397	0.218641	5.18644	2.14e-07	4.05e-06
gene-LOC4337609	44.5509	4.35268	0.839552	5.18452	2.17e-07	4.09e-06
gene-LOC4328751	198.757	-1.49448	0.28829	-5.18395	2.17e-07	4.1e-06
gene-LOC4341276	298.507	-1.47608	0.28489	-5.18124	2.2e-07	4.15e-06
gene-LOC4332603	3514.51	0.798485	0.154171	5.17921	2.23e-07	4.19e-06
gene-LOC4345365	1105.08	-0.865693	0.167173	-5.17843	2.24e-07	4.21e-06
gene-LOC4330625	3102.15	-0.863787	0.166817	-5.17805	2.24e-07	4.21e-06
gene-LOC4327852	1377.32	0.818181	0.158068	5.17612	2.27e-07	4.25e-06
gene-LOC4350821	454.963	1.84915	0.357356	5.17453	2.28e-07	4.28e-06
gene-LOC4327615	858.392	1.20065	0.232032	5.1745	2.29e-07	4.28e-06
gene-LOC4341781	631.361	1.08857	0.210473	5.17204	2.32e-07	4.33e-06
gene-LOC4329527	645.09	-0.991615	0.191728	-5.17198	2.32e-07	4.33e-06
gene-LOC9267937	244.439	1.82318	0.352642	5.17006	2.34e-07	4.37e-06
gene-LOC4348829	1631.7	0.890972	0.172436	5.16696	2.38e-07	4.44e-06
gene-LOC4328456	66.0181	3.40273	0.658705	5.16578	2.39e-07	4.46e-06
gene-LOC4324999	102.508	2.15403	0.417041	5.16502	2.4e-07	4.48e-06
gene-LOC4336376	462.776	2.14003	0.414402	5.16413	2.42e-07	4.5e-06
gene-LOC4343984	96.0548	2.97879	0.576901	5.16343	2.42e-07	4.51e-06
gene-LOC4339501	532.336	1.4369	0.278457	5.16021	2.47e-07	4.58e-06
gene-LOC4338556	786.866	-1.22112	0.236681	-5.15934	2.48e-07	4.6e-06
gene-LOC4336419	117.244	2.14743	0.416328	5.15802	2.5e-07	4.62e-06
gene-LOC4326569	1863.63	1.01072	0.195955	5.15794	2.5e-07	4.62e-06
gene-LOC4346822	32.6814	-6.08573	1.17989	-5.1579	2.5e-07	4.62e-06
gene-LOC4348540	212.173	1.73451	0.336358	5.15673	2.51e-07	4.65e-06
gene-LOC4350239	224.764	-1.35586	0.263037	-5.15462	2.54e-07	4.7e-06
gene-LOC4336497	1709.86	-0.833758	0.161758	-5.15434	2.55e-07	4.7e-06
gene-LOC4325700	1801.9	1.145	0.222341	5.14977	2.61e-07	4.81e-06
gene-LOC4339812	4833.83	0.955063	0.185474	5.14929	2.61e-07	4.82e-06
gene-LOC112938279	697.045	-1.3793	0.267936	-5.14785	2.63e-07	4.85e-06
gene-LOC4336542	2247.48	1.0192	0.197991	5.14771	2.64e-07	4.85e-06
gene-LOC4343397	1363.13	1.00829	0.195878	5.14756	2.64e-07	4.85e-06
gene-LOC4339871	81.7939	-2.29495	0.445962	-5.14606	2.66e-07	4.88e-06
gene-LOC4327240	98.8066	2.03976	0.396397	5.14576	2.66e-07	4.89e-06
gene-LOC4343395	389.528	-1.26084	0.245046	-5.14533	2.67e-07	4.9e-06
gene-LOC4326683	53.3033	3.44415	0.669726	5.14263	2.71e-07	4.96e-06
gene-LOC4351055	401.178	1.13182	0.220216	5.13957	2.75e-07	5.04e-06
gene-LOC4332692	292.697	-1.22295	0.237952	-5.13946	2.76e-07	5.04e-06
gene-LOC4325395	331.211	1.53071	0.297976	5.13703	2.79e-07	5.1e-06
gene-LOC4328296	1725.96	-0.788195	0.153458	-5.13622	2.8e-07	5.12e-06
gene-LOC4330188	87.275	2.47691	0.482442	5.13412	2.83e-07	5.17e-06
gene-LOC4328935	163.468	-1.56691	0.305269	-5.13288	2.85e-07	5.2e-06
gene-LOC4339274	737.915	1.17732	0.229503	5.12987	2.9e-07	5.28e-06
gene-LOC4341716	231.498	-1.51656	0.296017	-5.12321	3e-07	5.46e-06
gene-LOC4325039	363.106	-1.34168	0.262038	-5.12016	3.05e-07	5.55e-06
gene-LOC4324056	647.436	1.49693	0.292408	5.11933	3.07e-07	5.57e-06
gene-LOC4350416	1064.87	-1.0425	0.203911	-5.11251	3.18e-07	5.77e-06
gene-LOC4338815	929.732	-0.901234	0.176412	-5.10867	3.24e-07	5.88e-06
gene-LOC4348863	1523.44	0.836214	0.163745	5.10681	3.28e-07	5.93e-06
gene-LOC4347784	186.578	2.65653	0.520212	5.10664	3.28e-07	5.93e-06
gene-LOC9270306	6858.6	0.966349	0.189342	5.10373	3.33e-07	6.02e-06
gene-LOC4334846	28.7901	-4.8743	0.955728	-5.10009	3.39e-07	6.13e-06
gene-LOC4346379	1188.85	0.871647	0.170916	5.09984	3.4e-07	6.13e-06
gene-LOC4328155	1333.9	1.25936	0.247153	5.09548	3.48e-07	6.27e-06
gene-LOC4351208	30327.9	-0.955332	0.187498	-5.09516	3.48e-07	6.27e-06
gene-LOC9270664	3710.03	1.18178	0.231994	5.09402	3.51e-07	6.31e-06
gene-LOC4350798	1350.18	1.05564	0.207237	5.09386	3.51e-07	6.31e-06
gene-LOC4330775	1994.21	3.01645	0.592361	5.09226	3.54e-07	6.35e-06
gene-LOC4347700	193.161	-1.48843	0.292346	-5.09133	3.56e-07	6.38e-06
gene-LOC4337342	65.835	3.6289	0.712827	5.09085	3.56e-07	6.39e-06
gene-LOC9268839	118.17	2.9312	0.575799	5.09067	3.57e-07	6.39e-06
gene-LOC4338779	391.132	-1.2567	0.24691	-5.08969	3.59e-07	6.42e-06
gene-LOC4346672	3677.73	-0.808526	0.158873	-5.08913	3.6e-07	6.43e-06
gene-LOC107276008	149.308	1.80191	0.354107	5.08861	3.61e-07	6.44e-06
gene-LOC4340476	153.801	1.959	0.385154	5.08629	3.65e-07	6.52e-06
gene-LOC4331946	1606.86	1.73138	0.340954	5.07804	3.81e-07	6.8e-06
gene-LOC4352799	36.2155	-3.5406	0.697816	-5.07383	3.9e-07	6.95e-06
gene-LOC4331378	53.8807	-3.04912	0.601062	-5.07288	3.92e-07	6.98e-06
gene-LOC9267741	2077.44	-0.998915	0.196921	-5.07266	3.92e-07	6.98e-06
gene-LOC4344315	800.582	1.02842	0.202909	5.06836	4.01e-07	7.13e-06
gene-LOC4347443	429.483	1.51104	0.298176	5.06762	4.03e-07	7.15e-06
gene-LOC4330975	198.649	1.61442	0.3186	5.06723	4.04e-07	7.16e-06
gene-LOC4347152	639.054	0.981416	0.193728	5.06594	4.06e-07	7.2e-06
gene-LOC9272132	344.323	1.47552	0.291476	5.06224	4.14e-07	7.34e-06
gene-LOC4336391	320.563	1.94183	0.383685	5.06099	4.17e-07	7.38e-06
gene-LOC4337041	1151.98	0.833957	0.164837	5.05929	4.21e-07	7.44e-06
gene-LOC4343495	752.195	0.956062	0.189009	5.05828	4.23e-07	7.47e-06
gene-LOC4337919	64.5894	2.54591	0.503452	5.05691	4.26e-07	7.52e-06
gene-LOC4327433	326.009	1.89926	0.375662	5.05577	4.29e-07	7.56e-06
gene-LOC4351887	72.3709	-4.00163	0.791609	-5.05506	4.3e-07	7.58e-06
gene-LOC4330146	71.038	-2.84177	0.562205	-5.05468	4.31e-07	7.59e-06
gene-LOC4351330	62.0315	3.7765	0.747189	5.05428	4.32e-07	7.6e-06
gene-LOC4328842	27.3074	-8.28968	1.64027	-5.05384	4.33e-07	7.61e-06
gene-LOC4340558	1926.8	1.19985	0.237432	5.05343	4.34e-07	7.62e-06
gene-LOC4331138	195.531	-1.4035	0.277776	-5.05263	4.36e-07	7.65e-06
gene-LOC4347125	203.433	1.52092	0.301189	5.0497	4.43e-07	7.76e-06
gene-LOC4351606	134.109	2.26976	0.449538	5.0491	4.44e-07	7.78e-06
gene-LOC4339170	658.59	-1.13557	0.225021	-5.04651	4.5e-07	7.87e-06
gene-LOC112938581	324.45	2.00837	0.398051	5.04552	4.52e-07	7.91e-06
gene-LOC4348192	208.025	1.71742	0.34062	5.04204	4.61e-07	8.05e-06
gene-LOC4347962	30.6192	-5.38387	1.06836	-5.0394	4.67e-07	8.15e-06
gene-LOC4333206	213.947	1.81276	0.360036	5.03493	4.78e-07	8.34e-06
gene-LOC4352761	1540.03	-0.821205	0.163138	-5.03381	4.81e-07	8.38e-06
gene-LOC4331606	113.323	2.5024	0.497179	5.03319	4.82e-07	8.4e-06
gene-LOC4349105	240.012	1.31068	0.260427	5.03282	4.83e-07	8.4e-06
gene-LOC9267566	1252.92	0.857972	0.170478	5.03274	4.84e-07	8.4e-06
gene-LOC4350197	2084.14	-0.934793	0.18575	-5.03253	4.84e-07	8.41e-06
gene-LOC4336875	435.894	1.37421	0.273123	5.03149	4.87e-07	8.44e-06
gene-LOC4327993	931.506	0.859817	0.170889	5.03145	4.87e-07	8.44e-06
gene-LOC4328767	1171.11	-0.95007	0.188857	-5.03062	4.89e-07	8.47e-06
gene-LOC4325541	933.36	1.31154	0.260718	5.03048	4.89e-07	8.47e-06
gene-LOC9269366	192.477	-1.49523	0.2973	-5.02937	4.92e-07	8.51e-06
gene-LOC4332132	670.944	-0.96428	0.191749	-5.02886	4.93e-07	8.52e-06
gene-LOC4336288	3317.6	-0.716617	0.142503	-5.02878	4.94e-07	8.52e-06
gene-LOC107280491	179.125	-2.11912	0.421407	-5.02867	4.94e-07	8.52e-06
gene-LOC4346187	33.5248	3.91519	0.77909	5.02534	5.03e-07	8.65e-06
gene-LOC9270824	150.277	1.77468	0.353147	5.02534	5.03e-07	8.65e-06
gene-LOC4324725	87.3531	2.08167	0.414339	5.02408	5.06e-07	8.7e-06
gene-LOC4332315	642.632	0.948002	0.188698	5.02391	5.06e-07	8.7e-06
gene-LOC4329226	1921.61	1.08678	0.216381	5.02254	5.1e-07	8.76e-06
gene-LOC4323915	196.625	1.65957	0.330433	5.02242	5.1e-07	8.76e-06
gene-LOC4343827	31.3528	4.86213	0.968257	5.02153	5.13e-07	8.79e-06
gene-LOC4331519	1230.94	-1.09635	0.218353	-5.021	5.14e-07	8.81e-06
gene-LOC9272621	803.463	-1.07265	0.213802	-5.01701	5.25e-07	8.99e-06
gene-LOC4341521	171.856	-1.64719	0.328366	-5.01631	5.27e-07	9.01e-06
gene-LOC4339596	995.843	0.979745	0.195468	5.0123	5.38e-07	9.19e-06
gene-LOC4333667	23.553	-8.07484	1.61228	-5.00832	5.49e-07	9.38e-06
gene-LOC107280571	305.298	-1.55363	0.31044	-5.00462	5.6e-07	9.55e-06
gene-LOC9266341	4206.22	-0.736477	0.147186	-5.00373	5.62e-07	9.59e-06
gene-LOC9271955	815.638	1.51497	0.302846	5.00244	5.66e-07	9.64e-06
gene-LOC9266262	217.573	-1.33489	0.266887	-5.00172	5.68e-07	9.67e-06
gene-LOC4336150	1024.35	1.10521	0.22097	5.00162	5.69e-07	9.67e-06
gene-LOC4330331	558.083	1.3464	0.269357	4.99857	5.78e-07	9.81e-06
gene-LOC4329355	972.036	0.997481	0.199584	4.99779	5.8e-07	9.85e-06
gene-LOC4334179	682.288	1.21812	0.243921	4.99391	5.92e-07	1e-05
gene-LOC4330770	200.452	1.50356	0.301124	4.99315	5.94e-07	1.01e-05
gene-LOC4343574	55.7471	3.36307	0.674249	4.98787	6.1e-07	1.03e-05
gene-LOC4335599	526.975	1.44519	0.289853	4.98593	6.17e-07	1.04e-05
gene-LOC9271618	283.212	1.456	0.292126	4.98415	6.22e-07	1.05e-05
gene-LOC4340486	925.928	1.10317	0.221401	4.98266	6.27e-07	1.06e-05
gene-LOC4330593	684.423	1.28473	0.257889	4.98173	6.3e-07	1.06e-05
gene-LOC4344312	4228.39	-0.699772	0.140477	-4.98138	6.31e-07	1.06e-05
gene-LOC4334233	626.016	1.62998	0.327313	4.97988	6.36e-07	1.07e-05
gene-LOC4338692	584.353	1.56088	0.313486	4.97911	6.39e-07	1.08e-05
gene-LOC4351076	885.737	0.965191	0.193899	4.9778	6.43e-07	1.08e-05
gene-LOC4342806	239.1	-1.27946	0.257062	-4.97724	6.45e-07	1.08e-05
gene-LOC4340742	313.158	-1.18025	0.23724	-4.9749	6.53e-07	1.1e-05
gene-LOC4344491	1211.76	0.893149	0.179543	4.97456	6.54e-07	1.1e-05
gene-LOC4347744	109.763	2.36304	0.475057	4.97422	6.55e-07	1.1e-05
gene-LOC4343841	455.724	-1.02023	0.20518	-4.97235	6.61e-07	1.11e-05
gene-LOC9267051	453.833	1.1108	0.223424	4.97169	6.64e-07	1.11e-05
gene-LOC4330678	171.907	1.80749	0.363606	4.97101	6.66e-07	1.11e-05
gene-LOC4347026	47.0885	3.8147	0.767452	4.9706	6.67e-07	1.12e-05
gene-LOC4342417	185.176	1.75912	0.354264	4.96556	6.85e-07	1.14e-05
gene-LOC4328051	25.881	8.06833	1.62495	4.96529	6.86e-07	1.14e-05
gene-LOC4330155	258.21	1.58849	0.319921	4.96524	6.86e-07	1.14e-05
gene-LOC4337016	145.121	1.86673	0.376054	4.964	6.91e-07	1.15e-05
gene-LOC112936075	172.125	-1.57223	0.316769	-4.96332	6.93e-07	1.15e-05
gene-LOC9268360	156.975	2.69831	0.544097	4.95925	7.08e-07	1.18e-05
gene-LOC4325552	1192.62	1.12405	0.226796	4.95621	7.19e-07	1.19e-05
gene-LOC4336442	954.724	1.20414	0.242984	4.95561	7.21e-07	1.2e-05
gene-LOC4333648	318.227	2.04301	0.412291	4.95526	7.22e-07	1.2e-05
gene-LOC4333657	34.8254	-3.62082	0.731629	-4.94899	7.46e-07	1.24e-05
gene-LOC4329754	256.513	1.59925	0.323301	4.94663	7.55e-07	1.25e-05
gene-LOC4344340	185.554	1.566	0.316639	4.94569	7.59e-07	1.26e-05
gene-LOC4343649	3623.13	1.14891	0.232384	4.94399	7.65e-07	1.27e-05
gene-LOC4328339	774.571	0.97726	0.197832	4.93985	7.82e-07	1.29e-05
gene-LOC4323870	101.235	-1.91264	0.387212	-4.93952	7.83e-07	1.29e-05
gene-LOC4336750	710.601	1.54801	0.313492	4.93797	7.89e-07	1.3e-05
gene-LOC4324537	1968.15	-0.790724	0.160166	-4.93689	7.94e-07	1.31e-05
gene-LOC4340119	236.975	1.8979	0.384473	4.93638	7.96e-07	1.31e-05
gene-LOC4352561	38.7	3.25818	0.660185	4.93524	8.01e-07	1.32e-05
gene-LOC4332412	522.499	1.07895	0.218669	4.93417	8.05e-07	1.32e-05
gene-LOC9267646	598.129	1.3376	0.271115	4.9337	8.07e-07	1.33e-05
gene-LOC4327340	922.653	-1.61979	0.328844	-4.92571	8.41e-07	1.38e-05
gene-LOC4352829	473.914	-1.17665	0.238963	-4.92396	8.48e-07	1.39e-05
gene-LOC4344694	616.129	1.00265	0.203642	4.92361	8.5e-07	1.39e-05
gene-LOC9267083	276.743	1.20797	0.24542	4.92205	8.56e-07	1.4e-05
gene-LOC4348440	76.6721	2.31815	0.471068	4.92105	8.61e-07	1.41e-05
gene-LOC4330828	702.229	-0.936333	0.190318	-4.91984	8.66e-07	1.42e-05
gene-LOC4325431	751.28	1.08175	0.219955	4.91806	8.74e-07	1.43e-05
gene-LOC4342644	1304.21	0.877775	0.178485	4.91791	8.75e-07	1.43e-05
gene-LOC4336294	24645.9	-0.65115	0.132405	-4.91787	8.75e-07	1.43e-05
gene-LOC4347266	61.7128	3.58164	0.728663	4.91536	8.86e-07	1.44e-05
gene-LOC4339650	54.6885	-3.07403	0.625612	-4.91364	8.94e-07	1.46e-05
gene-LOC4330677	128.985	2.22226	0.452491	4.91116	9.05e-07	1.47e-05
gene-LOC4333176	1483.85	-0.769426	0.156706	-4.91001	9.11e-07	1.48e-05
gene-LOC4341380	614.27	-1.40386	0.286195	-4.90526	9.33e-07	1.52e-05
gene-LOC4345717	779.913	1.56496	0.319108	4.90419	9.38e-07	1.52e-05
gene-LOC4343477	165.831	1.56167	0.318451	4.90396	9.39e-07	1.52e-05
gene-LOC4348078	287.167	1.46217	0.298288	4.90186	9.49e-07	1.54e-05
gene-LOC4339885	237.291	-1.48787	0.303613	-4.90056	9.56e-07	1.55e-05
gene-LOC4346087	42.7465	-2.91681	0.595301	-4.89973	9.6e-07	1.55e-05
gene-LOC4335295	8991.63	0.949781	0.193873	4.89898	9.63e-07	1.56e-05
gene-LOC4343697	59.7681	-2.7021	0.552399	-4.89158	1e-06	1.62e-05
gene-LOC4332581	2362.92	1.01736	0.20804	4.89024	1.01e-06	1.62e-05
gene-LOC4332867	1064.02	-0.839519	0.171674	-4.89019	1.01e-06	1.62e-05
gene-LOC4343738	1451.09	1.32705	0.27137	4.89018	1.01e-06	1.62e-05
gene-LOC4342137	2378.19	-0.741263	0.151669	-4.88738	1.02e-06	1.65e-05
gene-LOC9269460	238.686	1.48712	0.304505	4.88371	1.04e-06	1.68e-05
gene-LOC4349216	1665.35	0.766323	0.156938	4.88295	1.05e-06	1.68e-05
gene-LOC4331047	526.373	1.70195	0.34856	4.88281	1.05e-06	1.68e-05
gene-LOC4348991	1071.96	-0.903657	0.185103	-4.88191	1.05e-06	1.69e-05
gene-LOC4326840	2308.8	-1.22786	0.251559	-4.88101	1.06e-06	1.69e-05
gene-LOC9271722	5763.02	-0.788715	0.161639	-4.87947	1.06e-06	1.71e-05
gene-LOC4351095	5269.47	0.737701	0.151306	4.87554	1.09e-06	1.74e-05
gene-LOC4342543	1496.91	-0.823824	0.169	-4.87471	1.09e-06	1.74e-05
gene-LOC4340025	16637.3	-0.66654	0.136755	-4.87398	1.09e-06	1.75e-05
gene-LOC4334191	1678.99	1.1068	0.227241	4.87059	1.11e-06	1.78e-05
gene-LOC4331223	227.659	-1.33818	0.274812	-4.86945	1.12e-06	1.79e-05
gene-LOC4347459	562.823	1.10558	0.227066	4.86899	1.12e-06	1.79e-05
gene-LOC4336245	6147.15	-0.746828	0.153433	-4.86745	1.13e-06	1.8e-05
gene-LOC4337283	1967.66	0.901519	0.185287	4.86553	1.14e-06	1.82e-05
gene-LOC4342322	154.026	2.04454	0.420217	4.86544	1.14e-06	1.82e-05
gene-LOC4335993	95.1053	1.94186	0.399124	4.86532	1.14e-06	1.82e-05
gene-LOC4339017	1278.03	-0.973008	0.200009	-4.86482	1.15e-06	1.82e-05
gene-LOC107278523	180.269	-1.40019	0.287884	-4.86374	1.15e-06	1.83e-05
gene-LOC4328373	49.6485	-2.63657	0.542274	-4.86206	1.16e-06	1.84e-05
gene-LOC4331372	2933.14	0.719417	0.147974	4.86178	1.16e-06	1.85e-05
gene-LOC4349205	225.805	-1.33969	0.275573	-4.86148	1.17e-06	1.85e-05
gene-LOC4339385	132.553	2.14109	0.440521	4.86036	1.17e-06	1.86e-05
gene-LOC4345450	2188.94	1.38201	0.28436	4.86007	1.17e-06	1.86e-05
gene-LOC4336832	2349.41	1.23349	0.253904	4.85808	1.19e-06	1.87e-05
gene-LOC4344279	2470.79	-5.36299	1.10466	-4.85486	1.2e-06	1.9e-05
gene-LOC4346604	973.504	-0.948949	0.195673	-4.84967	1.24e-06	1.95e-05
gene-LOC4338851	1986.14	-0.741831	0.153033	-4.84752	1.25e-06	1.97e-05
gene-LOC4341715	1369.86	-0.884956	0.182643	-4.84528	1.26e-06	1.99e-05
gene-LOC4328005	45.7121	-3.86045	0.796895	-4.84437	1.27e-06	2e-05
gene-LOC4347431	903.789	-0.944159	0.194997	-4.84192	1.29e-06	2.02e-05
gene-LOC107276549	3471.82	1.179	0.24355	4.84092	1.29e-06	2.03e-05
gene-LOC4338297	1370.06	1.36335	0.281734	4.83912	1.3e-06	2.05e-05
gene-LOC4330407	47.8404	-3.19983	0.661329	-4.83848	1.31e-06	2.05e-05
gene-LOC4344298	894.92	1.07004	0.221307	4.8351	1.33e-06	2.09e-05
gene-LOC4328929	473.346	1.88516	0.389895	4.83504	1.33e-06	2.09e-05
gene-LOC4342732	70.0498	2.69223	0.557477	4.82931	1.37e-06	2.15e-05
gene-LOC4325645	1580.65	-0.800725	0.165866	-4.82755	1.38e-06	2.16e-05
gene-LOC4331495	14073.9	-0.650859	0.134844	-4.82676	1.39e-06	2.17e-05
gene-LOC4330821	1535.12	0.752181	0.155867	4.8258	1.39e-06	2.18e-05
gene-LOC4329725	127.665	-1.78859	0.371062	-4.8202	1.43e-06	2.24e-05
gene-LOC4332434	258.363	-1.19133	0.247259	-4.81814	1.45e-06	2.26e-05
gene-LOC4327261	1856.66	-0.753969	0.15651	-4.8174	1.45e-06	2.27e-05
gene-LOC4347890	36.6847	-3.30997	0.687111	-4.81722	1.46e-06	2.27e-05
gene-LOC4327236	1563.53	1.07639	0.223613	4.81363	1.48e-06	2.31e-05
gene-LOC4336001	556.069	1.30254	0.270613	4.8133	1.48e-06	2.31e-05
gene-LOC4344440	1529.12	0.878748	0.182624	4.81178	1.5e-06	2.33e-05
gene-LOC4349962	117.319	3.01189	0.626081	4.81071	1.5e-06	2.34e-05
gene-LOC9267040	600.724	0.928762	0.193135	4.80888	1.52e-06	2.36e-05
gene-LOC4347818	892.218	0.9823	0.204318	4.80771	1.53e-06	2.37e-05
gene-LOC4324540	180.181	1.98044	0.412112	4.80558	1.54e-06	2.39e-05
gene-LOC4339106	20.8142	-7.89572	1.64412	-4.80239	1.57e-06	2.43e-05
gene-LOC4337133	80.8207	-2.79049	0.581076	-4.80228	1.57e-06	2.43e-05
gene-LOC4350879	2530.9	-1.02911	0.214322	-4.80169	1.57e-06	2.43e-05
gene-LOC4345303	242.435	1.7733	0.369344	4.80122	1.58e-06	2.44e-05
gene-LOC9271885	113.078	2.20453	0.459274	4.80004	1.59e-06	2.45e-05
gene-LOC4330050	223.781	1.35733	0.282777	4.79998	1.59e-06	2.45e-05
gene-LOC4332305	186.317	2.04838	0.427009	4.79704	1.61e-06	2.48e-05
gene-LOC4336915	253.498	1.50014	0.313117	4.79099	1.66e-06	2.56e-05
gene-LOC4325059	70.0538	2.33817	0.488117	4.79019	1.67e-06	2.57e-05
gene-LOC4327574	982.074	-1.02689	0.214481	-4.7878	1.69e-06	2.59e-05
gene-LOC107277406	86.5364	2.21735	0.463237	4.78665	1.7e-06	2.61e-05
gene-LOC4325919	547.7	1.74779	0.365148	4.78653	1.7e-06	2.61e-05
gene-LOC4346216	1427.55	1.52678	0.31908	4.78495	1.71e-06	2.63e-05
gene-LOC4349846	698.408	1.13401	0.237187	4.78107	1.74e-06	2.67e-05
gene-LOC4341678	481.333	1.29917	0.271777	4.78027	1.75e-06	2.68e-05
gene-LOC107275738	178.855	-1.48937	0.311646	-4.77903	1.76e-06	2.7e-05
gene-LOC4329854	1665.06	-0.755678	0.158183	-4.77722	1.78e-06	2.72e-05
gene-LOC4332679	2356.47	0.793692	0.166184	4.77599	1.79e-06	2.73e-05
gene-LOC4342462	1084.96	1.0253	0.214746	4.77448	1.8e-06	2.75e-05
gene-LOC4325241	438.193	1.57843	0.330629	4.77403	1.81e-06	2.76e-05
gene-LOC4332996	148.704	2.33766	0.489679	4.77387	1.81e-06	2.76e-05
gene-LOC4351766	297.176	-1.3143	0.275717	-4.76686	1.87e-06	2.85e-05
gene-LOC4327239	4592.51	1.09813	0.230375	4.7667	1.87e-06	2.85e-05
gene-LOC4332544	641.297	0.905949	0.190083	4.76608	1.88e-06	2.86e-05
gene-LOC4342451	4952.93	-0.69169	0.145137	-4.76576	1.88e-06	2.86e-05
gene-LOC4351373	218.776	-1.31033	0.275032	-4.7643	1.9e-06	2.88e-05
gene-LOC4350979	573.999	-4.94373	1.0377	-4.76415	1.9e-06	2.88e-05
gene-LOC4344290	507.95	1.73247	0.36378	4.76242	1.91e-06	2.9e-05
gene-LOC9268726	1361.3	-0.909369	0.190973	-4.76177	1.92e-06	2.91e-05
gene-LOC4325900	2451.43	0.931385	0.195609	4.76147	1.92e-06	2.91e-05
gene-LOC4331786	706.47	-0.929616	0.195289	-4.76022	1.93e-06	2.93e-05
gene-LOC4351079	439.171	1.64964	0.346553	4.76012	1.93e-06	2.93e-05
gene-LOC4334202	97.3839	2.14599	0.450875	4.7596	1.94e-06	2.93e-05
gene-LOC4334568	215.819	1.70894	0.359217	4.7574	1.96e-06	2.96e-05
gene-LOC4335371	426.132	-1.09783	0.230784	-4.75696	1.97e-06	2.97e-05
gene-LOC9270126	217.78	-1.2845	0.270061	-4.75634	1.97e-06	2.97e-05
gene-LOC4327076	671.627	0.887045	0.186513	4.75595	1.98e-06	2.98e-05
gene-LOC4343899	7980.23	0.699702	0.147139	4.75538	1.98e-06	2.98e-05
gene-LOC107281173	141.231	2.16091	0.454493	4.75455	1.99e-06	2.99e-05
gene-LOC4342269	3205.02	-0.685063	0.144128	-4.75314	2e-06	3.01e-05
gene-LOC4329634	489.603	1.03026	0.216786	4.75243	2.01e-06	3.02e-05
gene-LOC4339574	73.8606	2.22495	0.468398	4.75012	2.03e-06	3.05e-05
gene-LOC4352848	547.935	-1.03378	0.217804	-4.74636	2.07e-06	3.11e-05
gene-LOC4325253	710.494	1.15498	0.243371	4.74574	2.08e-06	3.12e-05
gene-LOC4340377	167.686	1.68055	0.354147	4.74534	2.08e-06	3.12e-05
gene-LOC4346450	2918.79	-0.80876	0.170444	-4.74501	2.08e-06	3.12e-05
gene-LOC4346035	626.57	0.934747	0.197022	4.74438	2.09e-06	3.13e-05
gene-LOC4335474	3810.63	-0.697654	0.147054	-4.74422	2.09e-06	3.13e-05
gene-LOC4349963	2898.22	0.769361	0.162231	4.74239	2.11e-06	3.16e-05
gene-LOC4334747	971.844	-0.832381	0.175579	-4.74078	2.13e-06	3.18e-05
gene-LOC4327093	1652.86	-1.19083	0.25129	-4.73888	2.15e-06	3.21e-05
gene-LOC4344496	451.031	-1.42266	0.300291	-4.73761	2.16e-06	3.23e-05
gene-LOC4339387	163.969	1.50211	0.317128	4.73661	2.17e-06	3.24e-05
gene-LOC4337074	2041.83	-0.834484	0.176253	-4.73459	2.19e-06	3.27e-05
gene-LOC4325621	2568.71	0.939453	0.198439	4.73422	2.2e-06	3.27e-05
gene-LOC4344834	2164.45	1.37748	0.291008	4.73349	2.21e-06	3.28e-05
gene-LOC4327018	782.813	-0.843337	0.178168	-4.73337	2.21e-06	3.28e-05
gene-LOC4342051	286.336	1.71435	0.36236	4.73106	2.23e-06	3.32e-05
gene-LOC4339406	3749.73	1.08577	0.229537	4.73027	2.24e-06	3.33e-05
gene-LOC107277700	323.052	-1.38972	0.293851	-4.72935	2.25e-06	3.34e-05
gene-LOC4333700	727.361	-0.922079	0.195076	-4.72677	2.28e-06	3.38e-05
gene-LOC9267831	2014.9	1.1624	0.245995	4.72531	2.3e-06	3.4e-05
gene-LOC4347285	1174.9	-1.25419	0.265495	-4.72396	2.31e-06	3.42e-05
gene-LOC4336260	10499.5	-0.771773	0.163476	-4.72101	2.35e-06	3.47e-05
gene-LOC4338133	1240.96	-0.91213	0.193214	-4.72083	2.35e-06	3.47e-05
gene-LOC4347820	1689.26	0.726942	0.154016	4.71992	2.36e-06	3.48e-05
gene-LOC4346642	7233.63	-0.898718	0.190486	-4.71803	2.38e-06	3.51e-05
gene-LOC4332833	140.43	2.3228	0.492552	4.71584	2.41e-06	3.55e-05
gene-LOC4345351	1861.49	-0.823715	0.174854	-4.71087	2.47e-06	3.63e-05
gene-LOC4325471	2411.52	-0.73406	0.155829	-4.71067	2.47e-06	3.63e-05
gene-LOC4332146	1238.3	-0.760301	0.161452	-4.70914	2.49e-06	3.66e-05
gene-LOC4333197	229.507	2.13847	0.454151	4.70872	2.49e-06	3.66e-05
gene-LOC4344909	6067.89	-0.808509	0.171744	-4.70764	2.51e-06	3.68e-05
gene-LOC9267897	80.5775	1.98607	0.422219	4.70387	2.55e-06	3.75e-05
gene-LOC4326463	752.333	-1.11523	0.237159	-4.70248	2.57e-06	3.77e-05
gene-LOC4328240	955.886	-1.07151	0.227874	-4.7022	2.57e-06	3.77e-05
gene-LOC107278596	54.9333	2.54091	0.540775	4.69864	2.62e-06	3.84e-05
gene-LOC4347856	193.905	1.84724	0.393603	4.69316	2.69e-06	3.94e-05
gene-LOC9270360	200.593	-1.36544	0.290982	-4.69254	2.7e-06	3.95e-05
gene-LOC107279017	112.972	2.24498	0.478446	4.69224	2.7e-06	3.95e-05
gene-LOC4335022	502.993	1.75094	0.373171	4.69204	2.7e-06	3.95e-05
gene-LOC4352083	11131.9	-0.776852	0.165576	-4.69181	2.71e-06	3.95e-05
gene-LOC4334912	608.873	1.01304	0.215958	4.69091	2.72e-06	3.97e-05
gene-LOC4343479	128.354	-2.16779	0.462344	-4.68868	2.75e-06	4.01e-05
gene-LOC4332250	1114.87	0.770422	0.164322	4.68848	2.75e-06	4.01e-05
gene-LOC4343515	3444.08	-0.866416	0.184818	-4.68795	2.76e-06	4.02e-05
gene-LOC9267130	226.949	1.25343	0.267451	4.68659	2.78e-06	4.04e-05
gene-LOC4325493	133.025	1.77201	0.378121	4.68635	2.78e-06	4.04e-05
gene-LOC4341607	237.307	1.38243	0.294999	4.68621	2.78e-06	4.04e-05
gene-LOC4350361	1047.76	-0.818792	0.174761	-4.6852	2.8e-06	4.06e-05
gene-LOC4331881	1454.98	1.08015	0.230586	4.68436	2.81e-06	4.07e-05
gene-LOC4327738	2150.32	-0.703834	0.150256	-4.68423	2.81e-06	4.07e-05
gene-LOC9266975	1428.65	-0.853527	0.182276	-4.68261	2.83e-06	4.1e-05
gene-LOC4325604	167.888	-1.45955	0.311892	-4.67968	2.87e-06	4.16e-05
gene-LOC4331493	885.568	1.07766	0.230295	4.67948	2.88e-06	4.16e-05
gene-LOC4339629	583.605	-1.14287	0.244261	-4.67888	2.88e-06	4.17e-05
gene-LOC4335817	673.98	0.874514	0.18691	4.67879	2.89e-06	4.17e-05
gene-LOC4334170	626.979	1.35762	0.290191	4.67836	2.89e-06	4.17e-05
gene-LOC4343466	278.487	1.29391	0.276753	4.67532	2.94e-06	4.23e-05
gene-LOC4349555	2377.28	-0.791532	0.169336	-4.67432	2.95e-06	4.25e-05
gene-LOC4349712	65.9457	-2.61711	0.560319	-4.67075	3e-06	4.32e-05
gene-LOC4351596	982.05	-0.827974	0.177316	-4.66948	3.02e-06	4.35e-05
gene-LOC4336284	182.363	2.36243	0.506709	4.66231	3.13e-06	4.5e-05
gene-LOC4342643	351.511	1.66668	0.357496	4.6621	3.13e-06	4.5e-05
gene-LOC4344539	859.771	-1.08125	0.23193	-4.66198	3.13e-06	4.5e-05
gene-LOC4336318	4340.07	0.799649	0.17157	4.66077	3.15e-06	4.52e-05
gene-LOC4345497	1579.64	0.845213	0.181367	4.66023	3.16e-06	4.53e-05
gene-LOC4343506	333.653	-1.18396	0.254057	-4.66021	3.16e-06	4.53e-05
gene-LOC4336530	652.136	-0.864671	0.185572	-4.65949	3.17e-06	4.54e-05
gene-LOC4330875	1158.59	0.769244	0.165183	4.65692	3.21e-06	4.59e-05
gene-LOC4346097	828.252	1.32112	0.283703	4.65669	3.21e-06	4.6e-05
gene-LOC4341650	447.463	1.11012	0.238451	4.65556	3.23e-06	4.62e-05
gene-LOC4344009	207.843	1.43293	0.307864	4.65444	3.25e-06	4.64e-05
gene-LOC4324137	450.729	0.982484	0.211143	4.65318	3.27e-06	4.66e-05
gene-LOC4334748	1753.01	0.806133	0.173366	4.64989	3.32e-06	4.74e-05
gene-LOC4326675	60.1552	2.63767	0.567391	4.64878	3.34e-06	4.76e-05
gene-LOC4346215	1149.84	0.763064	0.164194	4.64734	3.36e-06	4.79e-05
gene-LOC9270188	303.891	1.21762	0.262082	4.64594	3.39e-06	4.82e-05
gene-LOC4324218	51.1415	2.8437	0.612555	4.64236	3.44e-06	4.9e-05
gene-LOC4324953	1539.51	-0.891962	0.192186	-4.64113	3.47e-06	4.92e-05
gene-LOC4324956	998.113	4.65397	1.0032	4.63914	3.5e-06	4.97e-05
gene-LOC4329526	429.121	1.40808	0.303548	4.63873	3.51e-06	4.97e-05
gene-LOC4334274	10901.7	-0.740932	0.159754	-4.63794	3.52e-06	4.99e-05
gene-LOC4340327	4226.89	-0.761161	0.164123	-4.63774	3.52e-06	4.99e-05
gene-LOC4326007	812.597	0.861653	0.185798	4.63759	3.53e-06	4.99e-05
gene-LOC4331090	403.715	1.43228	0.308904	4.63666	3.54e-06	5.01e-05
gene-LOC4347159	157.882	-1.91283	0.412557	-4.63652	3.54e-06	5.01e-05
gene-LOC4333065	5879.85	1.08367	0.233727	4.63646	3.54e-06	5.01e-05
gene-LOC4341892	58.3014	-2.35242	0.507524	-4.63509	3.57e-06	5.04e-05
gene-LOC4328976	1552.7	1.56039	0.336662	4.63487	3.57e-06	5.04e-05
gene-LOC4346276	1664.19	-0.737403	0.159132	-4.63392	3.59e-06	5.06e-05
gene-LOC4327973	881.893	0.799353	0.172524	4.63328	3.6e-06	5.07e-05
gene-LOC4339933	748.04	0.997482	0.215322	4.63251	3.61e-06	5.09e-05
gene-LOC4331464	969.223	1.08807	0.234996	4.63017	3.65e-06	5.14e-05
gene-LOC4349299	1340.5	0.940808	0.203227	4.62936	3.67e-06	5.16e-05
gene-LOC112937922	106.97	1.85648	0.401101	4.62847	3.68e-06	5.17e-05
gene-LOC4337731	120.145	1.79515	0.387852	4.62845	3.68e-06	5.17e-05
gene-LOC9267218	387.002	1.73604	0.375115	4.62801	3.69e-06	5.18e-05
gene-LOC4333336	6196.18	-0.689972	0.149086	-4.628	3.69e-06	5.18e-05
gene-LOC4346142	467.879	-1.13807	0.245938	-4.62745	3.7e-06	5.19e-05
gene-LOC4344910	581.723	0.950757	0.205501	4.62652	3.72e-06	5.21e-05
gene-LOC4334711	738.766	-0.863626	0.186765	-4.62414	3.76e-06	5.27e-05
gene-LOC4332158	236.153	-1.18413	0.256109	-4.62355	3.77e-06	5.28e-05
gene-LOC4330406	2198.87	0.745618	0.161269	4.62343	3.77e-06	5.28e-05
gene-LOC4346229	70.5347	2.67651	0.578967	4.62291	3.78e-06	5.29e-05
gene-LOC4333009	2104.56	-0.801622	0.173458	-4.62142	3.81e-06	5.32e-05
gene-LOC4327472	1845.01	-0.859878	0.1861	-4.62053	3.83e-06	5.34e-05
gene-LOC4338603	190.836	1.95909	0.424129	4.61909	3.85e-06	5.37e-05
gene-LOC4347528	1452.8	-0.728336	0.157694	-4.61865	3.86e-06	5.38e-05
gene-LOC4341516	15118.4	-0.719492	0.155782	-4.61857	3.86e-06	5.38e-05
gene-LOC4337146	1385.03	-0.761973	0.164983	-4.61849	3.87e-06	5.38e-05
gene-LOC4329709	1020.23	0.824319	0.17849	4.61828	3.87e-06	5.38e-05
gene-LOC4343579	995.428	1.12592	0.243867	4.61695	3.89e-06	5.41e-05
gene-LOC4350617	1349.16	-0.900812	0.195166	-4.61563	3.92e-06	5.44e-05
gene-LOC4326948	1297.03	-0.837158	0.181377	-4.61557	3.92e-06	5.44e-05
gene-LOC4330641	180.707	2.36401	0.51219	4.61548	3.92e-06	5.44e-05
gene-LOC4334014	75.5234	2.52527	0.547166	4.61518	3.93e-06	5.44e-05
gene-LOC4334795	1686.71	-0.713402	0.15467	-4.61241	3.98e-06	5.51e-05
gene-LOC4324320	3839.68	-0.783601	0.169937	-4.61113	4e-06	5.54e-05
gene-LOC4342332	145.987	1.559	0.338162	4.61022	4.02e-06	5.56e-05
gene-LOC112938644	484.093	1.11871	0.24267	4.60999	4.03e-06	5.56e-05
gene-LOC4345133	53.8699	-2.4885	0.539991	-4.6084	4.06e-06	5.6e-05
gene-LOC107278159	100.899	2.32605	0.50474	4.6084	4.06e-06	5.6e-05
gene-LOC4337587	1574.71	-0.820374	0.178017	-4.60839	4.06e-06	5.6e-05
gene-LOC107277989	18.1951	-7.7016	1.67216	-4.60578	4.11e-06	5.66e-05
gene-LOC4347359	1175.19	0.771538	0.167696	4.60082	4.21e-06	5.8e-05
gene-LOC112937619	523.545	1.13773	0.247313	4.60036	4.22e-06	5.8e-05
gene-LOC4342911	1224.99	1.36594	0.296956	4.59981	4.23e-06	5.82e-05
gene-LOC4325124	86.3943	-1.85594	0.403919	-4.59484	4.33e-06	5.95e-05
gene-LOC4329472	886.215	-0.823158	0.1792	-4.59352	4.36e-06	5.99e-05
gene-LOC4325404	555.706	1.49129	0.324688	4.593	4.37e-06	6e-05
gene-LOC4342782	1573.66	0.761081	0.165717	4.59267	4.38e-06	6e-05
gene-LOC9268872	134.385	1.88368	0.410237	4.59168	4.4e-06	6.03e-05
gene-LOC4344282	140.341	1.47432	0.321122	4.59116	4.41e-06	6.04e-05
gene-LOC4325228	228.958	1.30147	0.28348	4.59103	4.41e-06	6.04e-05
gene-LOC4349704	78.492	3.07139	0.669426	4.5881	4.47e-06	6.12e-05
gene-LOC4327987	429.619	-1.28565	0.28025	-4.58752	4.49e-06	6.13e-05
gene-LOC4343216	943.534	-0.859844	0.187592	-4.58359	4.57e-06	6.24e-05
gene-LOC4332301	571.939	1.15279	0.251563	4.58251	4.59e-06	6.27e-05
gene-LOC4329340	1543.18	-0.745826	0.16277	-4.58207	4.6e-06	6.28e-05
gene-LOC4346925	345.652	1.11237	0.242778	4.58183	4.61e-06	6.28e-05
gene-LOC4332284	224.534	1.28311	0.280076	4.58127	4.62e-06	6.3e-05
gene-LOC4332579	475.666	1.08288	0.236419	4.58036	4.64e-06	6.32e-05
gene-LOC4324862	419.464	1.09133	0.238435	4.57705	4.72e-06	6.42e-05
gene-LOC4333289	1484.87	0.928421	0.202869	4.57646	4.73e-06	6.43e-05
gene-LOC4342162	2776.6	-0.666264	0.145687	-4.57325	4.8e-06	6.53e-05
gene-LOC4336552	102.398	2.25314	0.492778	4.57232	4.82e-06	6.55e-05
gene-LOC4335868	520.977	1.08395	0.237069	4.5723	4.82e-06	6.55e-05
gene-LOC107278391	223.37	1.89534	0.414721	4.57015	4.87e-06	6.61e-05
gene-LOC4330096	799.665	-0.862056	0.188656	-4.56946	4.89e-06	6.63e-05
gene-LOC4332251	454.483	1.10113	0.241019	4.56863	4.91e-06	6.65e-05
gene-LOC4336331	2379.7	0.775516	0.169778	4.56783	4.93e-06	6.67e-05
gene-LOC4337264	343.565	-1.07611	0.235681	-4.56596	4.97e-06	6.73e-05
gene-LOC4332293	10423	-0.64823	0.141999	-4.56502	4.99e-06	6.75e-05
gene-LOC4332482	584.645	1.26068	0.276199	4.56441	5.01e-06	6.76e-05
gene-LOC4331779	705.043	1.48898	0.326222	4.56432	5.01e-06	6.76e-05
gene-LOC4349162	60.8131	2.17951	0.477631	4.56316	5.04e-06	6.8e-05
gene-LOC9269049	639.739	0.858142	0.188068	4.56293	5.04e-06	6.8e-05
gene-LOC9272591	2660.28	0.697962	0.15301	4.56154	5.08e-06	6.84e-05
gene-LOC4333605	70.4334	3.17658	0.696414	4.56134	5.08e-06	6.84e-05
gene-LOC9268567	1572.02	1.05582	0.231553	4.55975	5.12e-06	6.89e-05
gene-LOC4333105	455.04	-0.945946	0.207615	-4.55626	5.21e-06	7e-05
gene-LOC4334497	5953.18	-0.645292	0.141715	-4.55345	5.28e-06	7.09e-05
gene-LOC4339874	4602.23	-0.757816	0.166603	-4.54863	5.4e-06	7.25e-05
gene-LOC4332443	3942.26	0.640641	0.140886	4.54724	5.44e-06	7.29e-05
gene-LOC4340751	1827.81	0.733539	0.161402	4.54478	5.5e-06	7.38e-05
gene-LOC4328225	829.981	0.817827	0.180289	4.5362	5.73e-06	7.68e-05
gene-LOC4332403	3426.14	0.678368	0.149569	4.53547	5.75e-06	7.7e-05
gene-LOC4330389	1259.38	-0.993544	0.219122	-4.5342	5.78e-06	7.74e-05
gene-LOC4336341	536.538	1.04279	0.229985	4.53419	5.78e-06	7.74e-05
gene-LOC4349520	2464.3	0.881901	0.194524	4.53364	5.8e-06	7.75e-05
gene-LOC4337404	72.9451	2.56197	0.565141	4.53333	5.81e-06	7.76e-05
gene-LOC4325322	1141.18	0.925307	0.204154	4.53239	5.83e-06	7.79e-05
gene-LOC4331559	1515.16	0.705085	0.155605	4.53126	5.86e-06	7.82e-05
gene-LOC4325311	17.7282	-7.66378	1.69141	-4.53099	5.87e-06	7.83e-05
gene-LOC4338921	271.33	-1.20218	0.265548	-4.52718	5.98e-06	7.96e-05
gene-LOC4341188	128.599	-1.50441	0.332392	-4.526	6.01e-06	8e-05
gene-LOC4335391	794.187	0.843196	0.186321	4.52551	6.03e-06	8.02e-05
gene-LOC4349606	232.759	-1.16305	0.257025	-4.52504	6.04e-06	8.03e-05
gene-LOC4350299	582.975	-1.17137	0.258899	-4.52443	6.06e-06	8.05e-05
gene-LOC4325505	1352.79	0.790592	0.174762	4.52381	6.07e-06	8.07e-05
gene-LOC4332506	1830.91	-0.926456	0.204818	-4.52332	6.09e-06	8.08e-05
gene-LOC4350109	502.995	1.14873	0.253986	4.52283	6.1e-06	8.09e-05
gene-LOC4339191	2046.9	0.816577	0.180623	4.52089	6.16e-06	8.16e-05
gene-LOC4332734	262.954	-1.36637	0.302266	-4.52044	6.17e-06	8.17e-05
gene-LOC4326657	4983.08	0.713076	0.157769	4.51974	6.19e-06	8.2e-05
gene-LOC4342714	1146.55	-0.932873	0.206459	-4.51843	6.23e-06	8.24e-05
gene-LOC4338366	1140.07	1.03359	0.228787	4.51772	6.25e-06	8.26e-05
gene-LOC4348208	4065.67	-0.669713	0.14831	-4.51564	6.31e-06	8.34e-05
gene-LOC4331687	275.676	1.15284	0.255319	4.5153	6.32e-06	8.35e-05
gene-LOC4336779	209.891	1.501	0.332581	4.51318	6.39e-06	8.43e-05
gene-LOC4345840	1710.3	0.704489	0.15612	4.51248	6.41e-06	8.45e-05
gene-LOC4330608	2770.5	-0.653823	0.144972	-4.50999	6.48e-06	8.54e-05
gene-LOC4324675	3264.04	0.666316	0.147783	4.50873	6.52e-06	8.59e-05
gene-LOC9268868	106.081	2.41871	0.53662	4.5073	6.57e-06	8.64e-05
gene-LOC4349694	645.616	1.08395	0.240487	4.50729	6.57e-06	8.64e-05
gene-LOC4339216	4664.72	0.949193	0.210642	4.50619	6.6e-06	8.68e-05
gene-LOC9270397	10418.2	-0.781989	0.173573	-4.50524	6.63e-06	8.71e-05
gene-LOC4334905	719.537	0.889021	0.197338	4.50506	6.64e-06	8.71e-05
gene-LOC4326700	4133.61	-0.853836	0.189584	-4.50374	6.68e-06	8.76e-05
gene-LOC9272556	123.077	-1.5455	0.343176	-4.50352	6.68e-06	8.76e-05
gene-LOC4332095	114.963	1.60372	0.356114	4.50339	6.69e-06	8.76e-05
gene-LOC4329192	1037.97	0.885167	0.196721	4.49961	6.81e-06	8.91e-05
gene-LOC4338858	1369.15	0.91548	0.203566	4.49722	6.88e-06	9.01e-05
gene-LOC4345047	3201.81	0.711444	0.15823	4.49627	6.92e-06	9.04e-05
gene-LOC9271391	343.825	-1.12982	0.251338	-4.4952	6.95e-06	9.08e-05
gene-LOC4347715	763.534	-0.83445	0.185854	-4.4898	7.13e-06	9.31e-05
gene-LOC4337235	2336.42	-0.671624	0.149605	-4.48931	7.15e-06	9.32e-05
gene-LOC9270232	530.246	1.12281	0.250112	4.48923	7.15e-06	9.32e-05
gene-LOC4329021	644.683	-0.972616	0.216656	-4.48922	7.15e-06	9.32e-05
gene-LOC9272238	48.5086	-2.93145	0.65335	-4.48681	7.23e-06	9.42e-05
gene-LOC4346994	125.201	1.69613	0.378143	4.48541	7.28e-06	9.47e-05
gene-LOC4336803	222.541	1.25767	0.280393	4.48539	7.28e-06	9.47e-05
gene-LOC4349823	29.3235	-3.36874	0.751265	-4.48409	7.32e-06	9.52e-05
gene-LOC4348524	2009.48	0.871338	0.194422	4.48168	7.41e-06	9.62e-05
gene-LOC4335896	3315.49	0.755766	0.168659	4.48102	7.43e-06	9.65e-05
gene-LOC4335417	581.768	3.38812	0.756178	4.48059	7.44e-06	9.66e-05
gene-LOC4328886	1468.63	0.776727	0.173358	4.48047	7.45e-06	9.66e-05
gene-LOC4345757	556.548	0.964758	0.215519	4.47643	7.59e-06	9.84e-05
gene-LOC4331460	195.417	1.38515	0.309441	4.47629	7.6e-06	9.84e-05
gene-LOC4332364	4973.32	-0.631627	0.14114	-4.47517	7.63e-06	9.88e-05
gene-LOC4343015	96.5086	-1.98128	0.442732	-4.47511	7.64e-06	9.88e-05
gene-LOC4330132	240.009	1.18598	0.265271	4.47081	7.79e-06	0.000100749
gene-LOC4335602	708.546	0.983291	0.220073	4.46803	7.89e-06	0.000102002
gene-LOC4351835	377.18	-0.984698	0.220397	-4.46784	7.9e-06	0.000102002
gene-LOC9270549	100.506	1.97305	0.44162	4.46777	7.9e-06	0.000102002
gene-LOC4348876	957.102	0.820583	0.183719	4.46651	7.95e-06	0.000102535
gene-LOC4328595	1243.95	0.860438	0.192662	4.46605	7.97e-06	0.000102691
gene-LOC4333768	2601.62	-0.765048	0.171359	-4.46459	8.02e-06	0.00010333
gene-LOC4352828	6069.62	0.627385	0.140609	4.46192	8.12e-06	0.000104564
gene-LOC4333690	11079.1	-0.703136	0.157622	-4.46089	8.16e-06	0.000104997
gene-LOC4344086	367.215	0.99391	0.222824	4.46052	8.18e-06	0.000105113
gene-LOC4340173	1261.56	0.783849	0.175786	4.45911	8.23e-06	0.000105742
gene-LOC4352920	445.863	1.41084	0.316458	4.45822	8.26e-06	0.000106116
gene-LOC4340559	219.06	-1.26289	0.283323	-4.45742	8.3e-06	0.000106445
gene-LOC107279951	197.285	1.27908	0.287016	4.45646	8.33e-06	0.000106858
gene-LOC4330159	2791.04	-0.70497	0.158212	-4.45585	8.36e-06	0.000107093
gene-LOC4346090	960.176	1.06454	0.238919	4.45563	8.36e-06	0.000107134
gene-LOC4347935	2232.09	-0.895729	0.201043	-4.45541	8.37e-06	0.000107177
gene-LOC4338474	7650.99	0.633746	0.14225	4.45516	8.38e-06	0.000107237
gene-LOC4325097	7325.56	-0.643834	0.144554	-4.45394	8.43e-06	0.000107784
gene-LOC4325355	1098.34	0.925131	0.207942	4.44899	8.63e-06	0.000110225
gene-LOC4329977	1243.26	0.818624	0.184037	4.44816	8.66e-06	0.000110587
gene-LOC4347069	1711.89	3.35804	0.755015	4.44765	8.68e-06	0.00011078
gene-LOC4352505	2642	-0.978627	0.220057	-4.44716	8.7e-06	0.000110964
gene-LOC4332523	621.435	0.969206	0.217996	4.44599	8.75e-06	0.000111501
gene-LOC9271788	87.9182	1.84387	0.414923	4.44389	8.83e-06	0.000112522
gene-LOC4341167	28.0117	3.62809	0.816659	4.4426	8.89e-06	0.000113131
gene-LOC4345153	409.971	-1.17246	0.263933	-4.44226	8.9e-06	0.00011324
gene-LOC4337380	1102.03	1.07816	0.242835	4.4399	9e-06	0.00011437
gene-LOC4325668	35.0321	4.69005	1.05636	4.43983	9e-06	0.00011437
gene-LOC4324001	979.941	-0.851035	0.191687	-4.43972	9.01e-06	0.00011437
gene-LOC9271925	43.2194	-2.74131	0.617543	-4.43905	9.04e-06	0.000114653
gene-LOC4336751	613.108	-0.943621	0.212682	-4.43678	9.13e-06	0.000115799
gene-LOC107276012	117.092	-1.5195	0.342492	-4.4366	9.14e-06	0.000115802
gene-LOC4329955	8746.79	0.694959	0.156646	4.43651	9.14e-06	0.000115802
gene-LOC4331617	33904.5	0.588182	0.132681	4.43304	9.29e-06	0.000117608
gene-LOC4327305	2007.22	0.82174	0.185405	4.43213	9.33e-06	0.000118034
gene-LOC4331417	294.796	-1.23539	0.278783	-4.43139	9.36e-06	0.000118368
gene-LOC4345810	150.201	-1.48666	0.335559	-4.43039	9.41e-06	0.000118841
gene-LOC9267972	2394.56	0.71115	0.160567	4.42901	9.47e-06	0.000119533
gene-LOC4341347	436.574	-1.06615	0.240797	-4.42758	9.53e-06	0.000120193
gene-LOC4344250	2935.21	0.644664	0.145603	4.42755	9.53e-06	0.000120193
gene-LOC4332487	4042.78	2.64072	0.596585	4.42639	9.58e-06	0.000120768
gene-LOC4329368	648.567	-0.837432	0.189301	-4.42381	9.7e-06	0.00012209
gene-LOC4333393	5904.44	0.906448	0.204904	4.42378	9.7e-06	0.00012209
gene-LOC4347639	166.389	-1.33909	0.302731	-4.42336	9.72e-06	0.000122249
gene-LOC4339366	310.521	1.3681	0.309399	4.42179	9.79e-06	0.000123065
gene-LOC4326412	670.09	1.16481	0.263658	4.41788	9.97e-06	0.000125202
gene-LOC4329722	220.126	1.90617	0.431475	4.41781	9.97e-06	0.000125202
gene-LOC4339086	957.343	0.945477	0.214041	4.41727	1e-05	0.000125374
gene-LOC4338739	82.7804	2.67046	0.604552	4.41725	1e-05	0.000125374
gene-LOC4346714	1129.64	0.852668	0.193082	4.41608	1.01e-05	0.000125972
gene-LOC4331929	3335.42	1.16775	0.264445	4.41585	1.01e-05	0.000126033
gene-LOC4348984	2563.75	0.872678	0.197645	4.41539	1.01e-05	0.000126224
gene-LOC4333865	594.159	-0.918908	0.208135	-4.41495	1.01e-05	0.0001264
gene-LOC9268533	321.729	1.43564	0.325281	4.41355	1.02e-05	0.000127138
gene-LOC4349650	232.584	1.31179	0.297226	4.41343	1.02e-05	0.000127138
gene-LOC4324169	279.316	1.17691	0.266676	4.41326	1.02e-05	0.000127158
gene-LOC4331833	1666.8	1.41368	0.320351	4.4129	1.02e-05	0.000127295
gene-LOC107275616	131.482	2.06104	0.4671	4.41241	1.02e-05	0.000127505
gene-LOC4332934	84.6338	2.90859	0.659209	4.41224	1.02e-05	0.000127527
gene-LOC4327313	613.214	1.14547	0.25976	4.40971	1.04e-05	0.000128948
gene-LOC4351068	1555.82	1.0362	0.235069	4.40808	1.04e-05	0.000129845
gene-LOC4343839	240.762	1.40576	0.319037	4.40625	1.05e-05	0.000130864
gene-LOC4331729	4254.71	-0.640627	0.145459	-4.40419	1.06e-05	0.000132037
gene-LOC4337638	8688.76	0.651695	0.147988	4.40371	1.06e-05	0.000132245
gene-LOC4350138	1267.32	-0.779828	0.177097	-4.40339	1.07e-05	0.000132363
gene-LOC4351511	1786.04	0.850314	0.193196	4.4013	1.08e-05	0.000133564
gene-LOC4328377	940.69	0.795112	0.180732	4.3994	1.09e-05	0.000134658
gene-LOC4344623	28.9189	-3.3263	0.756135	-4.39908	1.09e-05	0.000134709
gene-LOC4347702	701.937	1.21456	0.276096	4.39905	1.09e-05	0.000134709
gene-LOC4328940	899.159	1.11884	0.254388	4.39815	1.09e-05	0.000135187
gene-LOC4329044	157.849	1.40695	0.319947	4.39746	1.1e-05	0.000135538
gene-LOC4340513	23.1831	-5.55855	1.26439	-4.39623	1.1e-05	0.000136224
gene-LOC4334948	38.4947	-2.67617	0.609169	-4.39314	1.12e-05	0.000138093
gene-LOC4329630	1793.91	1.02154	0.232683	4.39029	1.13e-05	0.000139831
gene-LOC4346240	367.828	1.10271	0.251265	4.38863	1.14e-05	0.000140815
gene-LOC4326074	969.651	0.965278	0.220021	4.3872	1.15e-05	0.00014166
gene-LOC4345459	2013.7	-0.658425	0.150148	-4.38517	1.16e-05	0.000142899
gene-LOC107280684	28.1366	-6.88189	1.56984	-4.38381	1.17e-05	0.000143711
gene-LOC4331429	49.3959	-2.41188	0.550222	-4.38346	1.17e-05	0.000143854
gene-LOC107281186	96.4396	1.72294	0.393149	4.3824	1.17e-05	0.000144425
gene-LOC4344083	62.1313	2.1302	0.486087	4.38234	1.17e-05	0.000144425
gene-LOC4329259	720.611	-0.903327	0.206162	-4.38164	1.18e-05	0.000144802
gene-LOC4324574	302.127	1.53313	0.349952	4.38096	1.18e-05	0.000145165
gene-LOC4325550	1131.41	0.967396	0.220882	4.37969	1.19e-05	0.00014593
gene-LOC4342450	875.704	-0.876388	0.200138	-4.37892	1.19e-05	0.00014636
gene-LOC4342400	54.2703	3.30862	0.755815	4.37755	1.2e-05	0.000147195
gene-LOC9272396	178.341	1.29057	0.294921	4.37598	1.21e-05	0.00014817
gene-LOC4351617	3353.95	-0.704565	0.16107	-4.37429	1.22e-05	0.000149232
gene-LOC4328564	288.861	1.04691	0.239425	4.3726	1.23e-05	0.000150303
gene-LOC4344126	6338.58	0.61497	0.140679	4.37143	1.23e-05	0.00015102
gene-LOC4347854	242.889	-1.24752	0.285433	-4.37063	1.24e-05	0.000151481
gene-LOC4345443	1005.19	-0.956483	0.218857	-4.37035	1.24e-05	0.000151584
gene-LOC4341645	10193.8	-0.638141	0.146051	-4.36929	1.25e-05	0.000152231
gene-LOC4349038	3172.62	1.05681	0.241895	4.36886	1.25e-05	0.00015244
gene-LOC4326348	315.714	1.3726	0.3142	4.36856	1.25e-05	0.000152558
gene-LOC4332283	394.513	1.23319	0.282382	4.36711	1.26e-05	0.000153485
gene-LOC9272159	2114.43	-0.678045	0.155298	-4.36609	1.26e-05	0.000154037
gene-LOC9267696	128.583	-1.46064	0.334543	-4.36607	1.27e-05	0.000154037
gene-LOC4327111	170.664	-1.31949	0.302418	-4.36313	1.28e-05	0.00015603
gene-LOC9271519	1619.85	-0.730109	0.167474	-4.35955	1.3e-05	0.00015851
gene-LOC4341453	922.24	-0.892412	0.204712	-4.35935	1.3e-05	0.000158558
gene-LOC4335835	755.089	-0.85675	0.196594	-4.35796	1.31e-05	0.000159475
gene-LOC4323945	3072.1	0.643631	0.147743	4.35641	1.32e-05	0.00016051
gene-LOC4349899	1214.96	0.82414	0.189275	4.3542	1.34e-05	0.000162047
gene-LOC4346795	827.75	1.12122	0.257678	4.35126	1.35e-05	0.000164136
gene-LOC4324903	218.016	1.20526	0.277001	4.35111	1.35e-05	0.000164152
gene-LOC4344254	1843.49	1.05361	0.242201	4.35015	1.36e-05	0.000164774
gene-LOC4339115	1394.74	-0.76854	0.176732	-4.34862	1.37e-05	0.000165827
gene-LOC4328916	996.21	-0.738096	0.169867	-4.34513	1.39e-05	0.000168388
gene-LOC4327955	445.96	1.00542	0.231425	4.34446	1.4e-05	0.0001688
gene-LOC4336545	182.461	1.64985	0.379867	4.34323	1.4e-05	0.000169647
gene-LOC107278754	123.02	2.10477	0.484921	4.34045	1.42e-05	0.000171714
gene-LOC4341479	1203.38	-0.784819	0.180831	-4.34007	1.42e-05	0.000171907
gene-LOC4334588	232.001	-1.32802	0.306046	-4.33929	1.43e-05	0.000172416
gene-LOC4345541	3394.73	0.641387	0.147828	4.33874	1.43e-05	0.000172744
gene-LOC4339988	1969.93	2.553	0.588551	4.33777	1.44e-05	0.000173398
gene-LOC4331893	1050.47	-0.774156	0.178473	-4.33765	1.44e-05	0.000173398
gene-LOC4337152	260.302	1.26708	0.292282	4.33512	1.46e-05	0.000175304
gene-LOC4341874	25.2593	3.6733	0.847656	4.33348	1.47e-05	0.000176434
gene-LOC4326079	607.562	0.884571	0.204126	4.33345	1.47e-05	0.000176434
gene-LOC4331930	132.689	1.60059	0.369473	4.3321	1.48e-05	0.000177412
gene-LOC9268260	749.021	-0.824355	0.190387	-4.3299	1.49e-05	0.00017909
gene-LOC4328122	965.626	-0.912847	0.21086	-4.32915	1.5e-05	0.000179522
gene-LOC4326229	110.218	1.74874	0.40395	4.32911	1.5e-05	0.000179522
gene-LOC4335934	1145.05	-0.797289	0.18421	-4.32815	1.5e-05	0.0001802
gene-LOC4343458	85.9234	-1.82467	0.421651	-4.32744	1.51e-05	0.000180682
gene-LOC4349989	1594.57	0.768087	0.177527	4.3266	1.51e-05	0.000181261
gene-LOC4328364	26.9576	-3.69657	0.854426	-4.32637	1.52e-05	0.000181345
gene-LOC9268496	574.255	-1.01071	0.233639	-4.32595	1.52e-05	0.000181583
gene-LOC4332658	45.7787	2.59914	0.600901	4.3254	1.52e-05	0.000181931
gene-LOC107275700	289.744	1.20466	0.278529	4.32509	1.52e-05	0.000182086
gene-LOC4346875	190.03	1.6388	0.378982	4.3242	1.53e-05	0.00018271
gene-LOC4326530	45.123	4.20684	0.973319	4.32216	1.55e-05	0.000184307
gene-LOC4339562	593.306	0.914729	0.211654	4.32181	1.55e-05	0.000184492
gene-LOC4348855	812.417	1.28636	0.297793	4.31965	1.56e-05	0.0001862
gene-LOC4326904	447.622	-1.36672	0.316609	-4.31673	1.58e-05	0.000188567
gene-LOC4327401	63.959	1.99398	0.46203	4.3157	1.59e-05	0.000189339
gene-LOC4342478	200.711	1.29479	0.300037	4.31544	1.59e-05	0.00018945
gene-LOC4349232	197.192	1.70468	0.395223	4.31321	1.61e-05	0.000191219
gene-LOC4343865	900.441	-0.760141	0.176243	-4.31304	1.61e-05	0.000191219
gene-LOC4342840	591.119	0.917322	0.212688	4.313	1.61e-05	0.000191219
gene-LOC4347370	3118.81	0.64914	0.150554	4.31168	1.62e-05	0.000192253
gene-LOC4337615	341.201	1.70719	0.395994	4.31117	1.62e-05	0.000192592
gene-LOC4340155	3348.28	0.627025	0.145454	4.31082	1.63e-05	0.00019278
gene-LOC4336255	1092.35	1.06169	0.246363	4.30945	1.64e-05	0.000193807
gene-LOC4348840	852.933	1.45056	0.336605	4.30939	1.64e-05	0.000193807
gene-LOC4335140	34.3226	-2.90196	0.673437	-4.30918	1.64e-05	0.000193882
gene-LOC4350172	1301.01	-0.807015	0.187323	-4.30814	1.65e-05	0.000194681
gene-LOC4344541	1270.47	0.73619	0.170896	4.30783	1.65e-05	0.000194843
gene-LOC4334989	393.485	1.61917	0.376192	4.3041	1.68e-05	0.000198035
gene-LOC4324747	76.8784	2.06153	0.479153	4.30244	1.69e-05	0.00019941
gene-LOC4341761	558.828	1.05981	0.246342	4.30216	1.69e-05	0.000199549
gene-LOC4324726	700.735	0.798866	0.185713	4.30161	1.7e-05	0.00019993
gene-LOC4330649	9089.7	0.847686	0.197074	4.30136	1.7e-05	0.000200043
gene-LOC4326222	25.9465	-6.76445	1.57338	-4.29931	1.71e-05	0.000201788
gene-LOC4345841	2848.66	0.717966	0.167027	4.29851	1.72e-05	0.0002024
gene-LOC4329648	114.536	-1.58771	0.369395	-4.29813	1.72e-05	0.000202633
gene-LOC4327957	350.388	1.81974	0.423418	4.29773	1.73e-05	0.000202876
gene-LOC4349119	45.9674	-2.34479	0.54562	-4.29748	1.73e-05	0.000202994
gene-LOC9270049	202.214	-1.18157	0.274958	-4.29728	1.73e-05	0.000203058
gene-LOC4333506	76.0421	-2.10705	0.490381	-4.29675	1.73e-05	0.000203427
gene-LOC9269581	1448.77	0.783117	0.182271	4.29643	1.74e-05	0.000203605
gene-LOC4337468	88.8835	2.32078	0.540187	4.29626	1.74e-05	0.000203649
gene-LOC4324704	644.481	-0.819152	0.190686	-4.29581	1.74e-05	0.000203937
gene-LOC4337645	565.225	1.03207	0.240269	4.29549	1.74e-05	0.000204116
gene-LOC4334728	1492.32	-0.788135	0.183529	-4.29433	1.75e-05	0.000205071
gene-LOC4324525	688.735	1.29765	0.302358	4.29177	1.77e-05	0.000207333
gene-LOC4349736	1138.52	0.936641	0.21825	4.29159	1.77e-05	0.000207383
gene-LOC9268826	148.744	1.34466	0.313454	4.28981	1.79e-05	0.000208901
gene-LOC4327621	968.779	1.13803	0.265292	4.28972	1.79e-05	0.000208901
gene-LOC4332199	1990.93	0.972685	0.226803	4.28867	1.8e-05	0.000209766
gene-LOC4324799	1468.57	1.31833	0.307413	4.28847	1.8e-05	0.000209835
gene-LOC4337942	127.719	-1.80337	0.420568	-4.28795	1.8e-05	0.000210208
gene-LOC4331148	441.885	1.01467	0.23664	4.28782	1.8e-05	0.000210211
gene-LOC4328775	201.39	-1.29791	0.302858	-4.28554	1.82e-05	0.000212261
gene-LOC4338378	1353.01	0.72543	0.16933	4.28412	1.83e-05	0.000213501
gene-LOC4333118	45.5089	-2.98581	0.697107	-4.28315	1.84e-05	0.00021423
gene-LOC4343481	274.028	1.06018	0.247527	4.28311	1.84e-05	0.00021423
gene-LOC9271812	48.1563	2.43111	0.567975	4.28031	1.87e-05	0.000216814
gene-LOC4344164	46645.8	-0.660437	0.154343	-4.27903	1.88e-05	0.000217947
gene-LOC4336456	80.8954	-1.82062	0.425507	-4.27871	1.88e-05	0.000218138
gene-LOC4348874	14.5094	-7.37498	1.7238	-4.27832	1.88e-05	0.000218271
gene-LOC4334586	132.076	-1.95737	0.457509	-4.27832	1.88e-05	0.000218271
gene-LOC4333629	1656.56	-0.802169	0.187511	-4.27799	1.89e-05	0.000218475
gene-LOC4327102	1254.23	-0.739508	0.172898	-4.27712	1.89e-05	0.000219084
gene-LOC9270874	9843.05	0.590755	0.13812	4.27711	1.89e-05	0.000219084
gene-LOC4338191	351.157	-0.973547	0.227711	-4.27536	1.91e-05	0.000220689
gene-LOC4346567	1530.39	-0.698361	0.163388	-4.27424	1.92e-05	0.00022168
gene-LOC4325657	101.033	2.1862	0.511688	4.27253	1.93e-05	0.000223263
gene-LOC4326432	1675.93	0.799133	0.187066	4.27193	1.94e-05	0.000223737
gene-LOC107277478	103.361	2.03815	0.47727	4.27043	1.95e-05	0.00022512
gene-LOC4332099	318.633	-1.12436	0.263314	-4.27003	1.95e-05	0.000225395
gene-LOC4330742	1463.92	0.739229	0.173375	4.26375	2.01e-05	0.000231701
gene-LOC4325083	74.2405	1.84151	0.432168	4.26109	2.03e-05	0.000234341
gene-LOC4328678	2591.89	0.732449	0.171906	4.26076	2.04e-05	0.000234554
gene-LOC4332654	399.66	1.14774	0.269702	4.25556	2.09e-05	0.000239936
gene-LOC4327487	65.7466	3.02384	0.710805	4.25411	2.1e-05	0.000241369
gene-LOC4344614	126.402	-1.47071	0.345795	-4.25313	2.11e-05	0.000242283
gene-LOC4326716	13.9097	-7.31467	1.72163	-4.24869	2.15e-05	0.000247005
gene-LOC4350662	13.8528	-7.30926	1.72049	-4.24836	2.15e-05	0.000247228
gene-LOC4329572	1081.42	1.27811	0.30087	4.24803	2.16e-05	0.000247453
gene-LOC4352264	394.791	-1.06609	0.251246	-4.24322	2.2e-05	0.000252681
gene-LOC4336935	334.095	1.00795	0.237554	4.24302	2.21e-05	0.000252757
gene-LOC9268709	35.5006	-3.03415	0.715191	-4.24244	2.21e-05	0.000253275
gene-LOC4325603	45.0334	-2.75392	0.649175	-4.24218	2.21e-05	0.000253426
gene-LOC4340307	98.6301	-1.64627	0.388114	-4.24171	2.22e-05	0.000253817
gene-LOC107277118	806.849	1.07899	0.254402	4.24126	2.22e-05	0.00025408
gene-LOC4340667	143.293	1.55019	0.365505	4.24123	2.22e-05	0.00025408
gene-LOC4351327	1419.85	-1.06225	0.250474	-4.24097	2.23e-05	0.000254226
gene-LOC9268661	99.7793	-1.65757	0.390861	-4.24082	2.23e-05	0.000254255
gene-LOC4344902	432.372	-0.975658	0.230101	-4.24013	2.23e-05	0.000254893
gene-LOC4329744	1622.68	0.807668	0.190495	4.23984	2.24e-05	0.000255082
gene-LOC4329294	959.077	-0.996813	0.235131	-4.23939	2.24e-05	0.000255453
gene-LOC4343380	448.837	1.04522	0.246556	4.23925	2.24e-05	0.000255465
gene-LOC9272252	445.24	0.904628	0.213445	4.23823	2.25e-05	0.000256493
gene-LOC4325069	148.25	1.30916	0.308921	4.23785	2.26e-05	0.000256779
gene-LOC4349359	636.921	-0.942477	0.222407	-4.23763	2.26e-05	0.000256896
gene-LOC9271693	3565.81	0.597297	0.141032	4.23517	2.28e-05	0.000259574
gene-LOC4333759	396.266	-0.905509	0.213826	-4.23479	2.29e-05	0.000259876
gene-LOC4323909	1259.79	1.05075	0.248253	4.23258	2.31e-05	0.000262294
gene-LOC4329309	73.7556	2.24871	0.531355	4.23202	2.32e-05	0.0002628
gene-LOC4349509	2202.72	-0.678029	0.160297	-4.22982	2.34e-05	0.00026524
gene-LOC4327981	9352.61	-0.652344	0.154323	-4.22713	2.37e-05	0.000268279
gene-LOC4341200	1587.69	0.674111	0.159638	4.22274	2.41e-05	0.000273413
gene-LOC4325183	1042.48	-0.714257	0.169267	-4.21972	2.45e-05	0.000276947
gene-LOC4328852	95.1288	2.14517	0.508497	4.21865	2.46e-05	0.000278109
gene-LOC4327590	49.3656	-2.2954	0.544133	-4.21844	2.46e-05	0.000278209
gene-LOC4332605	538.386	1.27834	0.303115	4.21732	2.47e-05	0.000279441
gene-LOC4336460	1126.36	0.960684	0.227826	4.21674	2.48e-05	0.000280011
gene-LOC4345044	3605.17	-0.635672	0.150877	-4.21318	2.52e-05	0.000284307
gene-LOC4349097	1305.72	0.992445	0.235572	4.21292	2.52e-05	0.000284476
gene-LOC4345059	1084.27	-0.702709	0.166816	-4.21249	2.53e-05	0.000284866
gene-LOC4350251	460.851	-0.932251	0.221343	-4.21179	2.53e-05	0.000285589
gene-LOC4337723	1292.82	0.775176	0.184066	4.2114	2.54e-05	0.000285919
gene-LOC4333554	1280.33	0.880679	0.209165	4.21045	2.55e-05	0.000286972
gene-LOC4337160	375.775	-0.983628	0.233689	-4.20914	2.56e-05	0.000288488
gene-LOC4347927	1596.78	0.920414	0.218784	4.20695	2.59e-05	0.000291128
gene-LOC4347417	375.483	1.106	0.262935	4.20638	2.59e-05	0.000291711
gene-LOC9267938	322.291	-1.13128	0.268985	-4.20574	2.6e-05	0.000292366
gene-LOC4336854	181.489	1.3872	0.329873	4.20525	2.61e-05	0.000292845
gene-LOC4346970	595.042	1.13173	0.269136	4.20506	2.61e-05	0.000292938
gene-LOC4329967	2858.11	0.948409	0.225619	4.20359	2.63e-05	0.000294598
gene-LOC4347071	229.601	1.54359	0.367212	4.20353	2.63e-05	0.000294598
gene-LOC4340455	260.386	1.9124	0.455039	4.20273	2.64e-05	0.000295478
gene-LOC9269916	1412.81	-1.05177	0.250293	-4.20216	2.64e-05	0.000296067
gene-LOC4351540	169.71	-1.47215	0.350346	-4.20198	2.65e-05	0.000296134
gene-LOC4335418	425.134	1.03524	0.246464	4.20035	2.67e-05	0.000298114
gene-LOC4331905	163.846	-1.30235	0.310157	-4.19902	2.68e-05	0.000299708
gene-LOC4343614	58.5722	2.23607	0.532631	4.19815	2.69e-05	0.000300694
gene-LOC107278752	468.259	-0.906774	0.21606	-4.19686	2.71e-05	0.000302251
gene-LOC4327067	290.914	1.18978	0.283509	4.19664	2.71e-05	0.000302381
gene-LOC4332887	371.224	-1.12647	0.268449	-4.1962	2.71e-05	0.000302793
gene-LOC4337750	5711.02	0.826088	0.196974	4.19388	2.74e-05	0.000305634
gene-LOC107278685	130.196	1.48667	0.354489	4.19384	2.74e-05	0.000305634
gene-LOC4337529	14.9063	-7.41664	1.76904	-4.19247	2.76e-05	0.000307321
gene-LOC9272054	4469.54	-0.663072	0.158176	-4.19198	2.77e-05	0.000307791
gene-LOC4339973	2190.8	0.649323	0.1549	4.19188	2.77e-05	0.000307791
gene-LOC4330452	917.604	0.7273	0.173624	4.18894	2.8e-05	0.000311633
gene-LOC4347074	798.008	-0.82002	0.195798	-4.18808	2.81e-05	0.00031264
gene-LOC4336759	911.933	0.817555	0.195236	4.18753	2.82e-05	0.000313235
gene-LOC4337044	923.617	-0.738556	0.176484	-4.18484	2.85e-05	0.000316799
gene-LOC4327544	310.606	-1.10111	0.26316	-4.1842	2.86e-05	0.000317511
gene-LOC4339683	3094.95	0.774816	0.185225	4.1831	2.88e-05	0.000318787
gene-LOC4326678	2355.44	0.792007	0.189339	4.18301	2.88e-05	0.000318787
gene-LOC4350946	614.61	0.889553	0.212663	4.18292	2.88e-05	0.000318787
gene-LOC4351597	83.2944	1.75143	0.418751	4.1825	2.88e-05	0.000319205
gene-LOC9272338	13.4238	-7.26303	1.73662	-4.18229	2.89e-05	0.000319329
gene-LOC4344671	1896.97	-0.658107	0.157366	-4.18203	2.89e-05	0.000319532
gene-LOC4330874	53.5171	-2.09304	0.500528	-4.18166	2.89e-05	0.000319877
gene-LOC4340073	78.4236	2.19998	0.526189	4.18097	2.9e-05	0.000320666
gene-LOC4336956	1798.47	-0.704349	0.168521	-4.17959	2.92e-05	0.000322454
gene-LOC4331927	674.848	0.884952	0.211761	4.17901	2.93e-05	0.000323101
gene-LOC4345824	70.3088	2.48046	0.593621	4.17853	2.93e-05	0.000323615
gene-LOC4330168	4009.35	-0.668067	0.159897	-4.17812	2.94e-05	0.00032402
gene-LOC4338737	2072.57	0.761639	0.182333	4.17718	2.95e-05	0.000325187
gene-LOC4328953	187.287	1.31528	0.314983	4.17572	2.97e-05	0.000327108
gene-LOC4340244	1572.88	1.02742	0.246094	4.1749	2.98e-05	0.000328098
gene-LOC4324471	2465.57	0.648767	0.155421	4.17426	2.99e-05	0.000328855
gene-LOC4342017	2661.03	1.07311	0.257182	4.17257	3.01e-05	0.000331043
gene-LOC4329194	413.908	1.48271	0.355353	4.1725	3.01e-05	0.000331043
gene-LOC4344507	2269.4	-0.70819	0.169816	-4.17033	3.04e-05	0.000334041
gene-LOC4326664	353.523	1.31384	0.315138	4.16909	3.06e-05	0.000335675
gene-LOC4351682	351.715	-1.0386	0.24922	-4.16742	3.08e-05	0.000337966
gene-LOC4338909	745.002	0.903485	0.216835	4.1667	3.09e-05	0.000338858
gene-LOC4351323	122.138	-1.51083	0.362609	-4.16655	3.09e-05	0.00033889
gene-LOC4347137	277.886	-1.36645	0.327966	-4.16642	3.09e-05	0.0003389
gene-LOC4346787	79.8533	2.13645	0.512832	4.16598	3.1e-05	0.000339382
gene-LOC107277885	328.438	1.14614	0.275178	4.16507	3.11e-05	0.000340551
gene-LOC4327838	301.155	1.87128	0.449404	4.16392	3.13e-05	0.000342087
gene-LOC4332577	40.1564	2.75131	0.660826	4.16344	3.13e-05	0.000342624
gene-LOC4338528	1541.2	-0.66193	0.158996	-4.16319	3.14e-05	0.000342829
gene-LOC4330263	1003.82	-0.788997	0.189574	-4.16195	3.16e-05	0.000344514
gene-LOC4339039	22.1553	4.33625	1.04244	4.15969	3.19e-05	0.000347749
gene-LOC4324606	220.118	-1.12549	0.270581	-4.15954	3.19e-05	0.000347794
gene-LOC4327858	5594.3	-0.569698	0.136966	-4.1594	3.19e-05	0.00034782
gene-LOC4330293	203.808	1.14232	0.274686	4.15864	3.2e-05	0.000348791
gene-LOC4325734	407.775	-1.23758	0.297612	-4.15837	3.21e-05	0.000349004
gene-LOC4330111	20.977	4.25232	1.02262	4.15826	3.21e-05	0.000349004
gene-LOC4347172	6526.09	0.672036	0.16163	4.15787	3.21e-05	0.000349415
gene-LOC4340656	728.496	1.05841	0.254617	4.15686	3.23e-05	0.000350769
gene-LOC4327654	861.087	-0.744964	0.179234	-4.15638	3.23e-05	0.000351316
gene-LOC4330469	2220.25	-0.681518	0.163974	-4.15627	3.23e-05	0.000351316
gene-LOC4342246	346.18	0.977803	0.235476	4.15245	3.29e-05	0.000357036
gene-LOC4334479	1332.71	0.797699	0.19221	4.15015	3.32e-05	0.000360451
gene-LOC4341540	218.859	-1.09149	0.263043	-4.14947	3.33e-05	0.000361338
gene-LOC4339517	2356.58	0.646527	0.155828	4.14898	3.34e-05	0.000361919
gene-LOC4351240	1730	-0.74507	0.17959	-4.14872	3.34e-05	0.000362139
gene-LOC4340413	168.44	1.3937	0.336303	4.14418	3.41e-05	0.000369195
gene-LOC4339836	547.873	-4.3743	1.05566	-4.14365	3.42e-05	0.000369845
gene-LOC4336415	87.8908	-1.77584	0.428598	-4.14336	3.42e-05	0.000370129
gene-LOC4330961	1213.86	1.02253	0.246977	4.14018	3.47e-05	0.000375098
gene-LOC4351807	251.996	1.08879	0.263072	4.13875	3.49e-05	0.000377232
gene-LOC4327538	484.418	0.834168	0.201611	4.13752	3.51e-05	0.00037907
gene-LOC4340590	140.254	1.39536	0.337258	4.13737	3.51e-05	0.000379118
gene-LOC4340334	12.8241	-7.19778	1.74096	-4.13438	3.56e-05	0.000383878
gene-LOC4326444	151.241	-1.33454	0.322818	-4.13405	3.56e-05	0.000384238
gene-LOC4329795	401.859	0.907643	0.219582	4.1335	3.57e-05	0.000384953
gene-LOC4325908	591.969	1.01576	0.245887	4.131	3.61e-05	0.00038895
gene-LOC4343654	116.093	1.48881	0.360449	4.13043	3.62e-05	0.000389716
gene-LOC9270328	73.417	-1.80219	0.436479	-4.12894	3.64e-05	0.000392044
gene-LOC4352060	32.2997	-2.98901	0.72403	-4.12829	3.65e-05	0.000392804
gene-LOC107278404	2496	-0.629308	0.152439	-4.12825	3.66e-05	0.000392804
gene-LOC4347593	138.159	1.46574	0.355133	4.1273	3.67e-05	0.000394063
gene-LOC4348468	716.756	-0.790331	0.19149	-4.12728	3.67e-05	0.000394063
gene-LOC9271734	1300.71	-0.677868	0.164312	-4.1255	3.7e-05	0.000396877
gene-LOC9269206	458.849	1.14715	0.27807	4.1254	3.7e-05	0.000396877
gene-LOC4324866	74.3704	-2.07395	0.50315	-4.12193	3.76e-05	0.000402695
gene-LOC4340142	1370.88	0.736027	0.178578	4.12161	3.76e-05	0.000403036
gene-LOC4351221	642.845	-0.818125	0.198541	-4.12068	3.78e-05	0.000404459
gene-LOC4335957	2654.22	-0.603792	0.146556	-4.11987	3.79e-05	0.000405669
gene-LOC9267746	2066.53	-0.72347	0.175634	-4.1192	3.8e-05	0.000406642
gene-LOC9270136	1701.97	0.645336	0.156685	4.11869	3.81e-05	0.000407322
gene-LOC4336997	3205.98	0.867353	0.210773	4.1151	3.87e-05	0.000413401
gene-LOC9270827	2662.21	0.625366	0.151971	4.11504	3.87e-05	0.000413401
gene-LOC4346391	276.954	1.35293	0.328816	4.11456	3.88e-05	0.000413866
gene-LOC4352198	53.2043	2.28035	0.554217	4.11454	3.88e-05	0.000413866
gene-LOC107276391	197.427	1.27071	0.308971	4.1127	3.91e-05	0.00041696
gene-LOC4332227	357.725	-1.14462	0.27835	-4.11218	3.92e-05	0.000417684
gene-LOC4347867	76.439	-2.18417	0.531574	-4.10888	3.98e-05	0.000423475
gene-LOC112936055	325.007	-1.51402	0.36856	-4.10794	3.99e-05	0.00042499
gene-LOC4334592	264.082	1.8994	0.462402	4.10768	4e-05	0.000425223
gene-LOC4324087	1061.91	0.788835	0.192044	4.10757	4e-05	0.000425223
gene-LOC4340477	496.864	0.994894	0.242218	4.10744	4e-05	0.000425242
gene-LOC4325695	1668.9	0.690478	0.168226	4.10447	4.05e-05	0.000430525
gene-LOC4335994	4684.57	0.652668	0.159055	4.10341	4.07e-05	0.000432267
gene-LOC4335594	2703.28	0.721355	0.175867	4.1017	4.1e-05	0.000435253
gene-LOC4342115	1027.46	0.919163	0.224105	4.10148	4.11e-05	0.000435449
gene-LOC4333860	1317.01	-0.73414	0.179001	-4.10132	4.11e-05	0.000435481
gene-LOC4342044	1068.18	0.699244	0.170497	4.10122	4.11e-05	0.000435481
gene-LOC4331713	172.788	-1.30683	0.318783	-4.09944	4.14e-05	0.00043862
gene-LOC9269832	603.371	1.04407	0.254726	4.09882	4.15e-05	0.000439567
gene-LOC9271540	446.921	1.36675	0.333477	4.09848	4.16e-05	0.000439977
gene-LOC4341958	488.194	-0.96994	0.236682	-4.09808	4.17e-05	0.000440498
gene-LOC4324028	223.652	-1.53277	0.374031	-4.09797	4.17e-05	0.000440498
gene-LOC4342140	581.47	-0.811363	0.198136	-4.09498	4.22e-05	0.000445994
gene-LOC4343318	8542.2	0.59157	0.144478	4.09454	4.23e-05	0.000446603
gene-LOC107278441	168.332	-1.41798	0.34637	-4.09383	4.24e-05	0.000447754
gene-LOC4348726	199.735	1.21244	0.296186	4.0935	4.25e-05	0.000448158
gene-LOC107282005	89.3871	2.05516	0.502238	4.09201	4.28e-05	0.000450816
gene-LOC4337775	1268.75	-0.705559	0.172455	-4.09126	4.29e-05	0.00045204
gene-LOC4341402	630.245	1.10355	0.269764	4.0908	4.3e-05	0.000452714
gene-LOC9271425	1767.1	-0.653785	0.159855	-4.08986	4.32e-05	0.000454321
gene-LOC4347160	1132.17	0.671658	0.164261	4.08897	4.33e-05	0.000455826
gene-LOC4337329	529.817	1.2974	0.31759	4.08513	4.41e-05	0.000463183
gene-LOC4347239	1269.98	0.683127	0.167228	4.08502	4.41e-05	0.000463183
gene-LOC4338611	2290.03	-0.948637	0.232257	-4.08442	4.42e-05	0.000464134
gene-LOC4341930	1442.69	-0.674596	0.165215	-4.08314	4.44e-05	0.000466459
gene-LOC4342203	259.279	1.09753	0.268929	4.08112	4.48e-05	0.000470283
gene-LOC4337415	39.4785	-2.61545	0.641769	-4.07537	4.59e-05	0.000481788
gene-LOC4337370	348.644	1.02887	0.252468	4.07527	4.6e-05	0.000481788
gene-LOC4344329	226.827	1.54939	0.380291	4.07422	4.62e-05	0.000483717
gene-LOC4335079	62.7052	-1.86707	0.458313	-4.0738	4.63e-05	0.00048434
gene-LOC4330338	37.4699	-3.42026	0.839781	-4.0728	4.65e-05	0.000485928
gene-LOC4339402	759.805	0.807087	0.198168	4.07275	4.65e-05	0.000485928
gene-LOC4325000	256.679	-1.0188	0.250154	-4.07268	4.65e-05	0.000485928
gene-LOC4331891	523.159	0.84907	0.208512	4.07205	4.66e-05	0.000486998
gene-LOC4347907	406.627	1.25678	0.308663	4.07169	4.67e-05	0.000487494
gene-LOC107276737	42.2515	-2.58378	0.634991	-4.06901	4.72e-05	0.000492899
gene-LOC4326768	814.436	-0.831485	0.204355	-4.06883	4.72e-05	0.000493018
gene-LOC4344040	147.249	-1.3048	0.320697	-4.06864	4.73e-05	0.00049318
gene-LOC9269451	253.262	-1.04078	0.25584	-4.06809	4.74e-05	0.00049409
gene-LOC4339522	308.307	0.958535	0.235685	4.06702	4.76e-05	0.000496101
gene-LOC4342513	3884.1	-0.609269	0.149846	-4.06595	4.78e-05	0.000498125
gene-LOC4351566	199.735	-1.24084	0.305266	-4.06478	4.81e-05	0.000500376
gene-LOC4332948	368.901	1.11082	0.273306	4.06437	4.82e-05	0.000501012
gene-LOC4334594	601.701	1.24487	0.306317	4.06401	4.82e-05	0.000501528
gene-LOC4345821	26.6039	-3.05945	0.752979	-4.06313	4.84e-05	0.000503107
gene-LOC4346989	701.453	-0.839861	0.206713	-4.06294	4.85e-05	0.000503107
gene-LOC4341898	358.201	0.993223	0.24446	4.06292	4.85e-05	0.000503107
gene-LOC4342403	97.5213	-1.61475	0.397511	-4.06216	4.86e-05	0.000504497
gene-LOC107276842	95.5446	-1.59581	0.392868	-4.06194	4.87e-05	0.000504691
gene-LOC4347234	362.896	1.33223	0.327986	4.06183	4.87e-05	0.000504691
gene-LOC4340095	946.52	1.00134	0.246583	4.06084	4.89e-05	0.000506594
gene-LOC4337812	5117.86	-0.605053	0.149013	-4.06039	4.9e-05	0.000507301
gene-LOC4337001	1952.95	-0.685457	0.168821	-4.06027	4.9e-05	0.000507323
gene-LOC4327593	586.992	-0.94064	0.231694	-4.05983	4.91e-05	0.000508009
gene-LOC9268959	100.35	1.76276	0.434314	4.05873	4.93e-05	0.000510162
gene-LOC4338756	3867.09	-0.70563	0.173871	-4.05835	4.94e-05	0.000510735
gene-LOC4340422	669.8	0.996602	0.245767	4.05507	5.01e-05	0.000517697
gene-LOC4346334	213.573	1.15571	0.285014	4.05494	5.01e-05	0.000517722
gene-LOC4336922	1204.46	-0.672597	0.165884	-4.05461	5.02e-05	0.000518176
gene-LOC4348517	1123.79	0.858293	0.211784	4.05268	5.06e-05	0.000522161
gene-LOC4326644	2085.09	0.623358	0.153817	4.05259	5.07e-05	0.000522161
gene-LOC4341461	1429.83	0.644244	0.159005	4.05173	5.08e-05	0.000523822
gene-LOC4326945	1852.61	1.13041	0.279016	4.05143	5.09e-05	0.000524133
gene-LOC4328820	2841.2	-0.61106	0.150832	-4.05127	5.09e-05	0.000524133
gene-LOC4334278	152.428	-1.2638	0.311954	-4.05124	5.09e-05	0.000524133
gene-LOC4341407	683.291	0.738211	0.182276	4.04996	5.12e-05	0.000526506
gene-LOC9270682	349.086	-1.01394	0.250365	-4.04985	5.12e-05	0.000526506
gene-LOC4339963	541.495	-0.788168	0.194618	-4.04983	5.13e-05	0.000526506
gene-LOC4328509	890.499	0.898903	0.222028	4.04861	5.15e-05	0.00052898
gene-LOC4329952	1196.83	-0.712441	0.176134	-4.04488	5.23e-05	0.000537207
gene-LOC4341928	406.543	-0.899323	0.222536	-4.04125	5.32e-05	0.000545328
[truncated: 22,257 more rows]
