# Supplementary material for: Transcriptome analysis of differentially expressed genes in rice seedling leaves under different nitrate treatments on resistance to bacterial leaf blight
Source: Front Plant Sci. 2024 Jul 4;15:1436912. doi: 10.3389/fpls.2024.1436912 (PMC11254694; doi:10.3389/fpls.2024.1436912)
Supplement: Supplementary file 7 [file Table_5.xlsx]

## Sheet: Gene expression_DEGs-LNin vs HN
Table	Gene expression_DEGs-HNck vs HNin
gene id	baseMean	log2FoldChange	lfcSE	stat	pval	padj
gene-LOC4335526	1054.07	3.9175	0.287721	13.6156	3.23e-42	6.29e-38
gene-LOC4332831	969.121	-2.94889	0.217569	-13.5538	7.52e-42	7.32e-38
gene-LOC4342395	11719.7	2.94091	0.21912	13.4214	4.53e-41	2.94e-37
gene-LOC4336402	867.046	-3.12635	0.246556	-12.6801	7.63e-37	3.71e-33
gene-LOC4340701	3694.34	2.10074	0.170949	12.2887	1.04e-34	4.06e-31
gene-LOC9270552	267.835	-5.36953	0.463469	-11.5855	4.88e-31	1.58e-27
gene-LOC4339991	1447.17	2.34867	0.204604	11.4791	1.68e-30	4.67e-27
gene-LOC4326163	338.199	-3.00342	0.263887	-11.3815	5.17e-30	1.26e-26
gene-LOC4352852	1982.82	4.38828	0.385955	11.3699	5.9e-30	1.28e-26
gene-LOC4349339	407.707	-3.0357	0.273209	-11.1113	1.11e-28	2.15e-25
gene-LOC4337500	621.686	-2.87527	0.262571	-10.9505	6.61e-28	1.17e-24
gene-LOC107276062	324.199	-2.99726	0.27473	-10.9099	1.03e-27	1.68e-24
gene-LOC4335682	3283.74	-2.16153	0.199926	-10.8116	3.03e-27	4.43e-24
gene-LOC107277838	700.545	-3.67577	0.34013	-10.807	3.19e-27	4.43e-24
gene-LOC4338773	397.768	-4.22664	0.394064	-10.7258	7.7e-27	9.99e-24
gene-LOC4331127	224.9	-3.43975	0.321645	-10.6942	1.08e-26	1.32e-23
gene-LOC4335417	619.244	-4.56671	0.430329	-10.6121	2.62e-26	3e-23
gene-LOC4328296	873.632	-2.08765	0.201356	-10.3679	3.47e-25	3.75e-22
gene-LOC4336044	6827.44	-1.83275	0.179866	-10.1895	2.21e-24	2.26e-21
gene-LOC4339516	417.246	-2.48955	0.246449	-10.1017	5.43e-24	5.28e-21
gene-LOC107278768	437.513	-3.74042	0.371582	-10.0662	7.79e-24	7.22e-21
gene-LOC4324781	749.174	-4.04167	0.405714	-9.96188	2.24e-23	1.98e-20
gene-LOC4331320	364.227	2.47597	0.248662	9.95716	2.35e-23	1.99e-20
gene-LOC4351976	5246.61	-2.31954	0.234202	-9.90398	4e-23	3.24e-20
gene-LOC4346881	374.149	-5.70658	0.57851	-9.86426	5.95e-23	4.63e-20
gene-LOC4343402	470.597	-2.3308	0.240438	-9.69398	3.2e-22	2.39e-19
gene-LOC9267218	378.072	-2.87981	0.297567	-9.67785	3.74e-22	2.7e-19
gene-LOC4334836	469.026	-2.6507	0.275294	-9.62861	6.05e-22	4.21e-19
gene-LOC4335962	219.29	-3.92066	0.408556	-9.59637	8.28e-22	5.56e-19
gene-LOC4327292	11402.4	-1.55485	0.163649	-9.50113	2.08e-21	1.35e-18
gene-LOC4343177	316.105	-2.46329	0.259485	-9.49301	2.24e-21	1.41e-18
gene-LOC4343689	546.43	-2.76497	0.291753	-9.47707	2.62e-21	1.59e-18
gene-LOC4324377	2432.9	2.43768	0.258175	9.44196	3.66e-21	2.16e-18
gene-LOC4332500	4367.69	-2.25903	0.241373	-9.35906	8.04e-21	4.6e-18
gene-LOC4328925	485.834	-2.2076	0.238351	-9.26198	2.01e-20	1.12e-17
gene-LOC4344001	3322.36	-2.4102	0.262008	-9.19896	3.61e-20	1.95e-17
gene-LOC4337229	13086.8	-3.31647	0.361443	-9.17564	4.49e-20	2.36e-17
gene-LOC4332805	626.248	-2.41504	0.264183	-9.14156	6.16e-20	3.08e-17
gene-LOC4347069	1915.11	-3.35548	0.367072	-9.1412	6.18e-20	3.08e-17
gene-LOC4339204	2433.69	-1.83527	0.201557	-9.10549	8.59e-20	4.18e-17
gene-LOC4352582	108.889	-4.71741	0.521544	-9.04509	1.5e-19	7.1e-17
gene-LOC4331815	368.551	-2.5095	0.278014	-9.02652	1.77e-19	8.21e-17
gene-LOC107276196	439.78	-4.04889	0.449317	-9.01122	2.04e-19	9.22e-17
gene-LOC4326671	938.951	-3.36201	0.374531	-8.9766	2.79e-19	1.23e-16
gene-LOC4330746	459.783	-2.49898	0.2823	-8.8522	8.58e-19	3.71e-16
gene-LOC4344635	5485.5	-2.26795	0.260374	-8.71035	3.03e-18	1.27e-15
gene-LOC4341361	967.623	-2.15065	0.246936	-8.70937	3.06e-18	1.27e-15
gene-LOC4334649	3597.46	-1.96336	0.226865	-8.65432	4.96e-18	2.01e-15
gene-LOC4338535	201.715	-2.63946	0.305107	-8.65092	5.11e-18	2.03e-15
gene-LOC9268836	350.501	-4.14552	0.483936	-8.56625	1.07e-17	4.16e-15
gene-LOC4349611	2048.49	-1.67875	0.196361	-8.54933	1.24e-17	4.72e-15
gene-LOC4337219	322.959	3.90739	0.457254	8.54534	1.28e-17	4.8e-15
gene-LOC107278717	352.99	-3.45448	0.40499	-8.5298	1.47e-17	5.38e-15
gene-LOC4333634	951.881	-2.13581	0.250838	-8.51469	1.67e-17	6.02e-15
gene-LOC107276259	272.247	-2.71077	0.319193	-8.49256	2.02e-17	7.15e-15
gene-LOC4342438	987.845	-2.07862	0.244987	-8.48463	2.16e-17	7.52e-15
gene-LOC4345795	8407.03	-1.74395	0.206076	-8.46266	2.61e-17	8.83e-15
gene-LOC4334060	4429.33	-2.05112	0.242394	-8.46189	2.63e-17	8.83e-15
gene-LOC4351915	4582.53	-2.32672	0.275808	-8.43603	3.28e-17	1.08e-14
gene-LOC4327918	240.95	-2.65362	0.315537	-8.40985	4.11e-17	1.33e-14
gene-LOC4345657	1592.15	-1.44898	0.172857	-8.38249	5.18e-17	1.65e-14
gene-LOC4339686	284.036	-2.90226	0.34847	-8.32858	8.18e-17	2.57e-14
gene-LOC4324554	4121.64	2.05892	0.247635	8.31435	9.23e-17	2.85e-14
gene-LOC4351966	3878.94	-1.62051	0.196217	-8.25879	1.47e-16	4.47e-14
gene-LOC4330995	1247.02	-1.65275	0.201203	-8.2143	2.13e-16	6.39e-14
gene-LOC4350631	196.025	-2.83196	0.345497	-8.19676	2.47e-16	7.28e-14
gene-LOC4337192	6131.22	-1.33486	0.163344	-8.17207	3.03e-16	8.8e-14
gene-LOC4345686	782.582	-1.77795	0.217748	-8.16515	3.21e-16	9.19e-14
gene-LOC4331834	619.982	-2.64813	0.32462	-8.15764	3.42e-16	9.63e-14
gene-LOC9266046	168.578	-2.71572	0.333347	-8.14683	3.74e-16	1.04e-13
gene-LOC4332499	1684.07	-2.51929	0.309473	-8.14058	3.93e-16	1.05e-13
gene-LOC4341521	261.395	2.21062	0.271558	8.14049	3.94e-16	1.05e-13
gene-LOC4344999	1164.11	2.8342	0.348166	8.14038	3.94e-16	1.05e-13
gene-LOC4338570	279.331	-3.38781	0.416582	-8.13238	4.21e-16	1.11e-13
gene-LOC4331470	659.73	-1.93705	0.23838	-8.12591	4.44e-16	1.15e-13
gene-LOC4327316	297.76	-2.37847	0.29359	-8.10131	5.44e-16	1.39e-13
gene-LOC9271425	2803.91	1.40853	0.174078	8.09134	5.9e-16	1.48e-13
gene-LOC4349114	347.528	-2.55259	0.315487	-8.09096	5.92e-16	1.48e-13
gene-LOC9268662	5137.16	1.78971	0.221405	8.08342	6.3e-16	1.55e-13
gene-LOC4350534	1232.18	-1.74372	0.216398	-8.05796	7.76e-16	1.89e-13
gene-LOC4337152	236.936	-2.71127	0.337037	-8.04442	8.67e-16	2.08e-13
gene-LOC4331893	1686.74	1.53321	0.191315	8.01407	1.11e-15	2.63e-13
gene-LOC4346183	4886.22	1.49332	0.186444	8.00951	1.15e-15	2.7e-13
gene-LOC4349484	2716.7	-1.4558	0.181807	-8.00742	1.17e-15	2.71e-13
gene-LOC4352563	74.8192	-4.67817	0.584448	-8.00442	1.2e-15	2.75e-13
gene-LOC4333065	5694.89	-1.86226	0.233235	-7.9845	1.41e-15	3.19e-13
gene-LOC4325555	1341.95	-2.00365	0.253214	-7.91284	2.52e-15	5.61e-13
gene-LOC4328676	2088.94	-2.61266	0.330221	-7.91184	2.54e-15	5.61e-13
gene-LOC4326659	266.088	4.25076	0.537611	7.90675	2.64e-15	5.78e-13
gene-LOC4326442	18184.1	1.23519	0.156495	7.89284	2.95e-15	6.39e-13
gene-LOC4332506	2773.87	1.55288	0.19683	7.88943	3.04e-15	6.49e-13
gene-LOC4340015	252.767	-2.40815	0.305288	-7.88812	3.07e-15	6.49e-13
gene-LOC4347356	3699.95	-1.70826	0.217016	-7.87161	3.5e-15	7.33e-13
gene-LOC4333666	3212.08	-2.68777	0.341576	-7.86873	3.58e-15	7.42e-13
gene-LOC4344146	966.318	2.01673	0.256565	7.8605	3.83e-15	7.84e-13
gene-LOC112937922	96.303	-5.18362	0.664042	-7.80617	5.9e-15	1.19e-12
gene-LOC4343216	1434.9	1.50087	0.192459	7.7984	6.27e-15	1.26e-12
gene-LOC4352581	130.086	-4.59753	0.591034	-7.7788	7.32e-15	1.45e-12
gene-LOC4331849	113.781	-3.77873	0.485926	-7.77635	7.46e-15	1.46e-12
gene-LOC4347070	1170.87	-2.96999	0.38201	-7.77465	7.57e-15	1.46e-12
gene-LOC112935996	321.338	-2.00128	0.257431	-7.77405	7.6e-15	1.46e-12
gene-LOC4334643	308.015	2.15309	0.278122	7.74155	9.82e-15	1.87e-12
gene-LOC4324933	3254.84	-2.71783	0.352043	-7.72016	1.16e-14	2.2e-12
gene-LOC4326365	2090.32	-1.58328	0.20634	-7.67315	1.68e-14	3.14e-12
gene-LOC4332730	1482.2	-1.75577	0.229313	-7.65667	1.91e-14	3.54e-12
gene-LOC4346989	1060.54	1.47246	0.19281	7.63684	2.23e-14	4.09e-12
gene-LOC4341664	442.732	-1.91065	0.250829	-7.61732	2.59e-14	4.71e-12
gene-LOC4332283	356.114	-2.72054	0.358828	-7.58173	3.41e-14	6.14e-12
gene-LOC4351693	4030.24	-1.32244	0.17473	-7.56847	3.78e-14	6.74e-12
gene-LOC4339930	442.058	-1.87126	0.248166	-7.54034	4.69e-14	8.29e-12
gene-LOC4334932	2597.11	-1.48698	0.198306	-7.4984	6.46e-14	1.13e-11
gene-LOC4345360	399.617	-1.94314	0.259167	-7.49764	6.5e-14	1.13e-11
gene-LOC4333949	368.178	2.29829	0.306584	7.49644	6.56e-14	1.13e-11
gene-LOC4330864	603.887	-1.95254	0.260689	-7.48993	6.89e-14	1.18e-11
gene-LOC4338460	387.651	-2.35876	0.31508	-7.48622	7.09e-14	1.2e-11
gene-LOC4349618	2742.09	2.67226	0.358207	7.46011	8.65e-14	1.45e-11
gene-LOC4326261	451.289	-1.8199	0.24508	-7.42577	1.12e-13	1.85e-11
gene-LOC4341249	90.9321	5.37972	0.724471	7.42572	1.12e-13	1.85e-11
gene-LOC107276535	247.595	-2.53001	0.341462	-7.40934	1.27e-13	2.08e-11
gene-LOC4328930	434.695	1.86585	0.251954	7.40553	1.31e-13	2.12e-11
gene-LOC4349169	203.665	-2.45449	0.331577	-7.40249	1.34e-13	2.15e-11
gene-LOC112935986	7702.44	1.25523	0.169614	7.40047	1.36e-13	2.16e-11
gene-LOC4324999	102.244	-3.43287	0.466511	-7.35861	1.86e-13	2.94e-11
gene-LOC4343432	366.962	-3.01767	0.410261	-7.35549	1.9e-13	2.99e-11
gene-LOC4336750	681.223	-2.73403	0.371834	-7.35284	1.94e-13	3.02e-11
gene-LOC4346294	2502.02	-1.2963	0.176478	-7.3454	2.05e-13	3.15e-11
gene-LOC4343899	7719.6	-1.32726	0.180705	-7.34492	2.06e-13	3.15e-11
gene-LOC4330523	5141.11	-1.57818	0.21562	-7.31925	2.49e-13	3.79e-11
gene-LOC4328390	34765	1.13903	0.155818	7.31004	2.67e-13	4.03e-11
gene-LOC9270824	144.668	-3.13671	0.429249	-7.30745	2.72e-13	4.08e-11
gene-LOC4332745	385.092	-2.12251	0.29164	-7.27783	3.39e-13	5.04e-11
gene-LOC4345971	171.711	-2.4559	0.338734	-7.25023	4.16e-13	6.13e-11
gene-LOC4350521	541.474	-2.51997	0.348002	-7.24124	4.45e-13	6.5e-11
gene-LOC4324028	501.355	2.76861	0.382513	7.23796	4.55e-13	6.61e-11
gene-LOC4352286	162.066	3.9304	0.543507	7.23155	4.77e-13	6.86e-11
gene-LOC4327669	217.687	-3.22012	0.44532	-7.23101	4.79e-13	6.86e-11
gene-LOC4329861	78.1087	-3.89295	0.538896	-7.22395	5.05e-13	7.17e-11
gene-LOC4345899	889.415	-2.12705	0.294666	-7.21852	5.26e-13	7.41e-11
gene-LOC4341261	765.748	-2.81314	0.390374	-7.20626	5.75e-13	8.05e-11
gene-LOC9271255	83.0166	6.70355	0.934506	7.17336	7.32e-13	1.02e-10
gene-LOC4342497	1108.49	-1.94024	0.270886	-7.16256	7.92e-13	1.09e-10
gene-LOC4334233	638.843	-2.27063	0.317073	-7.16123	8e-13	1.1e-10
gene-LOC9268959	95.1159	-3.36173	0.469561	-7.1593	8.11e-13	1.1e-10
gene-LOC4350431	2200.54	1.51855	0.213414	7.11549	1.12e-12	1.51e-10
gene-LOC4332868	704.571	-1.90718	0.268267	-7.10927	1.17e-12	1.57e-10
gene-LOC4345940	242.353	2.20574	0.310389	7.10636	1.19e-12	1.59e-10
gene-LOC4339910	11722.5	-1.77637	0.250308	-7.09672	1.28e-12	1.69e-10
gene-LOC4333618	1603.89	-1.68594	0.237722	-7.09204	1.32e-12	1.74e-10
gene-LOC9271200	316.127	-1.95283	0.27549	-7.08858	1.35e-12	1.77e-10
gene-LOC4338950	1105.32	-1.96563	0.27745	-7.08465	1.39e-12	1.81e-10
gene-LOC4352441	3651.63	-1.57533	0.222657	-7.07515	1.49e-12	1.92e-10
gene-LOC4324220	3276.38	-1.53184	0.21723	-7.0517	1.77e-12	2.26e-10
gene-LOC4351335	601.758	2.9766	0.422229	7.04973	1.79e-12	2.28e-10
gene-LOC107275814	466.926	-2.20137	0.314319	-7.00362	2.49e-12	3.15e-10
gene-LOC4332079	19120.2	-1.46715	0.210532	-6.96874	3.2e-12	4.01e-10
gene-LOC4347491	125.097	-2.77461	0.398444	-6.96362	3.32e-12	4.14e-10
gene-LOC9266797	313.727	-2.10207	0.301981	-6.96092	3.38e-12	4.19e-10
gene-LOC4350605	1071.05	-1.6804	0.241636	-6.95428	3.54e-12	4.36e-10
gene-LOC9267730	109.767	3.19139	0.459622	6.9435	3.83e-12	4.68e-10
gene-LOC4324919	103.242	-3.10117	0.446703	-6.94236	3.86e-12	4.69e-10
gene-LOC4340704	1937.08	-1.23546	0.178497	-6.92148	4.47e-12	5.4e-10
gene-LOC9268304	1673.16	1.70349	0.246586	6.9083	4.9e-12	5.89e-10
gene-LOC4347224	1339.87	2.71061	0.392609	6.9041	5.05e-12	6.03e-10
gene-LOC4327755	1030.99	-1.91958	0.278384	-6.89543	5.37e-12	6.37e-10
gene-LOC4326775	137.143	-2.44108	0.354387	-6.88818	5.65e-12	6.66e-10
gene-LOC9272428	765.744	-1.70264	0.247594	-6.87675	6.12e-12	7.18e-10
gene-LOC9271754	466.378	-1.87568	0.273241	-6.86454	6.67e-12	7.77e-10
gene-LOC4335203	62.5478	5.25198	0.765479	6.86103	6.84e-12	7.92e-10
gene-LOC4342988	3663.74	-1.38424	0.202446	-6.8376	8.05e-12	9.27e-10
gene-LOC107276047	112.666	2.99536	0.438137	6.83659	8.11e-12	9.27e-10
gene-LOC4332957	1154.54	-1.91276	0.279808	-6.83598	8.14e-12	9.27e-10
gene-LOC4351208	49921.3	1.73569	0.255126	6.80327	1.02e-11	1.16e-09
gene-LOC4346938	358.345	-1.90129	0.279695	-6.79771	1.06e-11	1.19e-09
gene-LOC4348855	790.118	-2.14454	0.315514	-6.79699	1.07e-11	1.19e-09
gene-LOC4334968	6021.78	1.22531	0.180578	6.7855	1.16e-11	1.29e-09
gene-LOC4337596	602.242	1.45651	0.214871	6.77852	1.21e-11	1.34e-09
gene-LOC9270232	499.774	-2.11883	0.313278	-6.76341	1.35e-11	1.48e-09
gene-LOC4347287	421.929	-1.90237	0.281347	-6.76165	1.36e-11	1.49e-09
gene-LOC4342714	575.442	-1.70634	0.252668	-6.75329	1.45e-11	1.57e-09
gene-LOC4350528	3149.82	-1.64348	0.243397	-6.75226	1.46e-11	1.57e-09
gene-LOC4339922	881.454	-1.67334	0.248151	-6.74324	1.55e-11	1.67e-09
gene-LOC4338208	11869.5	1.99268	0.29561	6.7409	1.57e-11	1.68e-09
gene-LOC4346790	1958.69	1.52079	0.226003	6.72905	1.71e-11	1.82e-09
gene-LOC4349232	193.143	-2.7926	0.41581	-6.71605	1.87e-11	1.97e-09
gene-LOC4351185	480.217	2.35302	0.350371	6.71582	1.87e-11	1.97e-09
gene-LOC4333746	482.507	-1.86341	0.277527	-6.71433	1.89e-11	1.98e-09
gene-LOC4338970	705.568	-1.67417	0.249402	-6.71273	1.91e-11	1.99e-09
gene-LOC4328618	3150.1	1.50644	0.224475	6.71094	1.93e-11	2e-09
gene-LOC4334555	1416.98	-1.61749	0.241659	-6.6933	2.18e-11	2.25e-09
gene-LOC4330582	1690.27	-1.30492	0.19559	-6.67173	2.53e-11	2.59e-09
gene-LOC4351307	490.861	1.65837	0.248882	6.66328	2.68e-11	2.73e-09
gene-LOC4327479	150.853	-3.08186	0.463443	-6.64993	2.93e-11	2.97e-09
gene-LOC9270258	1402.43	-1.54553	0.233167	-6.62843	3.39e-11	3.42e-09
gene-LOC4351887	77.3707	3.93166	0.593338	6.62633	3.44e-11	3.45e-09
gene-LOC4324445	4216.86	-1.34176	0.202615	-6.62223	3.54e-11	3.53e-09
gene-LOC4324395	5043.79	1.46535	0.221512	6.6152	3.71e-11	3.68e-09
gene-LOC4345985	561.612	1.55575	0.235778	6.59836	4.16e-11	4.11e-09
gene-LOC9268385	1849.7	1.76653	0.267798	6.5965	4.21e-11	4.14e-09
gene-LOC4338925	120.624	-2.55203	0.386936	-6.59549	4.24e-11	4.14e-09
gene-LOC9266898	10880.7	-1.23725	0.187673	-6.59259	4.32e-11	4.21e-09
gene-LOC107277478	92.793	-10.0703	1.53087	-6.57816	4.76e-11	4.61e-09
gene-LOC4347166	200.269	-2.3771	0.361634	-6.57322	4.92e-11	4.74e-09
gene-LOC4338746	807.956	-1.29136	0.197243	-6.54709	5.87e-11	5.62e-09
gene-LOC4351875	3587.99	-1.10739	0.169334	-6.53966	6.17e-11	5.88e-09
gene-LOC4329037	3388.27	-1.58106	0.241928	-6.53524	6.35e-11	6.03e-09
gene-LOC4330306	79.4799	-3.53271	0.54135	-6.52574	6.77e-11	6.39e-09
gene-LOC4330763	1051.57	-1.42291	0.218225	-6.52038	7.01e-11	6.59e-09
gene-LOC4351960	538.193	-2.05726	0.315547	-6.51965	7.05e-11	6.59e-09
gene-LOC4347040	61.4228	3.66578	0.563654	6.5036	7.84e-11	7.3e-09
gene-LOC4346170	295.967	1.80251	0.277642	6.49221	8.46e-11	7.84e-09
gene-LOC4343785	960.354	-1.44092	0.222057	-6.48894	8.64e-11	7.97e-09
gene-LOC4333259	1173.14	-1.65141	0.254605	-6.48616	8.81e-11	8.08e-09
gene-LOC4339695	814.482	-2.06816	0.319102	-6.48118	9.1e-11	8.3e-09
gene-LOC4347691	3505.18	-1.18828	0.183354	-6.48082	9.12e-11	8.3e-09
gene-LOC4336716	606.735	1.47131	0.227226	6.4751	9.47e-11	8.58e-09
gene-LOC4338978	2024.5	-1.41179	0.218215	-6.46972	9.82e-11	8.85e-09
gene-LOC4334131	182.588	-2.90175	0.448834	-6.46509	1.01e-10	9.08e-09
gene-LOC4342115	2781.75	1.43633	0.222888	6.44416	1.16e-10	1.04e-08
gene-LOC4339096	119.324	2.91183	0.45194	6.44295	1.17e-10	1.04e-08
gene-LOC4334784	409.352	1.52158	0.236267	6.44009	1.19e-10	1.05e-08
gene-LOC4349277	215.772	-2.10239	0.326459	-6.44	1.19e-10	1.05e-08
gene-LOC4339675	3963.54	-1.61976	0.251941	-6.42915	1.28e-10	1.12e-08
gene-LOC4343212	125.644	-2.38837	0.372125	-6.41818	1.38e-10	1.2e-08
gene-LOC9271540	444.516	-2.09445	0.326475	-6.41536	1.4e-10	1.22e-08
gene-LOC4328932	1022.03	-1.285	0.200344	-6.41395	1.42e-10	1.23e-08
gene-LOC4335920	647.967	1.34688	0.210602	6.39538	1.6e-10	1.38e-08
gene-LOC4340929	743.032	-1.64297	0.257826	-6.37241	1.86e-10	1.6e-08
gene-LOC4339070	294.46	-1.6595	0.260522	-6.36992	1.89e-10	1.61e-08
gene-LOC4328236	669.031	-1.44743	0.22778	-6.35449	2.09e-10	1.78e-08
gene-LOC4352146	988.837	-1.86419	0.293558	-6.35032	2.15e-10	1.82e-08
gene-LOC4324255	823.519	-1.38072	0.217502	-6.34806	2.18e-10	1.83e-08
gene-LOC4343549	1648.17	-1.74034	0.274162	-6.34786	2.18e-10	1.83e-08
gene-LOC4331459	1614.67	-1.50514	0.238236	-6.31786	2.65e-10	2.21e-08
gene-LOC4336824	418.402	-1.9855	0.314864	-6.30588	2.87e-10	2.38e-08
gene-LOC4336717	375.065	-2.64169	0.419729	-6.29381	3.1e-10	2.56e-08
gene-LOC4337130	96.0628	2.87462	0.457117	6.28858	3.2e-10	2.64e-08
gene-LOC9266264	10029.6	1.10059	0.175068	6.2866	3.24e-10	2.66e-08
gene-LOC4343246	127.205	2.39153	0.381254	6.2728	3.55e-10	2.9e-08
gene-LOC107276774	221.75	2.52309	0.402839	6.26328	3.77e-10	3.07e-08
gene-LOC4341520	2417.04	1.45176	0.232106	6.25473	3.98e-10	3.23e-08
gene-LOC9266515	487.17	-2.33442	0.373581	-6.24875	4.14e-10	3.34e-08
gene-LOC4352829	605.312	1.44808	0.231843	6.24595	4.21e-10	3.39e-08
gene-LOC9266159	2053.79	1.13468	0.18172	6.24411	4.26e-10	3.4e-08
gene-LOC4347857	71.5593	-3.99723	0.640185	-6.24387	4.27e-10	3.4e-08
gene-LOC4344860	1037.38	-1.34572	0.215545	-6.24333	4.28e-10	3.4e-08
gene-LOC4343532	385.321	-1.76466	0.283111	-6.23311	4.57e-10	3.62e-08
gene-LOC4331899	298.606	-1.99224	0.320221	-6.22146	4.93e-10	3.88e-08
gene-LOC4352132	6447.04	1.25273	0.201721	6.21022	5.29e-10	4.15e-08
gene-LOC4349809	1265.32	-1.21959	0.196942	-6.19266	5.92e-10	4.62e-08
gene-LOC4340333	231.411	1.88634	0.304869	6.18737	6.12e-10	4.76e-08
gene-LOC4348823	1258.52	-1.5348	0.248526	-6.17561	6.59e-10	5.11e-08
gene-LOC4333923	193.109	-2.08766	0.33825	-6.17195	6.75e-10	5.21e-08
gene-LOC4326919	367.066	-1.51525	0.245656	-6.1682	6.91e-10	5.31e-08
gene-LOC9271571	343.96	-2.01604	0.326916	-6.16685	6.97e-10	5.34e-08
gene-LOC4333450	1459.2	1.18472	0.192233	6.16295	7.14e-10	5.45e-08
gene-LOC4334546	502.323	-1.5384	0.249958	-6.15463	7.53e-10	5.72e-08
gene-LOC4348533	1196.07	-1.66419	0.270696	-6.14782	7.86e-10	5.95e-08
gene-LOC4352014	33982.3	-1.46668	0.23925	-6.13032	8.77e-10	6.61e-08
gene-LOC4340977	5729.56	1.29553	0.211518	6.12491	9.07e-10	6.82e-08
gene-LOC4330003	188.536	-2.36323	0.385906	-6.12386	9.13e-10	6.84e-08
gene-LOC4345271	708.82	-1.26446	0.206813	-6.11401	9.72e-10	7.24e-08
gene-LOC4336886	1181.93	-1.63136	0.267513	-6.09826	1.07e-09	7.96e-08
gene-LOC4342676	2340.38	1.11718	0.183368	6.09255	1.11e-09	8.22e-08
gene-LOC4333181	534.91	2.52986	0.415751	6.08504	1.16e-09	8.58e-08
gene-LOC4343973	105.212	-2.56337	0.421299	-6.08443	1.17e-09	8.58e-08
gene-LOC4324720	1579.78	-1.07573	0.176913	-6.08057	1.2e-09	8.76e-08
gene-LOC4335698	319.388	-2.70724	0.445499	-6.07689	1.23e-09	8.93e-08
gene-LOC9271460	71.4497	-2.99485	0.492873	-6.07631	1.23e-09	8.93e-08
gene-LOC4348595	67.4574	9.43286	1.55312	6.07348	1.25e-09	9.05e-08
gene-LOC4334749	875.424	-1.67517	0.276244	-6.0641	1.33e-09	9.56e-08
gene-LOC4332652	2018.06	-1.2395	0.204513	-6.06074	1.36e-09	9.73e-08
gene-LOC4350433	2837.25	1.09434	0.18068	6.05682	1.39e-09	9.93e-08
gene-LOC4332249	1123.12	-1.35508	0.223782	-6.05536	1.4e-09	9.99e-08
gene-LOC4349351	2508.95	-1.00867	0.1667	-6.05083	1.44e-09	1.02e-07
gene-LOC4329585	172.842	-2.99918	0.495716	-6.05019	1.45e-09	1.02e-07
gene-LOC4339874	2744.32	-1.19866	0.19814	-6.04958	1.45e-09	1.02e-07
gene-LOC9270349	164.763	-3.02464	0.500079	-6.04832	1.46e-09	1.03e-07
gene-LOC9272556	180.168	2.04777	0.339924	6.02419	1.7e-09	1.19e-07
gene-LOC4349188	1084.82	1.49163	0.247896	6.01717	1.77e-09	1.23e-07
gene-LOC4325586	5950.31	-1.79531	0.29837	-6.01707	1.78e-09	1.23e-07
gene-LOC4334979	460.995	1.41575	0.235292	6.01697	1.78e-09	1.23e-07
gene-LOC4349363	2787.97	1.34966	0.22435	6.01588	1.79e-09	1.23e-07
gene-LOC4332348	1490.76	-1.47013	0.244709	-6.00767	1.88e-09	1.29e-07
gene-LOC4343450	1126.18	-1.32507	0.220619	-6.00616	1.9e-09	1.3e-07
gene-LOC107275616	118.743	-8.9829	1.49734	-5.99922	1.98e-09	1.35e-07
gene-LOC4325301	366.787	-1.79646	0.299463	-5.99894	1.99e-09	1.35e-07
gene-LOC4324275	709.648	-1.33657	0.222921	-5.99569	2.03e-09	1.37e-07
gene-LOC4345706	693.279	-2.20896	0.368477	-5.99484	2.04e-09	1.38e-07
gene-LOC112939851	94.5942	2.66786	0.445557	5.9877	2.13e-09	1.43e-07
gene-LOC4345576	7209.53	0.915826	0.152966	5.98711	2.14e-09	1.43e-07
gene-LOC4348505	75.7013	-5.72561	0.957447	-5.98008	2.23e-09	1.49e-07
gene-LOC112938581	328.44	-2.94514	0.492519	-5.97975	2.23e-09	1.49e-07
gene-LOC4338930	1049.45	-1.86946	0.312676	-5.97891	2.25e-09	1.49e-07
gene-LOC4339536	1436.67	-1.1968	0.200435	-5.97101	2.36e-09	1.56e-07
gene-LOC4330291	1464.73	-1.14915	0.192625	-5.96574	2.44e-09	1.61e-07
gene-LOC9269090	328.326	1.45363	0.2437	5.96484	2.45e-09	1.61e-07
gene-LOC4331442	719.702	-1.42136	0.239155	-5.94328	2.79e-09	1.83e-07
gene-OrsajCp004	370.481	1.71012	0.287792	5.9422	2.81e-09	1.84e-07
gene-LOC4337097	1149.79	-1.16732	0.196589	-5.93789	2.89e-09	1.88e-07
gene-LOC107275792	1579.32	-1.53931	0.259536	-5.93101	3.01e-09	1.95e-07
gene-LOC4337689	238.895	-1.74601	0.29456	-5.92753	3.08e-09	1.99e-07
gene-LOC4349426	248.087	-2.14658	0.3635	-5.90531	3.52e-09	2.27e-07
gene-LOC4327199	668.459	-1.2072	0.204517	-5.90268	3.58e-09	2.3e-07
gene-LOC4351451	679.842	-1.2517	0.212098	-5.90152	3.6e-09	2.3e-07
gene-LOC4346136	2768.93	-1.23543	0.209351	-5.90122	3.61e-09	2.3e-07
gene-LOC4351131	2180.87	-1.20308	0.203922	-5.89972	3.64e-09	2.32e-07
gene-LOC4329578	3794.21	-1.18961	0.201712	-5.89756	3.69e-09	2.34e-07
gene-LOC4346605	925.763	-1.65379	0.280657	-5.89258	3.8e-09	2.4e-07
gene-LOC4326583	6588.61	-0.967666	0.164245	-5.8916	3.82e-09	2.41e-07
gene-LOC4342287	475.559	-1.52173	0.258443	-5.88807	3.91e-09	2.45e-07
gene-LOC4346058	370.995	1.64531	0.279702	5.88237	4.04e-09	2.53e-07
gene-LOC4339240	2362.03	1.08439	0.184614	5.87383	4.26e-09	2.66e-07
gene-LOC4345986	589.508	1.82656	0.311303	5.86746	4.43e-09	2.75e-07
gene-LOC4326537	287.197	-1.57514	0.26852	-5.86602	4.46e-09	2.77e-07
gene-LOC4346978	242.893	-1.62973	0.278078	-5.8607	4.61e-09	2.85e-07
gene-LOC4324117	780.882	1.71118	0.292318	5.85381	4.8e-09	2.96e-07
gene-LOC4324700	1550.64	-1.14139	0.195196	-5.84743	4.99e-09	3.06e-07
gene-LOC4339560	436.398	-1.29912	0.222291	-5.84425	5.09e-09	3.11e-07
gene-LOC4325387	700.23	-1.45167	0.248537	-5.84089	5.19e-09	3.17e-07
gene-LOC4337506	1122.89	-1.28819	0.220906	-5.83138	5.5e-09	3.34e-07
gene-LOC4352102	933.647	1.11969	0.192171	5.82653	5.66e-09	3.43e-07
gene-LOC4330131	899.448	-1.091	0.187485	-5.81913	5.92e-09	3.57e-07
gene-LOC4335896	3514.23	-0.970349	0.166757	-5.81894	5.92e-09	3.57e-07
gene-LOC4334537	952.18	-1.36396	0.234461	-5.81745	5.98e-09	3.59e-07
gene-LOC9268371	8918.15	1.15071	0.197818	5.817	5.99e-09	3.59e-07
gene-LOC4345439	845.25	-1.35757	0.233398	-5.81654	6.01e-09	3.59e-07
gene-LOC4338694	994.845	-1.27892	0.220033	-5.81238	6.16e-09	3.67e-07
gene-LOC4330182	1620.74	-1.21653	0.209728	-5.80052	6.61e-09	3.92e-07
gene-LOC4336175	157.386	-3.97904	0.686097	-5.79954	6.65e-09	3.93e-07
gene-LOC4344277	46.2679	4.03948	0.696583	5.799	6.67e-09	3.93e-07
gene-LOC4351514	646.436	-2.74151	0.473111	-5.79465	6.85e-09	4.02e-07
gene-LOC4325768	1347.6	1.03372	0.178483	5.79168	6.97e-09	4.08e-07
gene-LOC9268329	352.951	1.60087	0.276698	5.78563	7.22e-09	4.22e-07
gene-LOC9267158	937.33	-1.64893	0.285202	-5.78162	7.4e-09	4.31e-07
gene-LOC4342001	496.497	-1.50186	0.259788	-5.78111	7.42e-09	4.31e-07
gene-LOC4344914	166.008	3.29184	0.569972	5.77544	7.68e-09	4.45e-07
gene-LOC4345815	123.648	-4.00252	0.693343	-5.77277	7.8e-09	4.5e-07
gene-LOC4338729	525.171	-1.46493	0.254167	-5.76364	8.23e-09	4.74e-07
gene-LOC4340846	1881.38	-1.21857	0.211527	-5.76084	8.37e-09	4.8e-07
gene-LOC4332788	2724.49	1.15157	0.199921	5.76011	8.41e-09	4.81e-07
gene-LOC4333151	927.315	-1.40653	0.244545	-5.75159	8.84e-09	5.04e-07
gene-LOC4330189	633.596	-1.91953	0.334558	-5.7375	9.61e-09	5.47e-07
gene-LOC4351684	8840.6	0.942732	0.164351	5.73608	9.69e-09	5.5e-07
gene-LOC4338546	2782.18	-1.204	0.21013	-5.72979	1.01e-08	5.69e-07
gene-LOC4333206	243.861	-1.69225	0.295817	-5.72061	1.06e-08	5.99e-07
gene-LOC4345362	3777.96	0.949644	0.166079	5.71801	1.08e-08	6.06e-07
gene-LOC9271856	1678.11	-1.17755	0.206013	-5.71588	1.09e-08	6.12e-07
gene-LOC4334225	1086.94	-1.31743	0.23052	-5.71504	1.1e-08	6.13e-07
gene-LOC4352706	2089.84	1.15266	0.201754	5.71322	1.11e-08	6.18e-07
gene-LOC4326546	929.574	-1.36193	0.238503	-5.7103	1.13e-08	6.27e-07
gene-LOC4326814	455.779	-1.30994	0.229581	-5.7058	1.16e-08	6.42e-07
gene-LOC4334100	290.67	-1.69365	0.297296	-5.69685	1.22e-08	6.75e-07
gene-LOC4351327	753.087	-1.10221	0.193522	-5.69551	1.23e-08	6.78e-07
gene-LOC4350378	2608.3	-1.07218	0.188474	-5.68878	1.28e-08	7.03e-07
gene-LOC4338548	353.689	-1.73868	0.305778	-5.68608	1.3e-08	7.13e-07
gene-LOC9271035	431.335	-1.32077	0.232346	-5.68449	1.31e-08	7.17e-07
gene-LOC4347333	1247.33	1.33837	0.235969	5.67179	1.41e-08	7.7e-07
gene-LOC4343735	4386.33	-1.31673	0.232375	-5.6664	1.46e-08	7.93e-07
gene-LOC9270837	4563.65	-0.981862	0.173415	-5.66192	1.5e-08	8.11e-07
gene-LOC4336855	3819.45	0.910439	0.160826	5.66102	1.5e-08	8.13e-07
gene-LOC4349475	1289.66	-1.00002	0.176829	-5.6553	1.56e-08	8.39e-07
gene-LOC4334294	129.764	-1.9313	0.341551	-5.65449	1.56e-08	8.4e-07
gene-LOC9268154	12128.9	1.37281	0.243033	5.64867	1.62e-08	8.67e-07
gene-LOC4339443	129.771	-2.09597	0.371112	-5.64782	1.62e-08	8.69e-07
gene-LOC4344557	55.1696	3.77	0.667998	5.64373	1.66e-08	8.87e-07
gene-LOC4337526	1522.11	-1.1683	0.207159	-5.63963	1.7e-08	9.06e-07
gene-LOC4327329	218.867	1.95671	0.347534	5.63027	1.8e-08	9.54e-07
gene-LOC4339793	55.9999	3.10298	0.551291	5.62858	1.82e-08	9.61e-07
gene-LOC4343349	449.839	-1.45539	0.258606	-5.62782	1.83e-08	9.62e-07
gene-LOC4329743	208.949	1.85525	0.329903	5.62361	1.87e-08	9.83e-07
gene-LOC4347172	12893.1	0.908559	0.16166	5.62019	1.91e-08	1e-06
gene-LOC4328085	956.661	-1.05384	0.187602	-5.61741	1.94e-08	1.01e-06
gene-LOC4328533	908.728	-1.18356	0.210775	-5.61529	1.96e-08	1.02e-06
gene-LOC4326920	250.357	-1.93876	0.345873	-5.60541	2.08e-08	1.08e-06
gene-LOC4346629	164.91	1.86739	0.333317	5.60245	2.11e-08	1.1e-06
gene-LOC4328864	379.41	-2.01577	0.360292	-5.59483	2.21e-08	1.14e-06
gene-LOC4350947	3181.98	1.05488	0.188553	5.59459	2.21e-08	1.14e-06
gene-LOC4334600	1370.19	-1.35231	0.241838	-5.59178	2.25e-08	1.16e-06
gene-LOC4342505	1072.67	1.70755	0.305888	5.58227	2.37e-08	1.22e-06
gene-LOC4343662	1462.23	-1.19495	0.214183	-5.57912	2.42e-08	1.24e-06
gene-LOC4333580	11808	1.04272	0.186993	5.57627	2.46e-08	1.26e-06
gene-LOC4341383	727.435	1.3124	0.235489	5.5731	2.5e-08	1.27e-06
gene-LOC4343600	199.945	-2.88057	0.517439	-5.56698	2.59e-08	1.32e-06
gene-LOC4330457	437.414	-1.31833	0.23691	-5.56468	2.63e-08	1.33e-06
gene-LOC4324817	332.387	1.51928	0.273189	5.56127	2.68e-08	1.35e-06
gene-LOC4326000	832.649	1.30652	0.235177	5.55547	2.77e-08	1.4e-06
gene-LOC9268734	52.0268	3.32444	0.598489	5.55471	2.78e-08	1.4e-06
gene-LOC4350636	724.748	-5.60944	1.01003	-5.55376	2.8e-08	1.4e-06
gene-LOC4327529	505.047	-1.69028	0.304582	-5.54952	2.86e-08	1.43e-06
gene-LOC4340874	222.497	1.62792	0.293468	5.54718	2.9e-08	1.45e-06
gene-LOC4344632	983.977	-1.13772	0.205642	-5.53255	3.16e-08	1.57e-06
gene-LOC4324094	269.586	-1.75453	0.317233	-5.53073	3.19e-08	1.58e-06
gene-LOC4329427	362.371	-1.40812	0.254614	-5.53041	3.19e-08	1.58e-06
gene-LOC4333624	717.231	-1.34649	0.24352	-5.52926	3.22e-08	1.59e-06
gene-LOC4336525	3281.57	-1.02733	0.185804	-5.52908	3.22e-08	1.59e-06
gene-LOC4344007	185.244	-1.66004	0.300714	-5.52033	3.38e-08	1.66e-06
gene-LOC107278642	1007.88	-1.00653	0.182435	-5.51719	3.44e-08	1.69e-06
gene-LOC4342543	878.525	-1.13583	0.205984	-5.51415	3.5e-08	1.71e-06
gene-LOC9269507	635.394	-1.44552	0.26222	-5.51263	3.54e-08	1.72e-06
gene-LOC4336085	925.809	-1.40145	0.254276	-5.51153	3.56e-08	1.73e-06
gene-LOC4341678	507.127	-1.62026	0.294133	-5.50858	3.62e-08	1.76e-06
gene-LOC4331583	311.144	-1.93758	0.351801	-5.5076	3.64e-08	1.76e-06
gene-LOC4336884	395.475	-1.49975	0.27259	-5.50183	3.76e-08	1.81e-06
gene-LOC4328994	658.642	-1.29227	0.234973	-5.49966	3.81e-08	1.83e-06
gene-LOC4339973	4255.35	0.885103	0.161165	5.49191	3.98e-08	1.91e-06
gene-LOC4337051	891.349	-1.67175	0.304462	-5.49082	4e-08	1.92e-06
gene-LOC4332089	1035.09	-1.33013	0.24235	-5.48847	4.05e-08	1.94e-06
gene-LOC4327541	908.861	-1.29673	0.236337	-5.48676	4.09e-08	1.95e-06
gene-LOC4351957	379.952	-1.2621	0.230095	-5.48514	4.13e-08	1.97e-06
gene-LOC4348440	359.025	2.01368	0.367177	5.48423	4.15e-08	1.97e-06
gene-LOC4346705	119.938	3.02243	0.551185	5.48352	4.17e-08	1.97e-06
gene-LOC4326517	202.635	-2.03203	0.370651	-5.48233	4.2e-08	1.98e-06
gene-LOC4351119	327.752	1.92964	0.352104	5.48032	4.25e-08	2e-06
gene-LOC4331303	693.156	1.88885	0.345106	5.47326	4.42e-08	2.08e-06
gene-LOC4334216	4681.75	0.884975	0.162109	5.45913	4.78e-08	2.24e-06
gene-LOC4350483	1968.39	1.0566	0.19367	5.45567	4.88e-08	2.28e-06
gene-LOC4338354	6400.71	-1.032	0.189307	-5.45147	5e-08	2.33e-06
gene-LOC4337016	156.167	-2.14466	0.39358	-5.44911	5.06e-08	2.36e-06
gene-LOC4331495	9575.15	-0.824067	0.151256	-5.44814	5.09e-08	2.36e-06
gene-LOC4331945	1302.14	-2.03155	0.373474	-5.43961	5.34e-08	2.47e-06
gene-LOC4332692	341.852	1.31317	0.241424	5.43929	5.35e-08	2.47e-06
gene-LOC4340844	135.522	1.91491	0.352627	5.43042	5.62e-08	2.59e-06
gene-LOC4348531	136.162	-3.09274	0.569525	-5.43038	5.62e-08	2.59e-06
gene-LOC4338050	291.672	-1.52441	0.280851	-5.42781	5.71e-08	2.62e-06
gene-LOC4338005	764.621	-1.36169	0.250986	-5.42537	5.78e-08	2.65e-06
gene-LOC4334188	171.94	-1.74112	0.32095	-5.42489	5.8e-08	2.65e-06
gene-LOC4335835	422.235	-1.29786	0.23937	-5.422	5.89e-08	2.69e-06
gene-LOC4339480	1895.77	1.89453	0.349599	5.41917	5.99e-08	2.72e-06
gene-LOC4344439	5611.39	-1.04883	0.194023	-5.4057	6.46e-08	2.93e-06
gene-LOC4334840	7569.55	1.28233	0.237235	5.40531	6.47e-08	2.93e-06
gene-LOC4327146	265.324	-1.59967	0.29608	-5.40283	6.56e-08	2.96e-06
gene-LOC4348988	1518.69	1.24169	0.229928	5.40036	6.65e-08	3e-06
gene-LOC4338498	869.313	-1.23722	0.229199	-5.39803	6.74e-08	3.03e-06
gene-LOC4346529	1502.31	-2.23283	0.413816	-5.39571	6.83e-08	3.06e-06
gene-LOC4329527	759.749	1.10439	0.205134	5.38376	7.29e-08	3.26e-06
gene-LOC107278621	126.714	-2.0712	0.384902	-5.38112	7.4e-08	3.3e-06
gene-LOC4333233	2678.31	-1.3218	0.245832	-5.37686	7.58e-08	3.37e-06
gene-LOC4338921	370.894	1.60374	0.298268	5.37684	7.58e-08	3.37e-06
gene-LOC4325322	1234.26	-1.06765	0.198879	-5.36837	7.95e-08	3.5e-06
gene-LOC4338668	1749.39	-0.982891	0.183091	-5.36832	7.95e-08	3.5e-06
gene-LOC4337676	3915.03	0.920222	0.171431	5.36789	7.97e-08	3.5e-06
gene-LOC4334030	812.55	-1.33794	0.249257	-5.36772	7.97e-08	3.5e-06
gene-LOC4339633	1667	-1.07351	0.199997	-5.36765	7.98e-08	3.5e-06
gene-LOC4343701	1146	1.04542	0.194763	5.36764	7.98e-08	3.5e-06
gene-LOC4345443	508.756	-1.5919	0.296934	-5.36112	8.27e-08	3.62e-06
gene-LOC4327980	148.176	2.21689	0.414165	5.35267	8.67e-08	3.78e-06
gene-LOC4343590	4100.09	-1.5416	0.288219	-5.3487	8.86e-08	3.86e-06
gene-LOC4327311	271.595	-1.36513	0.255745	-5.33787	9.4e-08	4.08e-06
gene-LOC4352471	196.122	1.5961	0.299023	5.33774	9.41e-08	4.08e-06
gene-LOC4348230	1230.9	-1.18901	0.222939	-5.33335	9.64e-08	4.17e-06
gene-LOC4350197	2444.15	1.04043	0.195191	5.33032	9.8e-08	4.23e-06
gene-LOC4339806	313.853	1.36577	0.256338	5.328	9.93e-08	4.27e-06
gene-LOC4340522	905.263	1.10144	0.206734	5.32781	9.94e-08	4.27e-06
gene-LOC4325067	1238.95	-1.62256	0.304683	-5.3254	1.01e-07	4.32e-06
gene-LOC4334651	1276.94	-1.24994	0.234911	-5.32091	1.03e-07	4.42e-06
gene-LOC4342656	1773.7	1.39023	0.261381	5.3188	1.04e-07	4.46e-06
gene-LOC4349876	4523.56	0.90068	0.16967	5.30842	1.11e-07	4.71e-06
gene-LOC4352754	34.8911	-8.6583	1.63178	-5.30606	1.12e-07	4.75e-06
gene-LOC4324793	2107.53	1.03313	0.19471	5.30598	1.12e-07	4.75e-06
gene-LOC4331536	752.98	1.03755	0.195587	5.30478	1.13e-07	4.77e-06
gene-LOC4349499	1194.41	-1.47118	0.277505	-5.30144	1.15e-07	4.85e-06
gene-LOC4324885	236.379	-2.05291	0.387596	-5.29653	1.18e-07	4.97e-06
gene-LOC4324717	13022.2	0.899542	0.169926	5.29374	1.2e-07	5.04e-06
gene-LOC4326784	738.892	-2.26817	0.428889	-5.28848	1.23e-07	5.17e-06
gene-LOC4331681	242.135	-1.46329	0.276968	-5.28326	1.27e-07	5.31e-06
gene-LOC4333487	240.89	1.47418	0.279053	5.28278	1.27e-07	5.31e-06
gene-LOC4325585	1156.64	-1.04502	0.197884	-5.28098	1.28e-07	5.35e-06
gene-LOC4352145	253.119	-2.4096	0.456637	-5.27684	1.31e-07	5.46e-06
gene-LOC4329862	467.663	-1.30527	0.247538	-5.27303	1.34e-07	5.56e-06
gene-LOC4329482	537.406	-1.13934	0.216074	-5.27292	1.34e-07	5.56e-06
gene-LOC4350988	1239.75	-1.08748	0.206269	-5.27214	1.35e-07	5.57e-06
gene-LOC9266342	462.344	-1.3057	0.247913	-5.26678	1.39e-07	5.72e-06
gene-LOC9268903	33.9588	-8.62365	1.63774	-5.26559	1.4e-07	5.75e-06
gene-LOC4340422	667.609	-1.5634	0.296951	-5.26485	1.4e-07	5.76e-06
gene-LOC4350706	658.675	-1.20614	0.229266	-5.26086	1.43e-07	5.87e-06
gene-LOC4333049	77.8962	-2.39923	0.45627	-5.25835	1.45e-07	5.94e-06
gene-LOC4340648	336.589	-2.04545	0.389491	-5.2516	1.51e-07	6.15e-06
gene-LOC4352300	3545.39	1.00917	0.192239	5.24955	1.52e-07	6.21e-06
gene-LOC4331439	1361.75	-1.53719	0.293085	-5.24485	1.56e-07	6.35e-06
gene-LOC4331150	19279.2	0.838899	0.160297	5.23341	1.66e-07	6.73e-06
gene-LOC4330797	970.247	-1.04356	0.199409	-5.23327	1.67e-07	6.73e-06
gene-LOC4328432	1722.53	-1.26393	0.24153	-5.233	1.67e-07	6.73e-06
gene-LOC4328108	288.795	-1.49395	0.285653	-5.22997	1.7e-07	6.83e-06
gene-LOC4337177	864.138	-1.21749	0.232955	-5.22631	1.73e-07	6.94e-06
gene-LOC9266910	159.582	-1.7037	0.325995	-5.22615	1.73e-07	6.94e-06
gene-LOC4326862	587.9	1.14555	0.219348	5.22251	1.77e-07	7.07e-06
gene-LOC4336915	267.494	-1.85017	0.354488	-5.21928	1.8e-07	7.18e-06
gene-LOC4331590	242.095	-1.55063	0.297343	-5.21494	1.84e-07	7.33e-06
gene-LOC4334106	227.733	-1.73169	0.33243	-5.20917	1.9e-07	7.55e-06
gene-LOC4334877	805.651	-1.20741	0.232001	-5.20434	1.95e-07	7.73e-06
gene-LOC9272318	440.573	-1.55318	0.298458	-5.204	1.95e-07	7.73e-06
gene-LOC4340426	946.594	-2.22667	0.427905	-5.20366	1.95e-07	7.73e-06
gene-LOC4349343	506.005	-1.97468	0.380023	-5.19621	2.03e-07	8.03e-06
gene-LOC4326136	1711.59	0.882329	0.169865	5.19429	2.05e-07	8.09e-06
gene-LOC4327498	1214.31	-0.946456	0.182455	-5.18735	2.13e-07	8.39e-06
gene-LOC4331483	1493.23	-0.977013	0.188579	-5.18092	2.21e-07	8.66e-06
gene-LOC4352472	2747.18	1.09551	0.211511	5.17946	2.23e-07	8.71e-06
gene-LOC4334032	540.105	-1.10334	0.213097	-5.17766	2.25e-07	8.78e-06
gene-LOC4336558	980.917	-1.38666	0.267835	-5.17729	2.25e-07	8.78e-06
gene-LOC4334445	396.007	-1.41036	0.272917	-5.1677	2.37e-07	9.22e-06
gene-LOC4326614	1983.28	-1.35038	0.26181	-5.15788	2.5e-07	9.7e-06
gene-LOC4350176	4096.89	-1.04387	0.202486	-5.15528	2.53e-07	9.82e-06
gene-LOC4329752	2008.01	-1.3649	0.26487	-5.1531	2.56e-07	9.91e-06
gene-LOC4335990	913.098	-1.38786	0.269375	-5.15214	2.58e-07	9.94e-06
gene-LOC4345764	1930.59	1.63061	0.316607	5.15027	2.6e-07	1e-05
gene-LOC4347418	5044.86	-0.953481	0.185143	-5.14997	2.61e-07	1e-05
gene-LOC9270817	633.239	-1.07664	0.209119	-5.14847	2.63e-07	1.01e-05
gene-LOC4346032	282.023	-1.41053	0.274055	-5.14688	2.65e-07	1.01e-05
gene-LOC4348519	2264.77	1.08175	0.210301	5.14381	2.69e-07	1.03e-05
gene-LOC4344733	943.82	-1.09146	0.212271	-5.1418	2.72e-07	1.04e-05
gene-LOC4344969	455.625	-1.42033	0.276467	-5.13743	2.79e-07	1.06e-05
gene-LOC4325990	709.63	-1.25216	0.243801	-5.13602	2.81e-07	1.07e-05
gene-LOC4339890	1141.24	-1.12507	0.219094	-5.13509	2.82e-07	1.07e-05
gene-LOC4331879	263.732	-1.97773	0.385197	-5.13434	2.83e-07	1.07e-05
gene-LOC4328151	1095.7	-1.10329	0.214939	-5.13301	2.85e-07	1.08e-05
gene-LOC4324956	1105.41	-5.12908	0.999806	-5.13008	2.9e-07	1.09e-05
gene-LOC4339664	1119.83	-1.1311	0.220491	-5.12991	2.9e-07	1.09e-05
gene-LOC4327084	185.338	-1.7953	0.350207	-5.1264	2.95e-07	1.11e-05
gene-LOC4334247	559.132	-1.49511	0.291709	-5.12535	2.97e-07	1.11e-05
gene-LOC4344276	53.935	3.25495	0.63518	5.12445	2.98e-07	1.12e-05
gene-LOC4352385	101.714	2.22148	0.433938	5.11934	3.07e-07	1.15e-05
gene-LOC4328406	1607.04	-0.877061	0.171356	-5.11834	3.08e-07	1.15e-05
gene-LOC4341108	1132.78	-0.961445	0.187944	-5.11558	3.13e-07	1.16e-05
gene-LOC4330868	1742.57	-1.0067	0.196926	-5.11209	3.19e-07	1.18e-05
gene-LOC4341770	203.835	-2.06389	0.404003	-5.10862	3.25e-07	1.2e-05
gene-LOC4351729	986.692	-2.12525	0.416639	-5.10094	3.38e-07	1.25e-05
gene-LOC4345351	2778.17	1.43264	0.280973	5.09885	3.42e-07	1.26e-05
gene-LOC4349238	9483.6	-1.8464	0.362361	-5.09548	3.48e-07	1.28e-05
gene-LOC4339688	723.036	1.52701	0.299728	5.09464	3.49e-07	1.28e-05
gene-LOC4348283	3145.89	1.0992	0.215764	5.09443	3.5e-07	1.28e-05
gene-LOC4347856	191.952	-2.92904	0.575223	-5.092	3.54e-07	1.3e-05
gene-LOC4325632	2645.19	0.931739	0.18317	5.08673	3.64e-07	1.33e-05
gene-LOC4342192	231.304	-1.469	0.288898	-5.08484	3.68e-07	1.34e-05
gene-LOC4325050	727.687	-1.84612	0.36314	-5.08378	3.7e-07	1.35e-05
gene-LOC4339095	728.943	1.89488	0.37303	5.0797	3.78e-07	1.37e-05
gene-LOC4327604	491.604	-1.64238	0.323363	-5.07905	3.79e-07	1.38e-05
gene-LOC107275259	1757.98	-1.13983	0.224566	-5.0757	3.86e-07	1.4e-05
gene-LOC4339342	774.403	-1.33329	0.262913	-5.07121	3.95e-07	1.43e-05
gene-LOC4339764	944.004	-1.2733	0.251434	-5.06416	4.1e-07	1.48e-05
gene-LOC4349004	1488.04	-1.26841	0.250704	-5.0594	4.21e-07	1.52e-05
gene-LOC4336574	842.668	-1.02105	0.201839	-5.05875	4.22e-07	1.52e-05
gene-LOC4347871	1951.11	-1.04716	0.207024	-5.05819	4.23e-07	1.52e-05
gene-LOC4345893	1590.98	-1.2803	0.25313	-5.05786	4.24e-07	1.52e-05
gene-LOC4346628	625.757	1.09738	0.21715	5.05353	4.34e-07	1.55e-05
gene-LOC9268874	601.254	1.12942	0.22372	5.04835	4.46e-07	1.59e-05
gene-LOC4349318	1833.17	-1.60518	0.318013	-5.04753	4.48e-07	1.6e-05
gene-LOC9267662	1403.45	-1.12251	0.22242	-5.04681	4.49e-07	1.6e-05
gene-LOC112936097	318.433	-1.25625	0.248949	-5.0462	4.51e-07	1.6e-05
gene-LOC4350448	102.457	3.03673	0.601931	5.04499	4.54e-07	1.61e-05
gene-LOC9270699	186.859	-1.87346	0.371678	-5.04055	4.64e-07	1.64e-05
gene-LOC4327567	870.335	-1.28269	0.254526	-5.03953	4.67e-07	1.65e-05
gene-LOC9269617	740.494	-1.1815	0.234516	-5.03805	4.7e-07	1.66e-05
gene-LOC4338934	522.569	-1.18755	0.23576	-5.03711	4.73e-07	1.66e-05
gene-LOC4345361	233.826	-1.59678	0.317298	-5.03241	4.84e-07	1.7e-05
gene-LOC4327922	771.893	1.10436	0.219829	5.02374	5.07e-07	1.78e-05
gene-LOC4335108	202.015	-1.52758	0.304387	-5.01856	5.21e-07	1.82e-05
gene-LOC112937603	306.19	1.28521	0.256129	5.01781	5.23e-07	1.83e-05
gene-LOC4338378	1439.55	-0.920551	0.183646	-5.01264	5.37e-07	1.87e-05
gene-LOC4330964	245.851	-1.35426	0.270181	-5.01243	5.37e-07	1.87e-05
gene-LOC4349089	481.612	-1.1155	0.222568	-5.01197	5.39e-07	1.87e-05
gene-LOC4345573	70.1617	2.33724	0.466656	5.00849	5.49e-07	1.9e-05
gene-LOC4329580	1922.27	-1.14615	0.228925	-5.00666	5.54e-07	1.92e-05
gene-LOC4327257	1634.69	-1.12083	0.224036	-5.0029	5.65e-07	1.95e-05
gene-LOC4343288	701.811	-1.00657	0.20133	-4.9996	5.74e-07	1.98e-05
gene-LOC4324425	1172.07	0.927091	0.185597	4.99519	5.88e-07	2.02e-05
gene-LOC4351455	572.924	1.47327	0.295026	4.99369	5.92e-07	2.04e-05
gene-LOC4337539	3041.01	-1.0928	0.218885	-4.9926	5.96e-07	2.04e-05
gene-LOC4330188	97.7328	-2.46553	0.493861	-4.99236	5.96e-07	2.04e-05
gene-LOC9270411	1801.1	0.93449	0.187192	4.99214	5.97e-07	2.04e-05
gene-LOC4332801	561.464	-1.24981	0.250464	-4.98996	6.04e-07	2.06e-05
gene-LOC4339844	2477.57	0.849424	0.170352	4.98629	6.16e-07	2.1e-05
gene-LOC4340940	192.952	1.79959	0.361105	4.98356	6.24e-07	2.12e-05
gene-LOC4331249	242.855	-1.6239	0.325921	-4.98248	6.28e-07	2.13e-05
gene-LOC4350454	262.712	5.57575	1.11911	4.98229	6.28e-07	2.13e-05
gene-LOC4343492	325.61	1.8636	0.374078	4.98185	6.3e-07	2.13e-05
gene-LOC4331443	3659.94	-1.14891	0.230642	-4.98137	6.31e-07	2.13e-05
gene-LOC9271472	181.95	1.66726	0.334775	4.98023	6.35e-07	2.14e-05
gene-LOC4342030	4349.91	1.22742	0.246744	4.97446	6.54e-07	2.2e-05
gene-LOC4347153	405.576	-1.27054	0.255539	-4.97198	6.63e-07	2.23e-05
gene-LOC4352016	19547.9	-1.17161	0.235696	-4.97084	6.67e-07	2.24e-05
gene-LOC4352685	258.339	-1.71876	0.346245	-4.96401	6.91e-07	2.31e-05
gene-LOC4349376	472.945	-1.26761	0.255517	-4.96096	7.01e-07	2.35e-05
gene-LOC4334308	547.524	-1.02682	0.207249	-4.95454	7.25e-07	2.42e-05
gene-LOC4343766	224.763	-1.4736	0.297455	-4.95403	7.27e-07	2.42e-05
gene-LOC4330867	1332.61	-4.72712	0.954406	-4.95294	7.31e-07	2.43e-05
gene-LOC4331514	154.767	-1.88226	0.380117	-4.95179	7.35e-07	2.44e-05
gene-LOC4339092	563.553	-1.988	0.401785	-4.94792	7.5e-07	2.49e-05
gene-LOC4349585	112.884	-1.89515	0.383183	-4.94581	7.58e-07	2.51e-05
gene-LOC4330508	304.353	-2.0115	0.406873	-4.9438	7.66e-07	2.53e-05
gene-LOC4337331	6252.87	1.042	0.21083	4.94239	7.72e-07	2.54e-05
gene-LOC4347510	379.117	1.30792	0.264642	4.94221	7.72e-07	2.54e-05
gene-LOC4331189	676.49	-1.27048	0.257092	-4.94172	7.74e-07	2.55e-05
gene-LOC4338302	1832.78	-1.09341	0.221274	-4.94141	7.76e-07	2.55e-05
gene-LOC4346332	3210	-0.878196	0.177917	-4.93599	7.97e-07	2.61e-05
gene-LOC4329172	47.1358	-3.10218	0.629554	-4.92759	8.32e-07	2.72e-05
gene-LOC4352561	43.1413	-3.29839	0.669677	-4.92535	8.42e-07	2.74e-05
gene-LOC4346276	1945.67	0.840689	0.170686	4.92534	8.42e-07	2.74e-05
gene-LOC4347248	1321.98	-1.348	0.273696	-4.92518	8.43e-07	2.74e-05
gene-LOC4340174	2353.74	0.80969	0.164528	4.9213	8.6e-07	2.79e-05
gene-LOC4348862	1075.17	-1.22588	0.249167	-4.91992	8.66e-07	2.81e-05
gene-LOC4347359	1269.71	-0.907475	0.184526	-4.91788	8.75e-07	2.83e-05
gene-LOC4350053	1431.31	0.863759	0.175736	4.91509	8.87e-07	2.87e-05
gene-LOC4339013	3277.35	1.05806	0.215283	4.91472	8.89e-07	2.87e-05
gene-LOC4341657	1072.06	-1.08652	0.221201	-4.91189	9.02e-07	2.91e-05
gene-LOC4333399	205.965	-1.38769	0.282546	-4.91138	9.04e-07	2.91e-05
gene-LOC4327518	1384.52	-1.60314	0.326439	-4.91097	9.06e-07	2.91e-05
gene-LOC4334671	235.525	-1.36585	0.278193	-4.90973	9.12e-07	2.92e-05
gene-LOC4329968	392.803	1.42567	0.290694	4.90438	9.37e-07	3e-05
gene-LOC4350654	242.015	-1.37808	0.281007	-4.90407	9.39e-07	3e-05
gene-LOC4339632	267.178	-1.64759	0.336032	-4.90308	9.43e-07	3.01e-05
gene-LOC4332894	325.411	1.88291	0.384057	4.90268	9.45e-07	3.01e-05
gene-LOC9268937	651.401	-1.21733	0.248305	-4.90254	9.46e-07	3.01e-05
gene-LOC4330936	124.436	2.01555	0.411352	4.8998	9.59e-07	3.05e-05
gene-LOC9269221	627.371	-1.2011	0.245163	-4.89921	9.62e-07	3.05e-05
gene-LOC4333381	179.754	-1.71441	0.350065	-4.89741	9.71e-07	3.07e-05
gene-LOC4343477	187.21	-1.50685	0.307711	-4.89697	9.73e-07	3.07e-05
gene-LOC4339851	1298.33	-0.890772	0.181956	-4.89554	9.8e-07	3.09e-05
gene-LOC4328186	361.279	-1.83141	0.374222	-4.89392	9.88e-07	3.11e-05
gene-LOC4349290	525.628	-1.35652	0.277313	-4.89164	1e-06	3.14e-05
gene-LOC4333848	1350.31	-1.1322	0.231512	-4.89044	1.01e-06	3.16e-05
gene-LOC4328512	5333.35	-1.73745	0.355617	-4.88572	1.03e-06	3.23e-05
gene-LOC4346272	743.452	-1.14264	0.234133	-4.88029	1.06e-06	3.31e-05
gene-LOC4349594	567.94	1.4962	0.306685	4.87862	1.07e-06	3.34e-05
gene-LOC9270830	1768.44	-0.996234	0.204258	-4.87734	1.08e-06	3.35e-05
gene-LOC4330704	646.366	-1.44509	0.296504	-4.87375	1.09e-06	3.41e-05
gene-LOC4346154	2403.92	0.809504	0.166118	4.87306	1.1e-06	3.42e-05
gene-LOC4350251	564.348	1.12969	0.231854	4.8724	1.1e-06	3.42e-05
gene-LOC4351717	819.163	1.16472	0.239089	4.87148	1.11e-06	3.43e-05
gene-LOC4330940	7115.97	1.11035	0.228023	4.86948	1.12e-06	3.46e-05
gene-LOC4337946	1437.14	0.870765	0.178831	4.8692	1.12e-06	3.46e-05
gene-LOC4331894	7156.68	0.864702	0.177639	4.86775	1.13e-06	3.48e-05
gene-LOC4349481	4056.33	-1.08471	0.22285	-4.86744	1.13e-06	3.48e-05
gene-LOC4324446	659.48	-1.04193	0.214274	-4.86262	1.16e-06	3.56e-05
gene-LOC4324059	62.8564	3.02433	0.622017	4.86213	1.16e-06	3.56e-05
gene-LOC4325010	1895.12	-1.29129	0.265582	-4.86213	1.16e-06	3.56e-05
gene-LOC4346316	1373.87	0.865871	0.178108	4.86151	1.16e-06	3.56e-05
gene-LOC4343348	3411.6	-1.00517	0.206785	-4.86093	1.17e-06	3.57e-05
gene-LOC4327627	368.701	-1.21398	0.2498	-4.85981	1.17e-06	3.58e-05
gene-LOC9272383	107.072	-1.92958	0.397069	-4.85955	1.18e-06	3.58e-05
gene-LOC4330888	2156.1	-0.969789	0.199702	-4.85618	1.2e-06	3.64e-05
gene-LOC4331683	21735.5	0.94495	0.194631	4.85509	1.2e-06	3.65e-05
gene-LOC4339409	676.077	-1.8503	0.381829	-4.84589	1.26e-06	3.82e-05
gene-LOC4343892	1700.79	-1.59838	0.33004	-4.84299	1.28e-06	3.87e-05
gene-LOC4350172	801.263	-0.955977	0.197516	-4.84	1.3e-06	3.92e-05
gene-LOC4324367	638.316	-1.06187	0.219438	-4.83904	1.3e-06	3.94e-05
gene-LOC4344159	1215.69	-1.07555	0.222329	-4.83762	1.31e-06	3.96e-05
gene-LOC4336951	1521.3	-1.02482	0.211854	-4.83738	1.32e-06	3.96e-05
gene-LOC4324179	2115.14	0.962821	0.19912	4.83537	1.33e-06	3.99e-05
gene-LOC4341127	230.969	-1.97432	0.408442	-4.83379	1.34e-06	4.02e-05
gene-LOC4340394	1735.46	-1.16332	0.2407	-4.83304	1.34e-06	4.03e-05
gene-LOC4327722	115.459	-1.76454	0.365146	-4.83242	1.35e-06	4.03e-05
gene-LOC4342077	5410.72	0.748997	0.155026	4.83143	1.36e-06	4.05e-05
gene-LOC9268702	41.8376	-3.0698	0.636071	-4.82619	1.39e-06	4.15e-05
gene-LOC4324172	717.243	1.15618	0.239603	4.82538	1.4e-06	4.16e-05
gene-LOC112936011	822.978	-1.06434	0.220956	-4.81698	1.46e-06	4.33e-05
gene-LOC4329733	2312.09	-1.31457	0.27309	-4.81369	1.48e-06	4.4e-05
gene-LOC4324116	417.968	-1.19112	0.247492	-4.81277	1.49e-06	4.41e-05
gene-LOC4342513	2680.05	-0.838203	0.174184	-4.81219	1.49e-06	4.41e-05
gene-LOC4332087	699.067	-1.01166	0.210295	-4.81069	1.5e-06	4.44e-05
gene-LOC4334679	2393.79	0.790916	0.164438	4.80982	1.51e-06	4.45e-05
gene-LOC4343546	922.268	-2.09539	0.435657	-4.80973	1.51e-06	4.45e-05
gene-LOC4334251	1108.15	-1.27937	0.266175	-4.80649	1.54e-06	4.52e-05
gene-LOC4324494	125.264	-2.92748	0.609763	-4.80101	1.58e-06	4.63e-05
gene-LOC4324656	614.507	1.01682	0.211864	4.79938	1.59e-06	4.66e-05
gene-LOC4326516	414.279	-1.4203	0.29596	-4.79897	1.59e-06	4.67e-05
gene-LOC4339654	94.3865	-1.9016	0.396519	-4.79574	1.62e-06	4.74e-05
gene-LOC4339677	4444.8	-1.08134	0.22557	-4.79381	1.64e-06	4.77e-05
gene-LOC4350164	1189.97	1.28806	0.268692	4.79381	1.64e-06	4.77e-05
gene-LOC107275849	85.4478	-1.99813	0.41756	-4.78525	1.71e-06	4.96e-05
gene-LOC4335911	78.2244	-3.8263	0.799641	-4.78503	1.71e-06	4.96e-05
gene-LOC4328727	27467	0.789132	0.164919	4.78498	1.71e-06	4.96e-05
gene-LOC4330793	2711.39	-1.84412	0.385919	-4.77851	1.77e-06	5.11e-05
gene-LOC4328771	585.531	1.06371	0.222985	4.77034	1.84e-06	5.32e-05
gene-LOC4349792	308.444	-2.07178	0.434335	-4.77002	1.84e-06	5.32e-05
gene-LOC4331947	251.723	-1.69678	0.355984	-4.76646	1.87e-06	5.41e-05
gene-LOC4345459	2430.7	0.836136	0.175434	4.76609	1.88e-06	5.41e-05
gene-LOC4330887	403.925	-1.15956	0.243331	-4.76534	1.89e-06	5.42e-05
gene-LOC4343521	1960.21	-1.51444	0.31782	-4.76509	1.89e-06	5.42e-05
gene-LOC4337564	302.832	-1.20911	0.253879	-4.76253	1.91e-06	5.48e-05
gene-LOC4343573	2330.62	-1.08097	0.227049	-4.76098	1.93e-06	5.51e-05
gene-LOC4352104	496.785	1.63345	0.343231	4.75905	1.95e-06	5.56e-05
gene-LOC4350751	416.193	-1.27985	0.269037	-4.75716	1.96e-06	5.6e-05
gene-LOC4340796	236.733	-1.27017	0.267194	-4.75374	2e-06	5.69e-05
gene-LOC4337126	444.156	-2.2668	0.476915	-4.75304	2e-06	5.7e-05
gene-LOC4351341	1045.8	-0.86552	0.182422	-4.74461	2.09e-06	5.93e-05
gene-LOC4346868	277.372	-1.8802	0.396356	-4.74372	2.1e-06	5.95e-05
gene-LOC9269432	26.2874	-5.78404	1.21988	-4.74148	2.12e-06	6.01e-05
gene-LOC4332369	3674.07	0.930374	0.196369	4.73789	2.16e-06	6.11e-05
gene-LOC4342673	601.205	-1.08193	0.228392	-4.73717	2.17e-06	6.12e-05
gene-LOC4330440	791.112	-1.14381	0.241799	-4.73042	2.24e-06	6.32e-05
gene-LOC4327377	147.261	-2.01082	0.425243	-4.72863	2.26e-06	6.37e-05
gene-LOC4336986	920.843	-1.11197	0.235192	-4.72793	2.27e-06	6.38e-05
gene-LOC4347592	2643.09	-1.67266	0.353827	-4.72733	2.27e-06	6.39e-05
gene-LOC4324241	40.7016	-3.30219	0.699244	-4.72251	2.33e-06	6.53e-05
gene-LOC4325541	1047.28	-1.29386	0.273995	-4.72221	2.33e-06	6.53e-05
gene-LOC4327183	752.507	1.01849	0.215869	4.7181	2.38e-06	6.66e-05
gene-LOC4340899	6432.5	0.80993	0.171681	4.71765	2.39e-06	6.66e-05
gene-LOC4326367	2196.1	0.961154	0.203832	4.71543	2.41e-06	6.72e-05
gene-LOC4335348	686.362	1.30646	0.277102	4.71474	2.42e-06	6.74e-05
gene-LOC4343523	1863.09	-1.0396	0.220645	-4.71164	2.46e-06	6.83e-05
gene-LOC4325238	330.307	-1.58648	0.337367	-4.70253	2.57e-06	7.13e-05
gene-LOC112939891	142.323	-2.36167	0.502897	-4.69612	2.65e-06	7.35e-05
gene-LOC4347161	1276.3	-0.9026	0.192266	-4.69453	2.67e-06	7.4e-05
gene-LOC4349132	466.805	-1.12214	0.239233	-4.69057	2.72e-06	7.53e-05
gene-LOC4352413	743.85	-1.0517	0.224241	-4.69003	2.73e-06	7.54e-05
gene-LOC4340639	2555.22	0.97242	0.207382	4.68902	2.75e-06	7.57e-05
gene-LOC4331068	1299.4	-0.836528	0.178426	-4.68838	2.75e-06	7.58e-05
gene-LOC4333077	885.616	0.957903	0.2044	4.68641	2.78e-06	7.63e-05
gene-LOC4334778	448.58	-1.3892	0.296447	-4.68618	2.78e-06	7.63e-05
gene-LOC4327485	437.005	-2.24969	0.480074	-4.68614	2.78e-06	7.63e-05
gene-LOC4352801	153.507	-1.54685	0.330278	-4.68348	2.82e-06	7.72e-05
gene-LOC4346192	515.598	-1.06644	0.228049	-4.67637	2.92e-06	7.98e-05
gene-LOC4325949	3240.15	-0.810961	0.17354	-4.67304	2.97e-06	8.1e-05
gene-LOC4331047	621.113	-1.39861	0.29939	-4.67155	2.99e-06	8.15e-05
gene-LOC4332547	242.972	-1.25512	0.268814	-4.66911	3.03e-06	8.23e-05
gene-LOC4336700	82.4539	-2.08816	0.447279	-4.66859	3.03e-06	8.24e-05
gene-LOC4347821	737.281	-1.05552	0.226133	-4.66768	3.05e-06	8.27e-05
gene-LOC4326439	895.988	-1.0467	0.224444	-4.66351	3.11e-06	8.42e-05
gene-LOC4342626	721.978	0.907029	0.194539	4.66245	3.12e-06	8.46e-05
gene-LOC4349087	536.861	-0.970479	0.20823	-4.6606	3.15e-06	8.52e-05
gene-LOC4332833	600.02	1.84661	0.396308	4.65952	3.17e-06	8.55e-05
gene-LOC9272458	384.885	-1.29739	0.278589	-4.65701	3.21e-06	8.64e-05
gene-LOC4328917	4046.8	-0.834223	0.17914	-4.65682	3.21e-06	8.64e-05
gene-LOC4330320	537.929	-1.2758	0.274158	-4.65352	3.26e-06	8.77e-05
gene-LOC4334632	244.419	-1.49666	0.322147	-4.64589	3.39e-06	9.09e-05
gene-LOC4326229	123.217	-1.74046	0.374729	-4.64459	3.41e-06	9.13e-05
gene-LOC9271908	418.478	-1.22963	0.264813	-4.64338	3.43e-06	9.17e-05
gene-LOC4341806	99.2042	-3.51692	0.757907	-4.6403	3.48e-06	9.3e-05
gene-LOC4344670	1745.76	-0.939005	0.202409	-4.63915	3.5e-06	9.33e-05
gene-LOC107275646	765.054	-0.994209	0.214313	-4.63906	3.5e-06	9.33e-05
gene-LOC4340327	4852.54	0.823187	0.177567	4.63592	3.55e-06	9.46e-05
gene-LOC9269177	447.89	1.56428	0.337486	4.63509	3.57e-06	9.48e-05
gene-LOC4331225	289.282	-1.48551	0.320572	-4.63393	3.59e-06	9.52e-05
gene-LOC4349764	2872.34	0.756197	0.163267	4.63167	3.63e-06	9.62e-05
gene-LOC4339146	397.116	-1.26779	0.273776	-4.63077	3.64e-06	9.65e-05
gene-LOC4336748	67.5662	-2.14927	0.464671	-4.62536	3.74e-06	9.89e-05
gene-LOC4352264	194.126	-1.46832	0.317505	-4.62455	3.75e-06	9.91e-05
gene-LOC4349470	1336.51	-0.874107	0.189051	-4.62365	3.77e-06	9.94e-05
gene-LOC4335099	783.669	-1.0564	0.228524	-4.62273	3.79e-06	9.97e-05
gene-LOC4349655	265.056	1.49984	0.324716	4.61894	3.86e-06	0.000101425
gene-LOC4330349	979.333	-1.07558	0.232902	-4.61815	3.87e-06	0.000101673
gene-LOC4337404	80.7206	-2.664	0.576944	-4.61744	3.89e-06	0.000101755
gene-LOC4333823	2954.95	-0.813249	0.176126	-4.61743	3.89e-06	0.000101755
gene-LOC4347368	520.226	-1.01468	0.219845	-4.61544	3.92e-06	0.000102473
gene-LOC9266372	965.407	-1.62104	0.351227	-4.61537	3.92e-06	0.000102473
gene-LOC4344029	412.686	-1.09679	0.237652	-4.61513	3.93e-06	0.000102473
gene-LOC4346860	2108.12	0.815661	0.176755	4.61463	3.94e-06	0.000102581
gene-LOC4336419	139.694	-1.70229	0.368917	-4.61431	3.94e-06	0.000102605
gene-LOC4339397	527.769	-1.87188	0.405696	-4.61401	3.95e-06	0.000102612
gene-LOC4347968	1770.83	1.02616	0.222472	4.61255	3.98e-06	0.000103201
gene-LOC4324896	644.249	0.919201	0.199379	4.61031	4.02e-06	0.000104179
gene-LOC4337322	472.492	1.17452	0.254796	4.60964	4.03e-06	0.000104375
gene-LOC4334782	370.421	1.11492	0.241954	4.60797	4.07e-06	0.000105077
gene-LOC4338014	5836.1	0.997715	0.216623	4.60577	4.11e-06	0.000106057
gene-LOC9271186	101.876	-1.72387	0.374336	-4.60514	4.12e-06	0.000106233
gene-LOC4352918	759.822	1.11829	0.242972	4.60252	4.17e-06	0.000107438
gene-LOC4329341	219.173	-1.4635	0.318025	-4.60182	4.19e-06	0.000107652
gene-LOC4328935	170.763	1.43582	0.312029	4.60156	4.19e-06	0.000107652
gene-LOC4350127	579.407	-1.60346	0.348519	-4.60079	4.21e-06	0.000107907
gene-LOC4332626	913.155	-0.922182	0.200487	-4.59971	4.23e-06	0.000108327
gene-LOC4336599	351.814	-1.12501	0.244701	-4.5975	4.28e-06	0.000109337
gene-LOC4331824	1543.89	-1.03067	0.224211	-4.59688	4.29e-06	0.000109518
gene-LOC4337320	1586.72	0.819463	0.178295	4.5961	4.3e-06	0.0001097
gene-LOC9266054	58.422	-2.34604	0.510454	-4.59599	4.31e-06	0.0001097
gene-LOC4328909	234.06	1.31432	0.286081	4.59422	4.34e-06	0.000110488
gene-LOC9268257	3929.91	0.788455	0.171648	4.59345	4.36e-06	0.000110753
gene-LOC4349304	453.339	-1.16424	0.253502	-4.59262	4.38e-06	0.000111051
gene-LOC4343773	22.6778	-8.04164	1.75203	-4.5899	4.43e-06	0.000112361
gene-LOC4324796	56.0412	-3.0355	0.661977	-4.5855	4.53e-06	0.000114604
gene-LOC4328643	416.908	1.40644	0.306982	4.5815	4.62e-06	0.000116666
gene-LOC4341869	721.342	-1.07249	0.234298	-4.57748	4.71e-06	0.000118773
gene-LOC4347813	334.686	-1.33734	0.292339	-4.57461	4.77e-06	0.000120241
gene-LOC4344662	329.377	-1.64284	0.35914	-4.57437	4.78e-06	0.000120241
gene-LOC9272362	3340.24	0.830928	0.181721	4.57255	4.82e-06	0.000121134
gene-LOC4349524	1208.61	-1.2991	0.284394	-4.56796	4.92e-06	0.000123571
gene-LOC4329586	1701.61	-0.786036	0.172084	-4.56774	4.93e-06	0.000123571
gene-LOC4331451	433.167	-1.76194	0.38575	-4.56757	4.93e-06	0.000123571
gene-LOC4339823	892.437	-0.916016	0.200576	-4.56693	4.95e-06	0.000123787
gene-LOC4326515	838.871	-1.25592	0.27534	-4.56135	5.08e-06	0.00012696
gene-LOC9270420	1180.98	-1.06912	0.234444	-4.56025	5.11e-06	0.000127462
gene-LOC4337428	1587.09	-1.41895	0.311357	-4.5573	5.18e-06	0.000129101
gene-LOC4348255	446.821	-1.06047	0.23274	-4.55647	5.2e-06	0.000129449
gene-LOC4326375	379.425	-1.10802	0.243252	-4.55501	5.24e-06	0.000130181
gene-LOC4337017	1208.6	-0.880517	0.193529	-4.54979	5.37e-06	0.000133285
gene-LOC4332564	257.523	-1.39413	0.30647	-4.54898	5.39e-06	0.000133624
gene-LOC4328702	97.2618	2.21471	0.487056	4.54713	5.44e-06	0.000134635
gene-LOC4334698	1230.79	0.958148	0.210851	4.5442	5.51e-06	0.00013635
gene-LOC4342424	210.392	-1.39844	0.307932	-4.54141	5.59e-06	0.000137992
gene-LOC4326923	1361.58	-1.03841	0.228836	-4.53781	5.68e-06	0.000140188
gene-LOC9271497	110.792	-1.77435	0.391358	-4.53382	5.79e-06	0.00014268
gene-LOC4334663	203.13	-2.84393	0.627352	-4.53323	5.81e-06	0.000142799
gene-LOC4324783	1170.52	-1.67071	0.368572	-4.53292	5.82e-06	0.000142799
gene-LOC4339933	860.815	-0.874827	0.193004	-4.53268	5.82e-06	0.000142799
gene-LOC4330542	74.7733	-2.5679	0.566542	-4.53258	5.83e-06	0.000142799
gene-LOC4334666	843.624	0.944284	0.208351	4.53217	5.84e-06	0.000142896
gene-LOC4342911	1495.69	-0.954147	0.210565	-4.53137	5.86e-06	0.000143263
gene-LOC4331752	1750.43	0.799777	0.176531	4.53052	5.88e-06	0.000143658
gene-LOC4331192	51.6797	-2.61214	0.57662	-4.53009	5.9e-06	0.000143768
gene-LOC4343944	2531.37	-1.37064	0.302639	-4.52897	5.93e-06	0.000144351
gene-LOC9272115	3075.03	0.958888	0.211737	4.52867	5.94e-06	0.000144373
gene-LOC9268939	60.4885	-2.24462	0.495961	-4.5258	6.02e-06	0.00014617
gene-LOC4328230	68.2831	2.09171	0.462344	4.52413	6.06e-06	0.00014714
gene-LOC9269424	409.172	-1.08267	0.239385	-4.52274	6.1e-06	0.00014793
gene-LOC4336633	189.426	-1.42889	0.316254	-4.51819	6.24e-06	0.000150956
gene-LOC4327803	494.658	-1.43137	0.316994	-4.51546	6.32e-06	0.000152723
gene-LOC4326401	1120.52	-0.872427	0.193259	-4.51429	6.35e-06	0.000153377
gene-LOC4329197	963.15	-1.11065	0.24608	-4.51337	6.38e-06	0.000153856
gene-LOC4327993	1052.44	-0.815489	0.180805	-4.51031	6.47e-06	0.000155892
gene-LOC4341516	10275.9	-0.713794	0.158282	-4.50965	6.49e-06	0.000156192
gene-LOC9269515	2240.95	0.757567	0.168188	4.50428	6.66e-06	0.000159994
gene-LOC4335932	192.522	-1.58888	0.352836	-4.50316	6.69e-06	0.000160633
gene-LOC4330063	332.111	-1.72527	0.383146	-4.50291	6.7e-06	0.000160633
gene-LOC4326846	205.303	-1.86244	0.41412	-4.49735	6.88e-06	0.000164687
gene-LOC4345097	565.022	-1.16993	0.26025	-4.4954	6.94e-06	0.000165995
gene-LOC4341952	856.336	0.9267	0.206254	4.493	7.02e-06	0.000167286
gene-LOC4326021	580.081	-1.0348	0.230315	-4.49298	7.02e-06	0.000167286
gene-LOC4325092	908.862	1.0653	0.237103	4.49297	7.02e-06	0.000167286
gene-LOC4333554	2683.8	0.922956	0.205445	4.49247	7.04e-06	0.000167479
gene-LOC4337588	606.415	-1.02437	0.228052	-4.4918	7.06e-06	0.000167798
gene-LOC4326014	29922.8	-0.912213	0.203134	-4.49069	7.1e-06	0.000168467
gene-LOC4341644	3132.94	0.815682	0.181699	4.48918	7.15e-06	0.000169459
gene-LOC4337647	3903.06	1.08766	0.242354	4.48791	7.19e-06	0.000170265
gene-LOC4326569	3868.74	0.832323	0.185477	4.48746	7.21e-06	0.000170417
gene-LOC4333719	112.739	-3.38476	0.754735	-4.4847	7.3e-06	0.000172432
gene-LOC9268705	149.932	1.6744	0.373533	4.4826	7.37e-06	0.000173926
gene-LOC4345582	87.486	2.13322	0.47601	4.48146	7.41e-06	0.000174647
gene-LOC4332440	345.146	1.08121	0.241457	4.47784	7.54e-06	0.000177416
gene-LOC4331034	1864.94	-0.876374	0.196023	-4.47078	7.79e-06	0.000183156
gene-LOC4342383	1529.87	1.08661	0.243145	4.46896	7.86e-06	0.000184497
gene-LOC4343582	104.143	-1.74557	0.390642	-4.46846	7.88e-06	0.000184707
gene-LOC4329021	345.17	-1.25414	0.280883	-4.46499	8.01e-06	0.000187501
gene-LOC4328075	3340.46	0.756711	0.169522	4.46379	8.05e-06	0.000188324
gene-LOC4333575	278.933	-1.18728	0.26624	-4.45944	8.22e-06	0.00019196
gene-LOC4343841	553.617	1.1968	0.268395	4.4591	8.23e-06	0.000192032
gene-LOC4325486	1596.88	-1.08626	0.243888	-4.45392	8.43e-06	0.000196433
gene-LOC4328997	7008.93	0.785288	0.176321	4.45373	8.44e-06	0.000196433
gene-LOC4325158	1908.82	0.923038	0.207422	4.45005	8.59e-06	0.000199593
gene-LOC4334644	135.869	6.70119	1.5065	4.44818	8.66e-06	0.00020109
gene-LOC4340988	13843.9	0.765503	0.172317	4.44242	8.9e-06	0.000206312
gene-LOC4334116	755.575	1.57745	0.35515	4.44165	8.93e-06	0.000206736
gene-LOC4335826	969.457	-1.51836	0.341875	-4.44126	8.94e-06	0.000206736
gene-LOC9267858	311.167	-1.92498	0.433437	-4.4412	8.95e-06	0.000206736
gene-LOC4348542	585.226	-1.00073	0.22534	-4.44095	8.96e-06	0.000206736
gene-LOC4328266	2294.1	0.955967	0.215298	4.4402	8.99e-06	0.000207216
gene-LOC4326845	38.365	-5.74626	1.29436	-4.43945	9.02e-06	0.000207692
gene-LOC4339962	287.486	-1.16602	0.262728	-4.43813	9.07e-06	0.000208721
gene-LOC4342381	500.235	1.67966	0.378521	4.43742	9.1e-06	0.00020916
gene-LOC4324627	56.7489	-2.71246	0.611572	-4.43522	9.2e-06	0.000211066
gene-LOC4352165	637.623	-0.924253	0.208434	-4.43428	9.24e-06	0.000211693
gene-LOC4349080	547.454	-1.10376	0.248926	-4.43407	9.25e-06	0.000211693
gene-LOC4342461	347.886	-1.09188	0.246326	-4.43266	9.31e-06	0.000212832
gene-LOC4327573	720.26	-1.25041	0.282255	-4.43007	9.42e-06	0.000215154
gene-LOC4326297	672.652	-0.889951	0.200909	-4.42962	9.44e-06	0.000215348
gene-LOC4343969	1153.45	0.842294	0.190223	4.42793	9.51e-06	0.000216785
gene-LOC4328155	1498.54	-1.2363	0.27938	-4.42516	9.64e-06	0.000219327
gene-LOC4331847	1473.98	0.774069	0.174956	4.42435	9.67e-06	0.000219895
gene-LOC4327408	104.624	-2.02434	0.457586	-4.42396	9.69e-06	0.000219995
gene-LOC4330765	626.524	-0.913349	0.206465	-4.42375	9.7e-06	0.000219995
gene-LOC4333767	1755.99	-0.771956	0.17453	-4.42306	9.73e-06	0.000220447
gene-LOC4325273	1830.02	-1.01415	0.22943	-4.42028	9.86e-06	0.000223037
gene-LOC4339739	494.102	-1.30253	0.294766	-4.41887	9.92e-06	0.000224234
gene-LOC4333095	735.771	0.956353	0.216533	4.41666	1e-05	0.000225982
gene-LOC4344783	226.671	-1.25255	0.283609	-4.41646	1e-05	0.000225982
gene-LOC4330134	534.311	0.986133	0.223287	4.41644	1e-05	0.000225982
gene-LOC4326332	177.238	1.52291	0.344907	4.41544	1.01e-05	0.000226773
gene-LOC4336056	1152.88	-1.05171	0.238301	-4.41339	1.02e-05	0.000228665
gene-LOC4335399	34.248	-4.82217	1.09293	-4.41216	1.02e-05	0.000229706
gene-LOC4337731	141.447	-1.48298	0.336295	-4.40974	1.03e-05	0.000232014
gene-LOC107276337	54.8492	-3.50038	0.793848	-4.40939	1.04e-05	0.000232128
gene-LOC4339142	1951.95	-1.33834	0.303658	-4.40739	1.05e-05	0.000234007
gene-LOC4349166	116.628	-3.04048	0.690612	-4.40258	1.07e-05	0.000238782
gene-LOC112936042	850.398	1.17785	0.267541	4.40251	1.07e-05	0.000238782
gene-LOC4340188	156.588	-1.81458	0.412353	-4.40056	1.08e-05	0.000240669
gene-LOC9271714	52.5694	-2.29258	0.521034	-4.40006	1.08e-05	0.000240825
gene-LOC4350285	579.288	1.06604	0.242287	4.39992	1.08e-05	0.000240825
gene-LOC4337563	1042.6	0.83956	0.190845	4.39918	1.09e-05	0.000241372
gene-LOC4351010	262.77	-7.53809	1.71422	-4.39739	1.1e-05	0.000243091
gene-LOC4338879	218.97	-1.43818	0.327084	-4.39698	1.1e-05	0.00024328
gene-LOC4349989	3125.66	0.835999	0.190405	4.39063	1.13e-05	0.000250208
gene-LOC4332107	242.134	-1.85922	0.423502	-4.3901	1.13e-05	0.000250505
gene-LOC4348621	28.2438	-3.62893	0.826659	-4.38988	1.13e-05	0.000250505
gene-LOC4343267	462.874	-1.07135	0.244129	-4.38844	1.14e-05	0.000251874
gene-LOC9272159	2497.33	0.805952	0.18397	4.38089	1.18e-05	0.00026047
gene-LOC4327240	118.103	-1.59876	0.364963	-4.38061	1.18e-05	0.000260514
gene-LOC4335625	590.468	-1.15515	0.263956	-4.37629	1.21e-05	0.000265041
gene-LOC9267508	130.121	-1.5003	0.342838	-4.37612	1.21e-05	0.000265041
gene-LOC4332851	671.985	-0.959222	0.219195	-4.37611	1.21e-05	0.000265041
gene-LOC4344840	127.185	-2.23411	0.510589	-4.37555	1.21e-05	0.000265433
gene-LOC4349098	291.019	-1.16543	0.26661	-4.37129	1.24e-05	0.000270359
gene-LOC4328336	533.875	-1.26075	0.288642	-4.36787	1.25e-05	0.000274284
gene-LOC4332956	2523	-0.844452	0.193342	-4.36765	1.26e-05	0.000274284
gene-LOC4339715	173.521	-1.58534	0.362994	-4.3674	1.26e-05	0.000274289
gene-LOC4334184	1804	-1.02799	0.235405	-4.36692	1.26e-05	0.000274591
gene-LOC4352654	2048.15	0.784818	0.179731	4.36663	1.26e-05	0.000274637
gene-LOC4344713	1431.21	-0.931558	0.213412	-4.36506	1.27e-05	0.000276312
gene-LOC107277118	870.613	-1.24513	0.285458	-4.36189	1.29e-05	0.00028004
gene-LOC4337135	369.52	-1.48145	0.339865	-4.35893	1.31e-05	0.000283537
gene-LOC4349374	656.39	1.515	0.347609	4.35834	1.31e-05	0.000283978
gene-LOC4337722	2733.28	0.798904	0.183447	4.35495	1.33e-05	0.000288091
gene-LOC4330525	164.343	-1.79487	0.412175	-4.35464	1.33e-05	0.000288183
gene-LOC4347566	1486.68	0.821173	0.188609	4.35385	1.34e-05	0.000288904
gene-LOC4336343	69.2303	-3.56487	0.819059	-4.35239	1.35e-05	0.000290504
gene-LOC4330652	154.344	-1.43214	0.329083	-4.35192	1.35e-05	0.000290812
gene-LOC4341808	203.21	-1.55597	0.357562	-4.3516	1.35e-05	0.000290907
gene-LOC9270463	36.52	-2.76344	0.635087	-4.35127	1.35e-05	0.000291023
gene-LOC4331897	698.3	-1.22503	0.281654	-4.34942	1.36e-05	0.00029317
gene-LOC4325763	462.701	-1.08328	0.249174	-4.3475	1.38e-05	0.000295326
gene-LOC4334608	837.024	-0.926268	0.213066	-4.34733	1.38e-05	0.000295326
gene-LOC4327742	2155.32	-0.956748	0.220327	-4.34241	1.41e-05	0.000301687
gene-LOC4329572	1237.83	-1.16128	0.267551	-4.3404	1.42e-05	0.000304129
gene-LOC4333948	173.518	-1.77985	0.410746	-4.33322	1.47e-05	0.000313874
gene-LOC4343774	151.265	-1.80166	0.416169	-4.32916	1.5e-05	0.000319085
gene-LOC4350190	2394.74	-0.86563	0.199956	-4.32911	1.5e-05	0.000319085
gene-LOC4338937	577.525	-0.943699	0.218084	-4.32724	1.51e-05	0.000321462
gene-LOC4349203	105.218	-1.85941	0.43019	-4.3223	1.54e-05	0.000328387
gene-LOC4348359	1537.19	0.954568	0.220931	4.32065	1.56e-05	0.00033048
gene-LOC4347608	525.396	-0.988331	0.229	-4.31585	1.59e-05	0.000337386
gene-LOC4328965	274.17	-1.44112	0.334134	-4.31301	1.61e-05	0.000341373
gene-LOC4328051	29.1277	-6.94351	1.61047	-4.31148	1.62e-05	0.00034337
gene-LOC4330836	937.126	-0.800881	0.185785	-4.3108	1.63e-05	0.000344059
gene-LOC4327333	397.605	-1.82323	0.423118	-4.30903	1.64e-05	0.000346447
gene-LOC4339483	250.912	1.33464	0.309837	4.30755	1.65e-05	0.000348383
gene-LOC4345334	282.053	-1.10395	0.256307	-4.30714	1.65e-05	0.000348662
gene-LOC4333320	490.61	1.79697	0.41763	4.30278	1.69e-05	0.000355205
gene-LOC4339847	1373.84	-0.870218	0.202566	-4.29597	1.74e-05	0.000365891
gene-LOC4351828	21646.2	0.700141	0.163077	4.29332	1.76e-05	0.000369898
gene-LOC4348745	1625.05	-0.802519	0.186941	-4.29291	1.76e-05	0.000370171
gene-LOC4325188	1263.21	-0.832708	0.194122	-4.28961	1.79e-05	0.00037532
gene-LOC4349246	216.951	2.09848	0.489256	4.28913	1.79e-05	0.00037572
gene-LOC9267040	655.022	-1.03326	0.240952	-4.28824	1.8e-05	0.00037683
gene-LOC4350734	1152.97	0.799209	0.186512	4.28503	1.83e-05	0.000381889
gene-LOC9269996	344.504	1.02318	0.238898	4.2829	1.84e-05	0.000385161
gene-LOC4335479	498.068	-0.913472	0.213333	-4.28191	1.85e-05	0.000386463
gene-LOC4347800	2484.04	-0.972026	0.227101	-4.28016	1.87e-05	0.000389103
gene-LOC112936036	301.715	1.07948	0.252275	4.27898	1.88e-05	0.000390737
gene-LOC4349740	587.459	1.24953	0.292433	4.27286	1.93e-05	0.0004012
gene-LOC4349608	75.1981	-2.12218	0.496972	-4.27021	1.95e-05	0.000405303
gene-LOC4329542	84.3709	-1.85554	0.434542	-4.27012	1.95e-05	0.000405303
gene-LOC4330025	1346.52	-0.98684	0.231127	-4.26968	1.96e-05	0.000405655
gene-LOC4330930	799.785	-0.86257	0.202045	-4.26919	1.96e-05	0.000406115
gene-LOC4350441	871.155	-0.989681	0.231873	-4.26821	1.97e-05	0.000407481
gene-LOC4346329	1414.02	-0.868919	0.203622	-4.26731	1.98e-05	0.000408681
gene-LOC4333806	1548.86	-0.806757	0.189119	-4.26586	1.99e-05	0.000410917
gene-LOC9269203	470.254	-1.34841	0.316426	-4.26139	2.03e-05	0.000418775
gene-LOC4348615	680.418	0.871811	0.204648	4.26004	2.04e-05	0.000420866
gene-LOC4324908	412.485	-1.01747	0.238954	-4.25803	2.06e-05	0.000424231
gene-LOC4349947	199.418	-1.45991	0.342972	-4.25664	2.08e-05	0.000426418
gene-LOC4334102	858.582	-0.848468	0.199356	-4.25604	2.08e-05	0.000427121
gene-LOC4328373	49.6635	2.44876	0.575396	4.25579	2.08e-05	0.000427137
gene-LOC4323871	602.112	1.33336	0.313361	4.25504	2.09e-05	0.000428124
gene-LOC4341715	1557.06	0.923271	0.217326	4.24833	2.15e-05	0.00044069
gene-LOC4351665	219.736	-1.24726	0.293794	-4.24535	2.18e-05	0.000446119
gene-LOC4345414	1386.5	-1.70437	0.401608	-4.24386	2.2e-05	0.000448619
gene-LOC4328408	796.986	-1.23307	0.290572	-4.24358	2.2e-05	0.000448695
gene-LOC4325456	4101.83	1.07765	0.254011	4.24252	2.21e-05	0.00045035
gene-LOC4331493	984.314	-1.10388	0.260234	-4.24189	2.22e-05	0.000451141
gene-LOC4326838	9217.27	-1.02763	0.242275	-4.2416	2.22e-05	0.000451261
gene-LOC4342109	115.222	-1.69358	0.399375	-4.24058	2.23e-05	0.000452519
gene-LOC4332227	167.094	-1.54513	0.364374	-4.24051	2.23e-05	0.000452519
gene-LOC4343528	290.507	-1.06436	0.251069	-4.23931	2.24e-05	0.000454475
gene-LOC4331705	788.544	0.98534	0.232445	4.23902	2.24e-05	0.000454582
gene-LOC4347099	647.138	-0.855155	0.201811	-4.2374	2.26e-05	0.000457393
gene-LOC4331549	1468.36	0.858314	0.202767	4.233	2.31e-05	0.000465875
gene-LOC107277281	561.331	-1.19334	0.281926	-4.2328	2.31e-05	0.000465875
gene-LOC107278175	380.248	-1.05611	0.249537	-4.23228	2.31e-05	0.00046649
gene-LOC4340581	700.975	-1.02792	0.243102	-4.22834	2.35e-05	0.000474223
gene-LOC4327052	140.346	-1.68495	0.398669	-4.22643	2.37e-05	0.000477772
gene-LOC4341897	6584.66	0.814369	0.192695	4.2262	2.38e-05	0.00047778
gene-LOC4341008	346.605	-1.12979	0.267415	-4.22485	2.39e-05	0.000480152
gene-LOC4330280	3257.87	0.687138	0.162662	4.22434	2.4e-05	0.000480748
gene-LOC4339170	331.824	-1.17868	0.279113	-4.22294	2.41e-05	0.000483242
gene-LOC4338307	496.386	-0.999489	0.236776	-4.22124	2.43e-05	0.000486395
gene-LOC107279826	42.8828	2.73271	0.647428	4.22087	2.43e-05	0.00048669
gene-LOC4339461	242.361	1.12467	0.266477	4.22051	2.44e-05	0.000486972
gene-LOC4338915	145.745	-1.85214	0.439289	-4.21623	2.48e-05	0.000495792
gene-LOC4327727	48.0802	-4.62342	1.09687	-4.2151	2.5e-05	0.000497772
gene-LOC4326769	5019.77	-0.879389	0.208941	-4.2088	2.57e-05	0.000511336
gene-LOC4336815	287.187	1.72127	0.409208	4.20634	2.6e-05	0.000516397
gene-LOC4336804	1449.5	-0.774675	0.184267	-4.20408	2.62e-05	0.00052105
gene-LOC107278342	289.729	-1.21662	0.289438	-4.20337	2.63e-05	0.000522155
gene-LOC9268250	826.145	0.887115	0.211105	4.20224	2.64e-05	0.00052424
gene-LOC4347639	185.555	1.33476	0.31778	4.20026	2.67e-05	0.00052831
gene-LOC9270233	368.145	-1.15053	0.274011	-4.19885	2.68e-05	0.000531071
gene-LOC4330574	377.807	-1.17045	0.278799	-4.19819	2.69e-05	0.00053207
gene-LOC107281522	293.082	-1.56444	0.372903	-4.19529	2.73e-05	0.000538375
gene-LOC107278595	34.2432	-2.74247	0.653804	-4.19463	2.73e-05	0.000539396
gene-LOC4335989	1136.59	-1.1944	0.28478	-4.19411	2.74e-05	0.000540086
gene-LOC4348824	398.597	-0.968953	0.231107	-4.19266	2.76e-05	0.000543007
gene-LOC4330671	1107.77	-0.893698	0.213292	-4.19001	2.79e-05	0.00054883
gene-LOC4344419	206.558	1.29698	0.309566	4.18968	2.79e-05	0.000549076
gene-LOC4329920	1143.53	-1.71962	0.410725	-4.18679	2.83e-05	0.000555537
gene-LOC4343433	89.0302	-3.39442	0.810827	-4.18637	2.83e-05	0.00055602
gene-LOC4344522	127.118	-1.46882	0.351038	-4.18423	2.86e-05	0.000560712
gene-LOC4339791	6925.02	0.710242	0.169768	4.1836	2.87e-05	0.000561699
gene-LOC4324396	229.5	-1.29186	0.309053	-4.18005	2.91e-05	0.000569962
gene-LOC4349160	371.964	-0.991943	0.237399	-4.17838	2.94e-05	0.000573599
gene-LOC4336283	3796.93	-1.34561	0.322112	-4.17746	2.95e-05	0.000575337
gene-LOC4337134	60.6006	2.94667	0.70577	4.17511	2.98e-05	0.000580728
gene-LOC4350323	15.8496	-7.52507	1.80307	-4.17348	3e-05	0.000584313
gene-LOC4346216	1627.18	-1.42399	0.341629	-4.16825	3.07e-05	0.000597291
gene-LOC4336787	140.783	-2.17552	0.522006	-4.16762	3.08e-05	0.000598348
gene-LOC4340919	333.58	1.11371	0.267423	4.16458	3.12e-05	0.000605764
gene-LOC4344044	2043.93	0.694063	0.166746	4.16241	3.15e-05	0.000610948
gene-LOC4350975	1371.78	0.883459	0.212282	4.16171	3.16e-05	0.0006122
gene-LOC4335934	712.832	-0.929235	0.22331	-4.1612	3.17e-05	0.00061298
gene-LOC4329969	5403.03	0.709002	0.170505	4.15825	3.21e-05	0.000620325
gene-LOC4330461	2227.3	-1.26664	0.304748	-4.15635	3.23e-05	0.000624885
gene-LOC4349044	2054.77	-0.818995	0.197091	-4.15542	3.25e-05	0.00062679
gene-LOC4333583	1738.99	-0.735373	0.177182	-4.15038	3.32e-05	0.000640126
gene-LOC4342396	50.0473	2.41655	0.582634	4.14762	3.36e-05	0.000647244
gene-LOC4335651	179.043	-1.25026	0.301531	-4.14636	3.38e-05	0.000650178
gene-LOC9267428	171.222	-2.56104	0.61772	-4.14595	3.38e-05	0.000650319
gene-LOC4340502	449.09	-1.24935	0.301349	-4.14586	3.39e-05	0.000650319
gene-LOC4328507	977.568	-1.00051	0.241538	-4.14225	3.44e-05	0.000659981
gene-LOC4332389	960.492	-0.892534	0.21551	-4.1415	3.45e-05	0.00066149
gene-LOC4332717	5351.89	-0.680473	0.164377	-4.13972	3.48e-05	0.000666001
gene-LOC9271821	72.3691	-2.40387	0.580759	-4.13919	3.49e-05	0.000666883
gene-LOC4349424	136.19	1.42292	0.343858	4.13811	3.5e-05	0.000669002
gene-LOC4346107	62.8259	2.50979	0.606529	4.13796	3.5e-05	0.000669002
gene-LOC4328311	485.077	-0.897574	0.216922	-4.13778	3.51e-05	0.000669002
gene-LOC4328072	2529.53	-0.991516	0.239691	-4.13665	3.52e-05	0.000671658
gene-LOC4324744	259.553	-1.26869	0.306981	-4.13279	3.58e-05	0.000682022
gene-LOC4344216	1484.93	0.828498	0.200475	4.13268	3.59e-05	0.000682022
gene-LOC107277785	24.0317	-4.62481	1.11924	-4.13212	3.59e-05	0.000683042
gene-LOC4345281	1024.37	-1.03606	0.250913	-4.12914	3.64e-05	0.000691263
gene-LOC4351500	1419.22	-1.00115	0.242489	-4.12863	3.65e-05	0.000692131
gene-LOC4349049	336.65	-1.06336	0.257604	-4.12789	3.66e-05	0.000693669
gene-LOC4344397	5318	-0.674138	0.163369	-4.12647	3.68e-05	0.000697293
gene-LOC4335739	1316.66	-0.744403	0.180493	-4.12427	3.72e-05	0.000703305
gene-LOC4345710	1773.27	-0.915262	0.221962	-4.12351	3.73e-05	0.000704936
gene-LOC4333528	5160.14	0.906638	0.219906	4.12284	3.74e-05	0.000706191
gene-LOC9270547	105.2	-3.23863	0.785569	-4.12266	3.75e-05	0.000706191
gene-LOC112938959	51.7057	-2.67016	0.647984	-4.12073	3.78e-05	0.000711442
gene-LOC4336098	231.448	-1.18335	0.287188	-4.12047	3.78e-05	0.000711566
gene-LOC9269523	578.331	0.852426	0.206993	4.11813	3.82e-05	0.000718112
gene-LOC4349894	1188	-0.747809	0.181636	-4.11707	3.84e-05	0.000720745
gene-LOC4339524	1294.54	0.764711	0.185753	4.11682	3.84e-05	0.000720829
gene-LOC4339501	561.996	-1.77109	0.430389	-4.11509	3.87e-05	0.000725552
gene-LOC4332466	1150.84	-0.849	0.206593	-4.10953	3.96e-05	0.00074207
gene-LOC4331982	347.618	-0.966555	0.235203	-4.10945	3.97e-05	0.00074207
gene-LOC4338877	896.868	-1.04606	0.254627	-4.10819	3.99e-05	0.000745217
gene-LOC4343250	813.284	-0.914567	0.222629	-4.10803	3.99e-05	0.000745217
gene-LOC4326337	3223.55	0.693552	0.168841	4.10773	4e-05	0.000745469
gene-LOC4336832	2673.04	-1.15155	0.280487	-4.10553	4.03e-05	0.000751871
gene-LOC4325351	312.88	-1.19517	0.291169	-4.10473	4.05e-05	0.000753762
gene-LOC9269114	658.457	0.873479	0.21284	4.10392	4.06e-05	0.000755664
gene-LOC4347128	655.802	-0.835423	0.203622	-4.1028	4.08e-05	0.000758606
gene-LOC4324079	854.311	-0.84708	0.206482	-4.10243	4.09e-05	0.000759102
gene-LOC4343798	1507.12	-0.986125	0.240612	-4.0984	4.16e-05	0.000771721
gene-LOC4350187	611.887	0.857496	0.209454	4.09395	4.24e-05	0.000785927
gene-LOC9269310	19.7757	-5.36192	1.30996	-4.09318	4.25e-05	0.000787781
gene-LOC4330898	322.39	-1.04907	0.256345	-4.0924	4.27e-05	0.000789717
gene-LOC4327524	653.044	0.845444	0.206625	4.09169	4.28e-05	0.000791386
gene-LOC9269620	389.043	-1.16957	0.285925	-4.09049	4.3e-05	0.000794728
gene-LOC4349999	311.054	-1.00187	0.244951	-4.09008	4.31e-05	0.00079535
gene-LOC4333986	349.244	-1.28702	0.314686	-4.08987	4.32e-05	0.00079535
gene-LOC4338549	163.341	-1.45714	0.356384	-4.08868	4.34e-05	0.000798659
gene-LOC4342509	539.339	1.09585	0.268098	4.08752	4.36e-05	0.000801918
gene-LOC4337744	13185.8	0.722491	0.176812	4.08622	4.38e-05	0.000805646
gene-LOC4336852	421.118	-4.71206	1.15354	-4.08487	4.41e-05	0.000809512
gene-LOC4328331	507.732	-1.14698	0.2808	-4.08467	4.41e-05	0.000809512
gene-LOC4344865	616.268	-0.920834	0.225526	-4.08305	4.44e-05	0.000814432
gene-LOC107276054	227.583	-2.22383	0.545196	-4.07895	4.52e-05	0.00082813
gene-LOC4330740	274.656	-1.13955	0.279513	-4.07692	4.56e-05	0.000834603
gene-LOC4350079	1989	0.806324	0.197788	4.07671	4.57e-05	0.000834603
gene-LOC4324998	216.246	-1.4678	0.360093	-4.07617	4.58e-05	0.000835743
gene-LOC4343888	408.542	-1.39708	0.342963	-4.07356	4.63e-05	0.000844104
gene-LOC4332219	146.078	-1.71974	0.422204	-4.07323	4.64e-05	0.000844104
gene-LOC4332018	960.61	-0.878714	0.215736	-4.0731	4.64e-05	0.000844104
gene-LOC4349748	151.577	-1.51227	0.371292	-4.07298	4.64e-05	0.000844104
gene-LOC4334379	618.08	-1.04284	0.256139	-4.07139	4.67e-05	0.000849101
gene-LOC4352559	3233.05	-0.7983	0.196136	-4.07014	4.7e-05	0.000852874
gene-LOC4340564	2251.75	-1.02927	0.253	-4.06827	4.74e-05	0.000858804
gene-LOC4346410	5206.19	-0.815431	0.200446	-4.06809	4.74e-05	0.000858804
gene-LOC107279853	91.5007	2.91528	0.716661	4.06787	4.74e-05	0.000858811
gene-LOC4343843	570.34	0.927454	0.228037	4.06713	4.76e-05	0.000860765
gene-LOC4344571	1082.14	-0.781977	0.192374	-4.06488	4.81e-05	0.000868282
gene-LOC4324183	99.3814	-1.5675	0.385674	-4.06432	4.82e-05	0.000869564
gene-LOC4330201	2997.61	0.684215	0.168382	4.06347	4.83e-05	0.000871936
gene-LOC4348647	1761.88	0.994939	0.244932	4.0621	4.86e-05	0.000876272
gene-LOC4332364	3558.86	-0.66094	0.162954	-4.05598	4.99e-05	0.000898681
gene-LOC4339462	810.417	0.968473	0.238861	4.05455	5.02e-05	0.000903364
gene-LOC4351588	174.034	-2.16947	0.535199	-4.05357	5.04e-05	0.000905982
gene-LOC4337650	2088.29	0.823083	0.203058	4.05344	5.05e-05	0.000905982
gene-LOC4336004	1993.44	0.863578	0.213114	4.05219	5.07e-05	0.000910008
gene-LOC4345925	779.391	0.911221	0.224887	4.0519	5.08e-05	0.000910298
gene-LOC4334545	4164.53	0.641953	0.158601	4.0476	5.17e-05	0.000926335
gene-LOC9270472	171.081	1.27021	0.313933	4.04612	5.21e-05	0.00093135
gene-LOC4341730	229.339	-1.08793	0.268989	-4.04452	5.24e-05	0.000936872
gene-LOC4335058	747.498	0.860455	0.212791	4.04367	5.26e-05	0.000938712
gene-LOC4338040	4479.18	0.681675	0.16858	4.04363	5.26e-05	0.000938712
gene-LOC4337358	1897.58	-0.713532	0.176569	-4.0411	5.32e-05	0.000948002
gene-LOC4332372	1760.25	0.682377	0.168983	4.03815	5.39e-05	0.000959143
gene-LOC4329142	717.078	-0.872226	0.216067	-4.03682	5.42e-05	0.000963709
gene-LOC4326087	254.698	-1.0919	0.270578	-4.03544	5.45e-05	0.000968499
gene-LOC4338013	670.459	0.860689	0.213449	4.03229	5.52e-05	0.000980675
gene-LOC107277389	306.236	-1.58784	0.393948	-4.03058	5.56e-05	0.000986959
gene-LOC4350949	621.198	0.939192	0.233114	4.0289	5.6e-05	0.000993137
gene-LOC9267225	272.512	-1.15025	0.28556	-4.02806	5.62e-05	0.000995784
gene-LOC4348138	471.615	1.18797	0.294967	4.02748	5.64e-05	0.000997331
gene-LOC4343098	1329.84	-0.706229	0.175375	-4.02698	5.65e-05	0.000998555
gene-LOC4346035	1233.09	0.751368	0.186694	4.02461	5.71e-05	0.00100774
gene-LOC4329356	293.094	-1.0927	0.271594	-4.0233	5.74e-05	0.00101245
gene-LOC4338755	1928	-0.774495	0.192537	-4.02258	5.76e-05	0.00101326
gene-LOC4327301	2911.53	-0.691932	0.172014	-4.02253	5.76e-05	0.00101326
gene-LOC4327364	855.331	-1.20896	0.300553	-4.02247	5.76e-05	0.00101326
gene-LOC112939659	218.836	-1.12097	0.278727	-4.02175	5.78e-05	0.00101546
gene-LOC4352824	4036.77	0.715486	0.177927	4.02125	5.79e-05	0.0010167
gene-LOC4332615	1109.93	-0.94143	0.234165	-4.02036	5.81e-05	0.00101961
gene-LOC4331386	467.732	-1.51953	0.378531	-4.01427	5.96e-05	0.00104536
gene-LOC9267389	624.214	-1.45485	0.362448	-4.01396	5.97e-05	0.00104559
gene-LOC4324026	735.515	-1.03206	0.257128	-4.01379	5.98e-05	0.00104559
gene-LOC4347902	3539.92	0.636589	0.158706	4.01112	6.04e-05	0.00105654
gene-LOC4330908	3139.68	-0.778288	0.194111	-4.0095	6.08e-05	0.00106281
gene-LOC4333712	111.865	-2.66394	0.66444	-4.0093	6.09e-05	0.00106281
gene-LOC9267517	313.994	-1.00808	0.251541	-4.00762	6.13e-05	0.00106942
gene-LOC4334728	1673.66	0.797088	0.198975	4.00597	6.18e-05	0.00107598
gene-LOC4340602	117.741	-1.40048	0.349691	-4.0049	6.2e-05	0.0010799
gene-LOC4330713	415.801	-1.11351	0.27815	-4.00326	6.25e-05	0.00108645
gene-LOC4342314	24.8861	-3.82496	0.955625	-4.00258	6.27e-05	0.0010886
gene-LOC4325945	27.141	-4.19685	1.04921	-4.00001	6.33e-05	0.0010995
gene-LOC9269178	11255.3	0.75878	0.189753	3.99878	6.37e-05	0.00110422
gene-LOC4331729	4721.37	0.624212	0.156111	3.99852	6.37e-05	0.00110444
gene-LOC4351034	508.934	0.999939	0.250413	3.99316	6.52e-05	0.00112875
gene-LOC4329339	25881.6	0.701205	0.175656	3.99192	6.55e-05	0.00113363
gene-LOC4347298	66.1683	-1.83008	0.458554	-3.99098	6.58e-05	0.00113713
gene-LOC4326868	250.308	-1.19394	0.299192	-3.99053	6.59e-05	0.00113827
gene-LOC4341285	1398.34	-1.10764	0.277829	-3.98678	6.7e-05	0.00115541
gene-LOC4342467	1073.19	-0.856943	0.21501	-3.9856	6.73e-05	0.00116012
gene-LOC4338034	305.581	-1.03241	0.259256	-3.98219	6.83e-05	0.00117584
gene-LOC4324469	1893.89	-1.12324	0.282136	-3.98119	6.86e-05	0.00117978
gene-LOC4324940	22077.8	0.651752	0.163731	3.98063	6.87e-05	0.0011815
gene-LOC4333747	89.3182	-2.05488	0.51628	-3.98018	6.89e-05	0.00118272
gene-LOC4332273	608.678	-0.898468	0.226047	-3.9747	7.05e-05	0.00120921
gene-LOC4351600	321.59	-0.949891	0.239044	-3.9737	7.08e-05	0.00121321
gene-LOC107277295	87.1792	-3.41064	0.858382	-3.97334	7.09e-05	0.00121401
gene-LOC9270182	200.364	1.59785	0.402498	3.96984	7.19e-05	0.0012309
gene-LOC4350646	967.299	-0.972068	0.244972	-3.96808	7.25e-05	0.00123889
gene-LOC4331652	604.9	-1.02149	0.257591	-3.96557	7.32e-05	0.00125094
gene-LOC4343189	944.274	-0.826429	0.208463	-3.96439	7.36e-05	0.00125573
gene-LOC4335640	1093.56	0.801194	0.202105	3.96424	7.36e-05	0.00125573
gene-LOC4332475	1392.79	-1.09391	0.275987	-3.96364	7.38e-05	0.00125723
gene-LOC4336765	815.061	-3.19106	0.805104	-3.96353	7.38e-05	0.00125723
gene-LOC4351252	700.57	-0.945911	0.238695	-3.96284	7.41e-05	0.00125978
gene-LOC4328001	236.613	-1.06767	0.269488	-3.96183	7.44e-05	0.00126404
gene-LOC4330961	1346.36	-1.05806	0.267173	-3.9602	7.49e-05	0.00127158
gene-LOC4349835	4433.77	0.674613	0.170376	3.95956	7.51e-05	0.00127386
gene-LOC4351628	220.132	1.48844	0.37602	3.95842	7.54e-05	0.00127888
gene-LOC4346012	2361.21	0.765259	0.193342	3.95806	7.56e-05	0.00127969
gene-LOC4326817	392.377	0.931369	0.235326	3.95777	7.57e-05	0.00128009
gene-LOC4340994	390.797	-1.51166	0.382021	-3.95701	7.59e-05	0.00128306
gene-LOC4347937	214.651	-1.68586	0.426088	-3.9566	7.6e-05	0.00128417
gene-LOC4345241	961.289	-0.732634	0.185186	-3.95621	7.61e-05	0.00128514
gene-LOC4345177	689.783	-0.835844	0.211289	-3.95594	7.62e-05	0.00128549
gene-LOC4339751	1647.47	-0.915214	0.231398	-3.95515	7.65e-05	0.00128862
gene-LOC4349105	286.789	-0.999738	0.2529	-3.95309	7.71e-05	0.00129864
gene-LOC4342235	83.0589	-1.61943	0.409692	-3.9528	7.72e-05	0.00129912
gene-LOC107277145	183.347	-1.24643	0.315471	-3.951	7.78e-05	0.00130677
gene-LOC4350002	5219.88	0.792494	0.200582	3.95098	7.78e-05	0.00130677
gene-LOC4347529	2105.4	-0.68225	0.172688	-3.95077	7.79e-05	0.00130677
gene-LOC9272160	223.706	-1.1968	0.303237	-3.94676	7.92e-05	0.00132773
gene-LOC107282070	22.2913	-3.65274	0.92575	-3.94571	7.96e-05	0.00133236
gene-LOC4347402	5711.29	0.900362	0.228228	3.94501	7.98e-05	0.00133426
gene-LOC9268895	84.2888	-1.94972	0.494249	-3.9448	7.99e-05	0.00133426
gene-LOC4333863	1137.94	0.745965	0.189103	3.94476	7.99e-05	0.00133426
gene-LOC4331910	205.326	-1.69355	0.429566	-3.94246	8.06e-05	0.00134592
gene-LOC4334719	1290.39	-0.778767	0.197553	-3.94206	8.08e-05	0.00134702
gene-LOC4325344	697.277	-0.984844	0.249898	-3.94099	8.11e-05	0.00135192
gene-OrsajCp086	321.297	1.11659	0.283443	3.9394	8.17e-05	0.00135973
gene-LOC4328098	141.472	1.32251	0.335818	3.93817	8.21e-05	0.00136556
gene-LOC4326973	813.451	-0.762816	0.19372	-3.93772	8.23e-05	0.00136692
gene-LOC112936068	19.732	-3.70341	0.940742	-3.93669	8.26e-05	0.00137164
gene-LOC4342732	82.6253	-2.20133	0.559292	-3.93592	8.29e-05	0.00137487
gene-LOC4326209	508.575	-0.839389	0.213291	-3.93542	8.31e-05	0.00137657
gene-LOC9270657	2039.1	-5.63843	1.43282	-3.9352	8.31e-05	0.00137668
gene-LOC4345537	1066.87	-0.796151	0.202407	-3.93342	8.37e-05	0.00138574
gene-LOC4344182	1862.43	-1.18556	0.301669	-3.93	8.49e-05	0.00140441
gene-LOC4352565	109.919	-1.62117	0.412619	-3.92899	8.53e-05	0.0014091
gene-LOC4331792	243.747	-1.02911	0.262049	-3.92717	8.6e-05	0.00141858
gene-LOC4328509	968.42	-1.01599	0.258731	-3.92682	8.61e-05	0.00141947
gene-LOC4331942	1430.65	-0.91374	0.232706	-3.92659	8.62e-05	0.00141961
gene-LOC4324472	125.525	-1.36266	0.347066	-3.92621	8.63e-05	0.00142063
gene-LOC4338868	904.5	-0.872923	0.222579	-3.92186	8.79e-05	0.00144533
gene-LOC4343183	2545.19	0.653941	0.166761	3.92143	8.8e-05	0.00144671
gene-LOC4347152	688.503	-1.14327	0.291657	-3.91991	8.86e-05	0.00145463
gene-LOC9270457	544.65	-0.820787	0.209513	-3.91759	8.94e-05	0.00146744
gene-LOC4345935	1165.84	-0.99115	0.253069	-3.91652	8.98e-05	0.00147192
gene-LOC4350629	369.234	-0.972331	0.248268	-3.91645	8.99e-05	0.00147192
gene-LOC4334350	76.0021	-1.65852	0.423734	-3.91405	9.08e-05	0.0014854
gene-LOC4344299	1432.23	-0.959147	0.245076	-3.91367	9.09e-05	0.00148648
gene-LOC4336862	161.918	-2.10951	0.539376	-3.91103	9.19e-05	0.00150157
gene-LOC9268661	103.47	1.51267	0.386853	3.9102	9.22e-05	0.00150543
gene-LOC4331394	118.969	-1.40794	0.360184	-3.90894	9.27e-05	0.00151209
gene-LOC4327868	26.6164	-3.54048	0.905797	-3.90869	9.28e-05	0.00151234
gene-LOC4347745	692.874	-0.959759	0.245704	-3.90616	9.38e-05	0.00152699
gene-LOC4351201	391.003	0.892191	0.228545	3.90378	9.47e-05	0.00154082
gene-LOC4349979	6030.32	0.638796	0.163661	3.90317	9.49e-05	0.00154341
gene-LOC4333033	568.72	-0.936482	0.239998	-3.90205	9.54e-05	0.0015493
gene-LOC4343629	1255.5	-0.89702	0.229919	-3.90146	9.56e-05	0.00155089
gene-LOC4345435	295.132	-1.03047	0.264136	-3.90128	9.57e-05	0.00155089
gene-LOC4330667	638.036	-1.02658	0.263145	-3.90119	9.57e-05	0.00155089
gene-LOC4339994	7958.87	-1.2049	0.308882	-3.90084	9.59e-05	0.00155187
gene-LOC4352768	1773.16	0.844908	0.216632	3.9002	9.61e-05	0.00155464
gene-LOC4327038	106.736	-1.43345	0.367667	-3.89877	9.67e-05	0.00156258
gene-LOC4332725	1422.34	1.03228	0.264851	3.89759	9.72e-05	0.00156888
gene-LOC4337454	1611.31	-0.8874	0.22772	-3.8969	9.74e-05	0.00157209
gene-LOC9266439	1604.82	-0.726015	0.186361	-3.89573	9.79e-05	0.00157835
gene-LOC4342039	324.71	-0.943499	0.242209	-3.89539	9.8e-05	0.00157931
gene-LOC4332759	189.09	-1.2323	0.316413	-3.89458	9.84e-05	0.00158323
gene-LOC9270984	57.9588	-2.01745	0.518123	-3.89376	9.87e-05	0.00158733
gene-LOC4336554	1982.1	-0.807103	0.207313	-3.89315	9.89e-05	0.00158998
gene-LOC4326266	1304.44	0.919015	0.236129	3.892	9.94e-05	0.00159621
gene-LOC4343485	482.195	0.962315	0.247335	3.89074	9.99e-05	0.00160322
gene-LOC4331268	876.985	-0.870732	0.22383	-3.89014	0.000100185	0.00160585
gene-LOC4344852	1242.03	0.775367	0.199331	3.88985	0.000100307	0.00160649
gene-LOC4329091	380.406	0.951596	0.244652	3.8896	0.000100411	0.00160683
gene-LOC4344664	614.373	0.889938	0.228911	3.88771	0.000101195	0.00161804
gene-LOC4338807	1035.38	-0.726797	0.186973	-3.88718	0.000101414	0.0016202
gene-LOC4346559	572.601	-0.857602	0.220642	-3.88685	0.000101554	0.00162112
gene-LOC107276314	373.326	1.04423	0.268914	3.88312	0.000103125	0.00164485
gene-LOC4344057	80.1537	-1.71049	0.440713	-3.88119	0.000103947	0.0016566
gene-LOC4344940	77.6193	1.9568	0.504357	3.87979	0.000104546	0.00166478
gene-LOC9267767	1037.74	0.703345	0.181301	3.87943	0.000104701	0.00166588
gene-LOC4348145	88.9007	1.77031	0.456426	3.87863	0.000105045	0.00166999
gene-LOC4351246	182.779	-1.37341	0.354184	-3.87769	0.000105454	0.00167513
gene-LOC4351401	2932.05	0.971909	0.25069	3.87694	0.000105779	0.00167765
gene-LOC4349500	427.79	-0.889235	0.229366	-3.87692	0.000105785	0.00167765
gene-LOC4345952	552.139	0.825161	0.213002	3.87395	0.000107084	0.00169616
gene-LOC4347667	461.622	-0.897073	0.231571	-3.87386	0.000107127	0.00169616
gene-LOC4352915	16.9514	-4.53204	1.1701	-3.87321	0.000107412	0.00169929
gene-LOC4330679	695.759	-1.32053	0.340971	-3.87285	0.000107571	0.00170043
gene-LOC4330670	1171.6	-0.781134	0.201779	-3.87124	0.000108283	0.0017103
gene-LOC4342332	161.922	-1.60264	0.414219	-3.86906	0.000109256	0.00172426
gene-LOC4339208	45.0962	-2.95607	0.764136	-3.86852	0.000109499	0.00172669
gene-LOC4331964	505.023	1.09095	0.282122	3.86695	0.000110207	0.00173645
gene-LOC4345437	869.788	-0.754636	0.195161	-3.86674	0.000110301	0.00173652
gene-LOC4336983	5953.01	0.700017	0.18105	3.86643	0.000110439	0.00173729
gene-LOC4338545	2199.95	0.769502	0.199034	3.86619	0.000110549	0.00173762
gene-LOC4336391	376.756	-1.61315	0.417276	-3.86591	0.000110675	0.00173819
gene-LOC107278323	28.075	2.95634	0.765293	3.86302	0.000111994	0.0017575
gene-LOC4336368	490.892	0.847444	0.219421	3.86218	0.000112382	0.00176216
gene-LOC4329067	2852.22	0.767758	0.198805	3.86186	0.000112526	0.001763
gene-LOC4343357	706.887	0.878948	0.227616	3.86154	0.000112677	0.00176394
gene-LOC4343503	159.747	-1.50074	0.388679	-3.86114	0.000112859	0.00176537
gene-LOC4340706	1656.17	-0.662295	0.171721	-3.8568	0.00011488	0.00179417
gene-LOC4337220	155.053	1.53328	0.397553	3.85679	0.000114884	0.00179417
gene-LOC4342537	142.736	1.30861	0.339368	3.85602	0.000115247	0.00179838
gene-LOC4338238	2223.55	0.874177	0.226837	3.85376	0.000116317	0.00181364
gene-LOC4348707	273.025	-0.985269	0.255921	-3.8499	0.000118167	0.0018403
gene-LOC4324686	1505.03	0.65964	0.171344	3.8498	0.000118217	0.0018403
gene-LOC4349269	1540.26	-1.25625	0.326465	-3.84803	0.000119074	0.00185216
gene-LOC4328220	608.363	-0.958567	0.249166	-3.8471	0.000119526	0.00185772
gene-LOC4335718	1377.74	0.972447	0.252977	3.84401	0.000121042	0.00187978
gene-LOC9266352	40.3509	-2.42678	0.631528	-3.84271	0.000121683	0.00188709
gene-LOC4341198	78.2781	-3.14294	0.817908	-3.84266	0.000121707	0.00188709
gene-LOC4342825	186.482	1.35871	0.353764	3.84073	0.00012267	0.0019005
gene-LOC4332184	551.541	-1.70336	0.443729	-3.83874	0.000123667	0.00191264
gene-LOC4328118	847.313	-1.10162	0.286986	-3.83859	0.000123744	0.00191264
gene-LOC4347775	171.563	1.1708	0.305008	3.83858	0.000123748	0.00191264
gene-LOC4331939	286.157	-1.16178	0.30274	-3.83757	0.000124259	0.00191902
gene-LOC4335460	450.452	-1.43826	0.375067	-3.83468	0.000125727	0.00194015
gene-LOC4336076	1016.28	-1.36911	0.357353	-3.83125	0.000127493	0.00196584
gene-LOC4338154	484.685	-1.36744	0.356987	-3.83049	0.000127888	0.00197037
gene-LOC4337272	12672.2	-0.639526	0.167005	-3.82938	0.000128467	0.00197772
gene-LOC4327785	106.933	-1.43687	0.375359	-3.828	0.00012919	0.00198728
gene-LOC4332771	1802.78	-0.864714	0.225949	-3.82703	0.000129701	0.00199356
gene-LOC4343425	88.2269	-1.5857	0.41437	-3.82677	0.000129835	0.00199405
gene-LOC4340040	331.169	-1.126	0.294297	-3.82607	0.000130206	0.00199677
gene-LOC4337056	2180.16	-0.796226	0.208107	-3.82605	0.000130217	0.00199677
gene-LOC4352463	253.696	1.23975	0.324138	3.82476	0.000130899	0.00200564
gene-LOC4333379	1171.61	-0.741625	0.194	-3.82281	0.000131938	0.00201997
gene-LOC4332032	270.72	-0.977954	0.256054	-3.81933	0.000133813	0.00204707
gene-LOC9271182	187.285	-11.0848	2.90269	-3.8188	0.000134103	0.0020499
gene-LOC4347022	1675.31	0.681165	0.178416	3.81784	0.000134623	0.00205622
gene-LOC4334800	472.518	-0.927364	0.243026	-3.81591	0.000135682	0.00206946
gene-LOC4352083	7347.5	-0.731444	0.191685	-3.81587	0.000135702	0.00206946
gene-LOC4349966	11231.8	0.609235	0.159669	3.81563	0.000135838	0.0020699
gene-LOC4333201	1560.72	-0.672761	0.176404	-3.81376	0.000136869	0.00208381
gene-LOC4332127	204.848	-1.1855	0.310861	-3.81359	0.000136965	0.00208381
gene-LOC4334783	49.0699	2.1537	0.564799	3.81322	0.000137167	0.00208525
gene-LOC4330859	603.488	-0.837771	0.219747	-3.81244	0.000137602	0.00209024
gene-LOC4323945	3440.83	-0.635357	0.166699	-3.8114	0.000138183	0.00209742
gene-LOC4329972	35.3972	-2.4748	0.649381	-3.81102	0.000138395	0.00209901
gene-LOC4330957	1457.6	-1.08323	0.284303	-3.81012	0.000138897	0.00210499
gene-LOC9270208	838.657	-0.768968	0.201906	-3.80855	0.000139785	0.00211679
gene-LOC4348336	4029.54	0.721788	0.189564	3.80761	0.000140315	0.00212316
gene-LOC4342479	894.71	-1.00235	0.263266	-3.80735	0.000140463	0.00212375
gene-LOC4339484	130.38	1.30701	0.343426	3.80579	0.000141351	0.00213392
gene-LOC112938786	549.085	-1.04222	0.273862	-3.80563	0.000141446	0.00213392
gene-LOC4324772	776.893	-1.01978	0.267968	-3.80559	0.000141465	0.00213392
gene-LOC4325493	159.304	-1.37772	0.362189	-3.80388	0.00014245	0.00214712
gene-LOC4333415	77.315	-1.69226	0.444941	-3.80333	0.000142763	0.00215018
gene-LOC4344545	776.325	-1.27057	0.334147	-3.80243	0.000143285	0.00215637
gene-LOC4350748	58.4875	2.08526	0.548458	3.80205	0.000143504	0.002158
gene-LOC4333296	5698.94	-0.716763	0.188651	-3.79941	0.000145042	0.00217811
gene-LOC4332252	87.4349	-2.11593	0.556915	-3.79937	0.000145065	0.00217811
gene-LOC4331045	707.52	-1.0731	0.282495	-3.79867	0.000145476	0.00218259
gene-LOC4337048	756.033	0.95045	0.250313	3.79704	0.000146432	0.00219392
gene-LOC4328620	3743.12	0.718122	0.189129	3.797	0.000146457	0.00219392
gene-LOC4339196	15392.1	-0.767379	0.202159	-3.79593	0.000147093	0.00220046
gene-LOC4352346	5151.99	0.744663	0.196176	3.79588	0.000147119	0.00220046
gene-LOC4349962	140.995	-2.27596	0.600271	-3.79157	0.000149701	0.00223735
gene-LOC4345656	3987.66	1.10284	0.29096	3.79033	0.000150446	0.00224676
gene-LOC4325978	359.514	-1.53847	0.405982	-3.78951	0.000150945	0.00225249
gene-LOC4327245	300.526	-1.34439	0.354906	-3.78802	0.000151851	0.00226426
gene-LOC4350758	771.77	-0.838709	0.221542	-3.78577	0.000153231	0.00228309
gene-LOC4337711	446.721	-0.900727	0.23794	-3.78552	0.000153389	0.0022837
gene-LOC4333368	804.422	0.743881	0.196817	3.77955	0.000157111	0.00233732
gene-LOC4339262	3496.19	0.723824	0.191543	3.7789	0.000157521	0.00234068
gene-LOC4324714	63.8707	-1.79484	0.474985	-3.77873	0.000157628	0.00234068
gene-LOC112935998	6096.5	0.755608	0.199991	3.77821	0.000157958	0.00234068
gene-LOC4338660	1074.44	-0.902693	0.238932	-3.77804	0.00015807	0.00234068
gene-LOC4339518	10474.8	0.621958	0.164631	3.77788	0.000158166	0.00234068
gene-LOC4346022	3000.64	0.769325	0.203639	3.77788	0.000158167	0.00234068
gene-LOC4339083	91.9679	2.58449	0.684114	3.77786	0.000158179	0.00234068
gene-LOC9272621	804.867	0.834336	0.221075	3.774	0.00016065	0.00237545
gene-LOC4339648	23.9389	-3.7655	0.997904	-3.77341	0.000161033	0.00237931
gene-LOC4338258	1365.92	0.66339	0.175826	3.77299	0.000161305	0.00238053
gene-LOC9266262	229.61	1.21854	0.322973	3.7729	0.000161361	0.00238053
gene-LOC4344312	4541.82	0.60659	0.160826	3.77171	0.000162133	0.00238911
gene-LOC4331688	2452.68	-0.926323	0.245603	-3.77162	0.000162188	0.00238911
gene-LOC4331028	227.038	-1.08135	0.286743	-3.77116	0.000162491	0.00239177
gene-LOC4347750	315.532	-1.05763	0.280469	-3.77095	0.000162628	0.00239198
gene-LOC4324333	3891.9	0.996465	0.264297	3.77025	0.000163084	0.00239687
gene-LOC4337283	2288.93	-0.742279	0.196946	-3.76896	0.000163932	0.00240751
gene-LOC4331468	2414.17	-0.884447	0.234763	-3.76741	0.000164952	0.00242066
gene-LOC4332217	128.369	-1.28886	0.342202	-3.76638	0.000165631	0.0024288
gene-LOC4333197	260.62	-2.02714	0.538325	-3.76565	0.000166117	0.00243409
gene-LOC4327740	2996.47	0.648169	0.172248	3.76299	0.000167894	0.00245764
gene-LOC4332065	56.939	-1.94963	0.518123	-3.76287	0.000167977	0.00245764
gene-LOC4347546	2885.57	0.918657	0.244409	3.75868	0.000170809	0.0024972
gene-LOC9272396	208.267	-1.08337	0.288323	-3.75751	0.000171613	0.00250708
gene-LOC4328696	156.041	-1.21986	0.32477	-3.75608	0.000172596	0.00251954
gene-LOC4351999	1153.18	-0.700859	0.186646	-3.75501	0.000173333	0.0025284
gene-LOC4346031	213.246	-1.50679	0.401331	-3.75448	0.000173704	0.00253192
gene-LOC4351433	195.011	-1.30272	0.347058	-3.7536	0.000174312	0.00253888
gene-LOC4343616	463.08	-4.07106	1.08469	-3.75319	0.000174601	0.00254118
gene-LOC4324301	176.731	-1.90209	0.50683	-3.75292	0.000174789	0.00254201
gene-LOC4326315	796.242	-0.824298	0.219989	-3.747	0.000178961	0.00260075
gene-LOC4342313	219.698	-6.04138	1.61255	-3.74647	0.000179342	0.00260435
gene-LOC4327476	510.978	-0.992134	0.264877	-3.74564	0.000179932	0.00261095
gene-LOC4351095	6066.01	-0.626494	0.167326	-3.74415	0.000181007	0.00262366
gene-LOC4347740	97.2442	-1.4874	0.397269	-3.74405	0.000181077	0.00262366
gene-LOC4326903	2713.81	0.710457	0.189873	3.74175	0.000182746	0.00264587
gene-LOC4341695	1350.4	-0.75302	0.201415	-3.73866	0.000185006	0.0026766
gene-LOC4352791	3713.62	-0.651861	0.174384	-3.73808	0.00018543	0.00268075
gene-LOC4342564	467.133	-0.926135	0.247819	-3.73714	0.000186123	0.00268876
gene-LOC4329347	1101.28	-0.670576	0.179468	-3.73646	0.000186626	0.002694
gene-LOC4352846	656.256	-1.21618	0.325504	-3.73628	0.000186762	0.002694
gene-LOC4336790	2178.99	-0.724297	0.193907	-3.73528	0.000187506	0.00270273
gene-LOC4350679	69.2379	-1.85297	0.49635	-3.73319	0.000189073	0.00272329
gene-LOC107276549	4153.28	-0.882149	0.236385	-3.73183	0.000190095	0.00273582
gene-LOC4341538	228.285	1.01895	0.273061	3.73159	0.000190273	0.00273582
gene-LOC4333096	390.399	-1.07674	0.288557	-3.73147	0.000190364	0.00273582
gene-LOC4324524	3748.89	-0.669063	0.179372	-3.73004	0.000191448	0.00274936
gene-LOC4330695	31.7323	2.58853	0.694019	3.72977	0.000191651	0.00275026
gene-LOC4328316	137.93	-1.31095	0.351566	-3.72888	0.000192336	0.00275805
gene-LOC4341688	3009.35	1.04299	0.279839	3.72713	0.000193676	0.00277521
gene-LOC4342318	3574.4	3.19323	0.856861	3.72666	0.000194033	0.00277828
gene-LOC4333970	6843.22	-0.869567	0.233395	-3.72573	0.000194752	0.00278653
gene-LOC4347180	7347.61	0.890029	0.238931	3.72505	0.00019528	0.00279018
gene-LOC4344473	195.62	-1.20906	0.324576	-3.72503	0.000195294	0.00279018
gene-LOC4344425	207.062	1.60638	0.431351	3.72408	0.000196032	0.00279812
gene-LOC4325244	4072.98	0.782657	0.210169	3.72394	0.000196137	0.00279812
gene-LOC4324757	1123.53	-0.711671	0.191159	-3.72292	0.000196931	0.00280739
gene-LOC4340438	435.73	-1.0295	0.276587	-3.72216	0.000197526	0.00281381
gene-LOC4347000	4605.46	-0.666346	0.179187	-3.71872	0.000200236	0.00284879
gene-LOC107281990	57.8467	-1.83745	0.494114	-3.71867	0.000200274	0.00284879
gene-LOC4351086	164.822	1.23711	0.332707	3.71833	0.000200547	0.00285058
gene-LOC4336216	2684.97	-0.608581	0.16373	-3.71697	0.000201627	0.00286383
gene-LOC112936022	1126.6	0.723356	0.194646	3.71626	0.000202191	0.00286975
gene-LOC4344054	3753.73	0.628608	0.169174	3.71576	0.000202594	0.00287338
gene-LOC4334300	3627.5	-0.800321	0.215397	-3.71556	0.000202752	0.00287352
gene-LOC9270188	364.356	-0.90562	0.243777	-3.71496	0.000203238	0.00287831
gene-LOC4346927	229.212	-1.0676	0.287409	-3.71456	0.00020356	0.00287882
gene-LOC4326840	1137.18	-1.08206	0.291304	-3.71455	0.00020357	0.00287882
gene-LOC4342100	2267.81	0.714054	0.192302	3.71318	0.000204672	0.00289231
gene-LOC4330404	1109.72	-0.971255	0.261685	-3.71154	0.000206004	0.00290902
gene-LOC4346845	698.09	-0.824362	0.222124	-3.71127	0.000206221	0.00290998
gene-LOC4337337	6124.77	0.796755	0.21475	3.71014	0.000207142	0.00292086
gene-LOC4330560	480.288	-0.81419	0.219473	-3.70975	0.000207467	0.00292332
gene-LOC4351767	244.565	-1.33781	0.360681	-3.70912	0.000207978	0.00292839
gene-LOC4346800	413.085	-0.965811	0.260439	-3.7084	0.000208576	0.00293469
gene-LOC4324747	89.0444	-1.81759	0.490333	-3.70685	0.00020985	0.00295031
gene-LOC9266678	383.01	0.87691	0.236575	3.70669	0.00020999	0.00295031
gene-LOC4351197	176.029	1.39505	0.376426	3.70604	0.000210527	0.00295574
gene-LOC4329695	493.044	-0.837474	0.226092	-3.70412	0.000212122	0.00297521
gene-LOC4343760	272.928	-1.24685	0.336622	-3.70401	0.00021222	0.00297521
gene-LOC107278720	233.537	-1.34723	0.363843	-3.70279	0.000213243	0.0029874
gene-LOC4331275	520.895	-0.999413	0.27	-3.70153	0.000214299	0.00300004
gene-LOC9272651	265.458	1.23215	0.333034	3.69976	0.000215807	0.00301897
gene-LOC4337133	64.4484	2.21895	0.599842	3.69923	0.000216256	0.00302308
gene-LOC4324029	2186.5	0.846728	0.228999	3.69752	0.000217718	0.00304133
gene-LOC4337342	81.7751	-2.32873	0.629874	-3.69713	0.000218051	0.0030438
gene-LOC9266204	1116.48	0.757894	0.205143	3.69446	0.000220355	0.00307375
gene-LOC4340946	40.1979	-2.17941	0.590126	-3.69312	0.000221517	0.00308776
gene-LOC4342771	1328.77	-0.760167	0.205901	-3.6919	0.000222585	0.00310042
gene-LOC4333210	398.732	0.83447	0.226074	3.69114	0.000223255	0.00310753
gene-LOC4346336	2032.29	0.904922	0.245232	3.69007	0.000224191	0.00311832
gene-LOC4324873	21668	0.704424	0.190907	3.68989	0.000224355	0.00311838
gene-LOC4345153	200.727	-1.23101	0.333732	-3.68864	0.00022546	0.0031315
gene-LOC4324056	776.687	-1.14298	0.309886	-3.6884	0.000225665	0.0031321
gene-LOC9271323	1184.47	1.16003	0.314579	3.68757	0.000226408	0.00314018
gene-LOC4352110	1302.17	0.686091	0.186078	3.68711	0.000226818	0.00314363
gene-LOC4336284	216.069	-1.89659	0.514416	-3.68689	0.000227014	0.00314411
gene-LOC4329938	681.207	-1.35581	0.367856	-3.6857	0.000228073	0.00315652
gene-LOC4337691	829.348	0.814022	0.220984	3.68363	0.000229936	0.00318005
gene-LOC4349165	6053.05	0.605087	0.164296	3.6829	0.000230594	0.00318688
gene-LOC4347859	241.558	-1.0978	0.298158	-3.68192	0.000231483	0.00319623
gene-LOC4337919	82.0115	-1.59705	0.433791	-3.68163	0.000231751	0.00319623
gene-LOC4328874	409.662	-0.863808	0.234628	-3.68161	0.000231763	0.00319623
gene-LOC4343788	316.635	-0.887333	0.241046	-3.68117	0.000232164	0.0031995
gene-LOC4344267	3746.68	0.58617	0.15929	3.67989	0.000233333	0.00321332
gene-LOC4327179	911.664	-0.742347	0.201864	-3.67747	0.000235561	0.00324171
gene-LOC4339123	382.272	-0.916557	0.24927	-3.67696	0.000236027	0.00324582
gene-LOC4344318	249.944	1.16165	0.315995	3.67616	0.000236772	0.00325378
gene-LOC4330649	10111.9	-0.863673	0.234963	-3.67579	0.000237116	0.00325621
gene-LOC4336365	4288.18	-0.612754	0.166759	-3.67448	0.000238332	0.0032706
gene-LOC4334093	153.183	-1.21374	0.330334	-3.67428	0.000238519	0.00327086
gene-LOC4341186	210.398	-1.02382	0.278793	-3.67232	0.000240358	0.00329375
gene-LOC4334283	61.7028	-1.89008	0.514738	-3.67192	0.000240731	0.00329654
gene-LOC4323834	231.104	-1.11203	0.302972	-3.67041	0.000242159	0.00331376
gene-LOC4331337	488.324	0.814804	0.222081	3.66895	0.00024355	0.00333045
gene-LOC4333280	1963.11	0.711398	0.193962	3.66771	0.000244735	0.00334431
gene-LOC4334160	1668.08	0.634026	0.172878	3.66747	0.000244967	0.00334513
gene-LOC4334386	8027.29	0.708007	0.19309	3.66672	0.000245682	0.00335254
gene-LOC4347885	2856.24	-0.594099	0.162082	-3.66542	0.000246933	0.00336725
gene-LOC4352848	293.262	-1.1222	0.306294	-3.66381	0.00024849	0.00338611
gene-LOC4352538	432.318	-0.982784	0.268274	-3.66336	0.000248925	0.0033877
gene-LOC4336904	43.0433	-3.1187	0.851327	-3.66333	0.000248955	0.0033877
gene-LOC4338780	295.502	-1.12273	0.306535	-3.66263	0.000249637	0.00339461
gene-LOC4346491	352.409	-0.885071	0.241718	-3.66158	0.000250662	0.00340617
gene-LOC4336911	518.969	1.14231	0.312106	3.65999	0.000252221	0.00342497
gene-LOC4352652	452.344	1.03311	0.282291	3.65972	0.000252495	0.00342629
gene-LOC4343395	428.743	1.2302	0.336233	3.65877	0.00025343	0.00343658
gene-LOC112936089	73.1374	-1.87307	0.512008	-3.65829	0.000253905	0.00344034
gene-LOC4350518	120.229	-1.68145	0.459648	-3.65813	0.000254061	0.00344034
gene-LOC4337190	1137.12	0.850238	0.232445	3.65779	0.000254395	0.00344247
gene-LOC4332567	169.478	-1.13779	0.311412	-3.65365	0.000258542	0.00349616
gene-LOC4352855	729.128	-0.876629	0.240056	-3.65176	0.000260447	0.00351778
gene-LOC4339804	344.513	-1.13789	0.311605	-3.65171	0.000260503	0.00351778
gene-LOC4345328	813.55	-0.749137	0.205218	-3.65044	0.000261787	0.00353267
gene-LOC107275925	53.0995	-2.82387	0.773938	-3.6487	0.000263571	0.00355429
gene-LOC4341471	1105.29	0.982599	0.269454	3.64663	0.000265698	0.00357935
gene-LOC4346569	42.9846	2.38572	0.654244	3.64654	0.000265798	0.00357935
gene-LOC9270348	47.6817	-2.17178	0.59566	-3.646	0.000266351	0.00358432
gene-LOC4336618	4604.31	0.711229	0.195148	3.64456	0.000267851	0.00360201
gene-LOC4327819	6417.25	-0.658985	0.180828	-3.64427	0.000268151	0.00360356
gene-LOC9268565	88.338	-1.46836	0.402969	-3.64384	0.000268597	0.00360705
gene-LOC4349164	152.526	-2.56792	0.704782	-3.64357	0.000268881	0.00360838
gene-LOC4345047	3590.84	-0.698309	0.191699	-3.64273	0.00026976	0.00361768
gene-LOC4327196	208.805	-1.00681	0.276533	-3.64084	0.000271753	0.0036419
gene-LOC4324862	488.453	-0.911652	0.250463	-3.63987	0.000272773	0.00365306
gene-LOC4342731	7541.52	-1.11327	0.305872	-3.63965	0.000273005	0.00365336
gene-LOC4330504	942.677	-1.12999	0.310481	-3.6395	0.000273171	0.00365336
gene-LOC4344507	1541.8	-0.734432	0.201809	-3.63925	0.000273435	0.00365438
gene-LOC4335937	144.498	-1.17701	0.323442	-3.63903	0.000273664	0.00365493
gene-LOC4333431	1551.56	0.660151	0.181424	3.63871	0.000274004	0.00365695
gene-LOC4338962	191.803	1.05245	0.289281	3.63817	0.000274583	0.00366218
gene-LOC4333062	399.511	-1.63993	0.450782	-3.63797	0.000274798	0.00366254
gene-LOC4339226	708.865	-0.8886	0.244299	-3.63735	0.00027546	0.00366783
gene-LOC4348797	804.756	-0.891942	0.245225	-3.63724	0.000275573	0.00366783
gene-LOC4325786	204.716	-1.29395	0.355772	-3.637	0.00027583	0.00366875
gene-LOC4333475	62.6957	-1.69889	0.467249	-3.63594	0.000276971	0.00368141
gene-LOC4325465	413.071	-1.02129	0.281098	-3.63322	0.00027991	0.00371793
gene-LOC4325442	597.03	-0.759188	0.209109	-3.63059	0.000282776	0.00375344
gene-LOC4345450	2462	-1.35285	0.372665	-3.63022	0.000283181	0.00375626
gene-LOC4327188	44.3327	2.4084	0.66347	3.63001	0.000283414	0.00375678
gene-LOC4343172	265.228	-0.949811	0.261713	-3.62921	0.000284295	0.00376589
gene-LOC4348304	97.9483	-1.70602	0.470549	-3.6256	0.000288294	0.00381627
gene-LOC4329967	6020.46	0.89829	0.247843	3.62443	0.000289605	0.00383101
gene-LOC4332896	2069.05	0.985263	0.271888	3.62378	0.000290327	0.00383796
gene-LOC4339435	1580.36	-1.11485	0.307765	-3.6224	0.000291882	0.0038559
gene-LOC4332848	48.8565	-1.90276	0.525412	-3.62147	0.000292936	0.0038672
gene-LOC4332739	1289.64	-0.758918	0.209605	-3.62071	0.000293799	0.00387534
gene-LOC4347459	683.558	-0.757058	0.209099	-3.62057	0.000293952	0.00387534
gene-LOC4330640	562.132	-0.999456	0.276171	-3.61897	0.000295778	0.00389677
gene-LOC4338692	702.274	-1.18839	0.328464	-3.61804	0.000296848	0.00390823
gene-LOC4344285	1403.15	-0.626787	0.173255	-3.61771	0.000297221	0.0039105
gene-LOC4350213	10330.6	0.652387	0.180347	3.6174	0.000297579	0.00391256
gene-LOC4330388	1289.24	-1.22434	0.338604	-3.61585	0.000299361	0.00393333
gene-LOC4342598	2032.07	0.700926	0.193911	3.61467	0.000300729	0.00394864
gene-LOC4338297	1630.5	-1.06552	0.294967	-3.61233	0.000303455	0.00398174
gene-LOC107277966	64.4116	-2.55313	0.70719	-3.61025	0.0003059	0.00401113
gene-LOC4331946	1922.45	-1.34071	0.371394	-3.60994	0.00030627	0.00401327
gene-LOC4333459	950.102	-1.03518	0.286819	-3.60919	0.000307158	0.00402006
gene-LOC4337922	1410.47	0.68603	0.190081	3.60915	0.000307201	0.00402006
gene-LOC4326551	248.885	-0.976093	0.270695	-3.60588	0.000311103	0.00406838
gene-LOC4340052	253.63	0.993212	0.275513	3.60495	0.000312209	0.0040801
gene-LOC4337447	16039.9	-0.599395	0.1663	-3.6043	0.000312999	0.00408768
gene-LOC4341643	2310.74	0.896122	0.248804	3.60172	0.000316124	0.00412573
gene-LOC9269735	216.672	1.02456	0.284651	3.59936	0.000319004	0.00416052
gene-LOC4330327	340.684	-0.878237	0.24403	-3.59888	0.000319588	0.00416534
gene-LOC4328052	9.45374	-6.77441	1.88247	-3.59869	0.000319829	0.00416569
gene-LOC4347499	332.538	-0.903915	0.251193	-3.59848	0.00032008	0.00416618
gene-LOC4340025	12077.7	-0.554258	0.154039	-3.59817	0.000320464	0.00416839
gene-LOC9270664	4391.33	-0.928987	0.25825	-3.59724	0.000321608	0.00418047
gene-LOC4336345	401.186	-0.809033	0.224919	-3.597	0.000321907	0.00418156
gene-LOC4331346	452.849	-0.777014	0.216032	-3.59676	0.000322208	0.00418269
gene-LOC4349945	845.908	-0.996352	0.277035	-3.59649	0.000322538	0.00418418
gene-LOC4336575	408.589	0.845821	0.235284	3.59489	0.000324525	0.00420681
gene-LOC9269962	72.9422	1.77786	0.494572	3.59474	0.000324715	0.00420681
gene-LOC4334594	1362.35	0.911028	0.25346	3.59436	0.000325188	0.00421014
gene-LOC4326663	1039.96	-1.15694	0.321912	-3.59398	0.000325671	0.00421358
gene-LOC4345689	1338.21	-1.53032	0.425911	-3.59305	0.000326835	0.00422511
gene-LOC4326024	380.176	0.830334	0.231103	3.59292	0.000326996	0.00422511
gene-LOC4329107	622.251	0.736301	0.204969	3.59226	0.000327827	0.00423303
gene-LOC4341667	2307.25	0.64249	0.178928	3.59077	0.000329701	0.00425441
gene-LOC4335102	494.883	0.851236	0.237172	3.5891	0.000331816	0.00427887
gene-LOC4334667	452.93	-0.780835	0.21766	-3.58741	0.000333985	0.00430398
gene-LOC9267789	7955.88	0.901356	0.25131	3.58663	0.000334982	0.00431397
gene-LOC4351413	991.997	-1.08686	0.303168	-3.58501	0.000337061	0.00433788
gene-LOC4325060	3219.56	0.583387	0.162745	3.58466	0.000337514	0.00434084
gene-LOC4340632	5913.5	0.97101	0.271021	3.58279	0.000339949	0.00436927
gene-LOC4327738	1384.23	-0.95895	0.267694	-3.58226	0.000340635	0.00437519
gene-LOC4328498	216.543	-1.01379	0.28309	-3.58116	0.000342066	0.00439068
gene-LOC9267361	154.346	1.16915	0.326546	3.58036	0.000343118	0.00440128
gene-LOC9267628	165.325	-1.19085	0.332627	-3.58015	0.000343399	0.00440197
gene-LOC4330460	204.917	1.03215	0.288443	3.57836	0.000345752	0.00442922
gene-LOC4333402	349.896	-1.0829	0.302652	-3.57804	0.000346185	0.00443185
gene-LOC4351549	1309.17	0.627643	0.175433	3.57769	0.000346646	0.00443484
gene-LOC4334827	240.214	1.11181	0.310961	3.5754	0.000349691	0.00447086
gene-LOC4331997	149.917	-1.27638	0.357034	-3.57494	0.000350314	0.00447588
gene-LOC107275829	21.8242	-4.14153	1.15865	-3.57446	0.000350953	0.00448109
gene-LOC4336833	439.932	-0.802682	0.224617	-3.57356	0.000352165	0.00449362
gene-LOC4347648	727.771	0.707837	0.198088	3.57333	0.000352463	0.00449449
gene-LOC4331466	1331.4	0.658387	0.184353	3.57133	0.000355171	0.00452605
gene-LOC9268175	1182.16	0.684935	0.191833	3.57049	0.000356319	0.00453771
gene-LOC4344587	87.8508	1.53968	0.431248	3.5703	0.000356577	0.00453802
gene-LOC4351553	107.736	-1.6878	0.472866	-3.56929	0.00035795	0.00455251
gene-LOC4330221	91.1749	-2.54432	0.713002	-3.56846	0.000359081	0.00456391
gene-LOC4351323	121.026	1.27251	0.356666	3.56781	0.000359982	0.00457238
gene-LOC4324049	1025.88	-0.689837	0.193384	-3.5672	0.000360821	0.00458005
gene-LOC4328678	4708.73	0.682348	0.191363	3.56572	0.000362852	0.00460203
gene-LOC4324144	446.621	-0.84324	0.236493	-3.5656	0.000363026	0.00460203
gene-LOC4334910	2189.3	-0.751765	0.210849	-3.56541	0.000363282	0.00460229
gene-LOC4331285	67.4007	-1.63597	0.459096	-3.56346	0.000365998	0.00463368
gene-LOC4350987	2041.18	0.719396	0.202043	3.56061	0.000369999	0.00468076
gene-LOC4334598	3057.15	-0.579519	0.162765	-3.56046	0.000370199	0.00468076
gene-LOC9268269	35.9255	-2.81779	0.791461	-3.56024	0.000370519	0.00468178
gene-LOC4343920	1017.23	0.681521	0.191494	3.55897	0.000372311	0.00470137
gene-LOC4324453	373.635	-0.841745	0.236668	-3.55665	0.000375619	0.00473946
gene-LOC9269916	1507.69	0.953664	0.268146	3.55651	0.000375815	0.00473946
gene-LOC4351050	638.225	-0.737497	0.207406	-3.55582	0.000376804	0.00474885
gene-LOC4329322	58.3796	2.65013	0.745418	3.55522	0.000377659	0.00475655
gene-LOC9271252	503.179	-0.933801	0.26268	-3.55489	0.000378132	0.00475943
gene-LOC4325484	441.848	0.778587	0.219035	3.55462	0.000378527	0.00476132
gene-LOC4330006	127.113	-1.27088	0.357651	-3.55341	0.000380265	0.00478009
gene-LOC4327778	286.26	0.941962	0.265105	3.55317	0.000380623	0.00478149
gene-LOC4324258	117.614	-1.39672	0.393356	-3.55078	0.000384085	0.00482187
gene-LOC4349717	224.751	-1.04545	0.294542	-3.54939	0.000386125	0.00484436
gene-LOC4338334	436.315	0.785768	0.221499	3.5475	0.000388901	0.00487605
gene-LOC4324770	580.834	-1.20854	0.340869	-3.54547	0.000391914	0.00491066
gene-LOC107278604	20.2147	-3.50432	0.988498	-3.54509	0.000392479	0.00491458
gene-LOC4347042	1152.97	-0.727236	0.20519	-3.5442	0.000393799	0.00492793
gene-LOC4331786	736.234	0.773651	0.218323	3.5436	0.000394706	0.00493611
gene-LOC4343262	25.7792	-2.7752	0.783437	-3.54234	0.000396599	0.0049566
gene-LOC4344785	1098.53	0.699005	0.197343	3.54208	0.00039698	0.00495818
gene-LOC9269465	455.824	-4.34869	1.22823	-3.54062	0.000399194	0.00498262
gene-LOC4352729	57.516	-2.54246	0.718296	-3.53958	0.00040077	0.00499909
gene-LOC4331845	2467.34	0.966557	0.273113	3.53903	0.000401597	0.00500619
gene-LOC4334271	2827.46	-0.974927	0.2755	-3.53876	0.000402007	0.0050081
gene-LOC4337940	3168.34	-0.589571	0.166613	-3.53855	0.000402325	0.00500886
gene-LOC4350800	163.053	-1.63788	0.463626	-3.53275	0.000411258	0.00511679
gene-LOC9270306	12777.3	0.605045	0.171304	3.532	0.000412424	0.00512619
gene-LOC4330438	533.087	0.93795	0.265574	3.53178	0.000412777	0.00512619
gene-LOC4324066	716.665	-1.28733	0.3645	-3.53176	0.000412803	0.00512619
gene-LOC4325161	5478.06	-0.755266	0.213898	-3.53096	0.000414051	0.00513773
gene-LOC4329119	424.463	-0.837532	0.237205	-3.53083	0.000414261	0.00513773
gene-LOC4324165	83.694	-1.52807	0.432859	-3.53018	0.000415282	0.00514522
gene-LOC4330593	1523.37	0.854012	0.241922	3.53011	0.000415393	0.00514522
gene-LOC4350268	94.204	-2.19385	0.621533	-3.52975	0.000415959	0.00514749
gene-LOC4337154	300.192	-0.869701	0.246398	-3.52965	0.000416106	0.00514749
gene-LOC4324115	2575.16	-0.6324	0.179201	-3.52899	0.000417146	0.00515708
gene-LOC4324391	623.006	-0.759133	0.215177	-3.52795	0.000418794	0.00517205
gene-LOC4329921	618.595	-0.79309	0.224806	-3.52789	0.000418889	0.00517205
gene-LOC4350807	6825.25	-0.854258	0.242199	-3.5271	0.000420144	0.00518123
gene-LOC4326760	3996.94	-0.855402	0.242524	-3.52708	0.000420165	0.00518123
gene-LOC4331607	645.626	0.910989	0.258342	3.52629	0.000421422	0.00519344
gene-LOC4348791	506.008	0.837184	0.23743	3.52602	0.000421848	0.00519541
gene-LOC4347361	96.08	-1.37591	0.390261	-3.52563	0.000422483	0.00519994
gene-LOC4344902	455.097	0.843165	0.239233	3.52444	0.000424372	0.00521989
gene-LOC4329414	465.501	-0.887755	0.25191	-3.52409	0.000424934	0.0052228
gene-LOC4347137	118.722	-1.44415	0.409809	-3.52396	0.000425146	0.0052228
gene-LOC107278231	91.4147	-1.40395	0.398468	-3.52337	0.00042609	0.0052284
gene-LOC4343344	524.719	0.769909	0.218517	3.52334	0.000426139	0.0052284
gene-LOC9270637	4111.73	-0.79928	0.226932	-3.52212	0.000428112	0.00524929
gene-LOC4334291	539.519	-0.802596	0.227998	-3.52019	0.000431238	0.0052843
gene-LOC4324134	112.244	-1.93929	0.550991	-3.51963	0.000432152	0.00529216
gene-LOC4329137	2552.14	-0.98007	0.278564	-3.5183	0.000434324	0.00531542
gene-LOC4328274	1106.52	-0.752362	0.213914	-3.51713	0.000436246	0.00533558
gene-LOC4343883	2517.58	0.946081	0.269074	3.51606	0.000437999	0.00535366
gene-LOC4334912	1207.66	0.727097	0.206826	3.5155	0.000438922	0.00536157
gene-LOC4334899	45.2319	2.23111	0.634705	3.51519	0.000439445	0.0053646
gene-LOC4332093	1726.34	0.631004	0.179546	3.51445	0.000440663	0.00537609
gene-LOC4327307	134.874	1.9887	0.566007	3.51357	0.000442136	0.00538749
gene-LOC4324690	201.723	-1.87063	0.532426	-3.51341	0.000442396	0.00538749
gene-LOC9267539	64.0258	-1.92549	0.548043	-3.51339	0.000442429	0.00538749
gene-LOC4347715	814.807	0.729449	0.207744	3.51128	0.000445949	0.00542697
gene-LOC4338343	899.334	0.740435	0.210919	3.51053	0.000447221	0.00543904
gene-LOC4329593	2841.14	-0.783752	0.223294	-3.50995	0.000448184	0.00544532
gene-LOC4345850	2791.64	0.61525	0.17529	3.50989	0.000448296	0.00544532
gene-LOC4345298	552.115	-0.748758	0.213439	-3.50806	0.000451388	0.00547763
gene-LOC4342622	139.742	-1.52384	0.434419	-3.50777	0.000451881	0.00547763
gene-LOC4348729	1187.27	-0.651964	0.185869	-3.50766	0.000452069	0.00547763
gene-LOC4340087	2639.04	0.56694	0.16163	3.50765	0.000452082	0.00547763
gene-LOC107276055	8.83869	-6.68162	1.90499	-3.50744	0.000452438	0.00547853
gene-LOC4330028	716.957	-0.984687	0.280803	-3.50668	0.000453735	0.00549082
gene-LOC4339115	892.122	-0.869339	0.247987	-3.50558	0.000455614	0.00551012
gene-LOC4332134	110.777	-1.61928	0.461975	-3.50513	0.000456379	0.00551595
gene-LOC4336389	4706.09	0.95419	0.272252	3.50481	0.00045694	0.0055193
gene-LOC4324540	239.011	-1.03897	0.29665	-3.50233	0.000461204	0.00556735
gene-LOC4345338	2725.57	0.594855	0.169897	3.50128	0.000463038	0.00558602
gene-LOC4332218	2992.74	-0.978221	0.279439	-3.50067	0.000464097	0.00559533
gene-LOC4335077	2065.19	0.648851	0.185388	3.49996	0.000465329	0.00560339
gene-LOC4325700	2181.32	-0.804846	0.229969	-3.4998	0.000465601	0.00560339
gene-LOC4338667	4043.29	-0.622691	0.177922	-3.49979	0.00046563	0.00560339
gene-LOC4327054	251.96	-1.00906	0.288405	-3.49876	0.000467432	0.00562161
gene-LOC4342069	251.984	-0.960996	0.274727	-3.498	0.000468765	0.00563415
gene-LOC4350929	111.961	1.25872	0.360113	3.49533	0.00047347	0.00568371
gene-LOC4332592	510.091	-0.771158	0.220625	-3.49533	0.000473473	0.00568371
gene-LOC9269675	1806.64	-1.21888	0.348744	-3.49504	0.000473983	0.00568634
gene-LOC4345504	85.1039	-1.75714	0.50284	-3.49444	0.000475063	0.00569578
gene-LOC4331460	238.819	-0.966615	0.276733	-3.49295	0.000477724	0.00572416
gene-LOC4336683	1322.15	0.734812	0.2104	3.49246	0.0004786	0.00573113
gene-LOC4349683	1564.24	0.782584	0.224182	3.49084	0.000481497	0.00576227
gene-LOC4342330	1473.21	-0.711524	0.203878	-3.48995	0.000483112	0.00576747
gene-LOC4344176	182.11	-1.15447	0.330813	-3.48981	0.00048336	0.00576747
gene-LOC4351659	797.229	0.669168	0.191751	3.48977	0.000483441	0.00576747
gene-LOC4328953	215.932	-1.16628	0.33421	-3.48968	0.000483607	0.00576747
gene-LOC9267940	393.253	0.928715	0.266136	3.48962	0.0004837	0.00576747
gene-LOC4327055	1066.17	-0.898126	0.257371	-3.48962	0.00048371	0.00576747
gene-LOC4350617	1537.51	0.943804	0.270511	3.48897	0.000484886	0.00577716
gene-LOC9266899	131.696	-2.08905	0.598779	-3.48884	0.000485116	0.00577716
gene-LOC4330626	1197.44	-0.952706	0.273096	-3.48854	0.000485669	0.00578021
gene-LOC4336323	3570.02	0.623286	0.178706	3.48777	0.000487062	0.00579323
gene-LOC9272509	911.921	0.750674	0.215264	3.48722	0.000488072	0.0058017
gene-LOC4325154	2837.58	0.645432	0.185127	3.48643	0.000489517	0.00581501
gene-LOC4342259	53.7373	-2.24453	0.643817	-3.48628	0.000489789	0.00581501
gene-LOC4343612	8904.97	0.537836	0.15428	3.4861	0.000490117	0.00581535
gene-LOC4330370	253.131	-0.916557	0.262938	-3.48583	0.000490617	0.00581733
gene-LOC107275782	79.795	-5.79857	1.66354	-3.48568	0.000490881	0.00581733
gene-LOC4341422	243.04	1.15105	0.330259	3.4853	0.000491586	0.00582213
gene-LOC4328664	303.495	1.01416	0.291027	3.48477	0.000492553	0.00583004
gene-LOC4336245	4240.68	-0.614531	0.176403	-3.48367	0.000494595	0.00585065
gene-LOC107278221	23.9357	2.87605	0.825849	3.48253	0.000496698	0.00587196
gene-LOC4325508	1684.86	-0.754062	0.216571	-3.48182	0.000498009	0.00588389
gene-LOC4336265	208.851	-1.33275	0.382804	-3.48154	0.000498531	0.00588648
gene-LOC4342022	3503.92	0.586166	0.168382	3.48117	0.000499236	0.00589123
gene-LOC4331552	90.1341	-1.81536	0.521596	-3.48039	0.000500685	0.00590474
gene-LOC4334186	893.13	-0.918537	0.264184	-3.47688	0.000507276	0.00597885
gene-LOC9270776	1582.66	-0.655126	0.18847	-3.47602	0.000508905	0.00599443
gene-LOC9269067	398.738	-1.15163	0.331349	-3.47558	0.000509752	0.00600076
gene-LOC4347347	660.927	0.686195	0.19769	3.47107	0.000518382	0.00609325
gene-LOC4339756	2518.36	-0.66808	0.192474	-3.47102	0.000518482	0.00609325
gene-LOC4338211	185.374	-4.15714	1.19768	-3.47099	0.000518548	0.00609325
gene-LOC107278041	9696.72	-0.570747	0.164508	-3.46942	0.000521577	0.00612515
gene-LOC4334560	2408.79	0.670594	0.193327	3.4687	0.000522983	0.00613796
gene-LOC4341784	110.613	-1.75071	0.504821	-3.46799	0.000524375	0.00615058
gene-LOC4347428	449.273	1.01383	0.292472	3.46641	0.000527449	0.00618291
gene-LOC9270374	497.934	-1.45059	0.418507	-3.46612	0.000528033	0.00618603
gene-LOC4332563	1449.72	-0.714152	0.206053	-3.46586	0.00052853	0.00618812
gene-LOC4348065	78.5192	-1.71814	0.495857	-3.465	0.000530236	0.00620437
gene-LOC4342114	187.098	-1.00861	0.291101	-3.46481	0.000530597	0.00620486
gene-LOC4345310	337.651	0.817064	0.235884	3.46384	0.000532522	0.00622363
gene-LOC4336372	270.063	-0.973403	0.281089	-3.46297	0.000534246	0.00624003
gene-LOC9269225	167.273	1.07643	0.310953	3.46172	0.000536743	0.00626544
gene-LOC4349245	893.283	1.3559	0.391719	3.4614	0.000537381	0.00626912
gene-LOC4348105	98.418	-1.64223	0.474527	-3.46077	0.000538624	0.00627665
gene-LOC4352621	1620.42	0.594622	0.171819	3.46075	0.000538671	0.00627665
gene-LOC4347973	86.2952	-1.44309	0.417016	-3.4605	0.000539166	0.00627865
gene-LOC4332203	903.846	-0.844217	0.243976	-3.46025	0.000539675	0.00628082
gene-LOC4327209	1078.51	0.884787	0.255732	3.45982	0.000540531	0.00628703
gene-LOC4338226	2494.56	0.584213	0.168923	3.45845	0.000543295	0.0063154
gene-LOC4337811	1159.38	0.787111	0.227932	3.45328	0.000553822	0.00643392
gene-LOC4325495	441.769	0.806605	0.233662	3.45202	0.00055641	0.00646013
gene-LOC4336644	819.918	0.680337	0.197183	3.45029	0.000559988	0.0064978
gene-LOC4344075	981.612	0.657259	0.190629	3.44785	0.000565068	0.0065518
gene-LOC4341281	2142.54	-0.765501	0.22203	-3.44773	0.000565315	0.0065518
gene-LOC9272245	560.576	0.74299	0.215577	3.44652	0.000567862	0.0065774
gene-LOC9271906	188.361	-1.26794	0.367908	-3.44635	0.000568224	0.00657767
gene-LOC4327487	77.0179	-2.47875	0.719297	-3.44608	0.000568779	0.00658018
gene-LOC4343826	90.0293	1.9761	0.57366	3.44472	0.000571644	0.0066094
gene-LOC107281450	366.126	0.971165	0.28196	3.44433	0.000572466	0.00661497
gene-LOC4324929	41.2114	-2.16571	0.628847	-3.44393	0.000573322	0.00662094
gene-LOC4335927	1750.72	0.606682	0.176178	3.44358	0.000574069	0.00662563
gene-LOC4328996	726.345	0.702192	0.204011	3.44193	0.000577574	0.00666213
gene-LOC4348085	464.89	0.771689	0.224401	3.43888	0.000584127	0.00673373
gene-LOC4340640	54.0654	-2.16658	0.63014	-3.43825	0.000585492	0.00674424
gene-LOC4341173	2621.87	-0.555733	0.161638	-3.43814	0.000585732	0.00674424
gene-LOC4343647	127.937	-1.27111	0.369793	-3.43735	0.000587432	0.00675981
gene-LOC4350798	1610.93	-0.784084	0.228183	-3.43621	0.000589924	0.00678448
gene-LOC4329591	534.397	-1.20735	0.351482	-3.43504	0.000592473	0.00680976
gene-LOC4339549	859.478	0.701153	0.204204	3.43359	0.000595655	0.0068423
gene-LOC4330331	674.948	-0.979863	0.285425	-3.43299	0.000596958	0.00685322
gene-LOC4345583	547.778	0.751032	0.218823	3.43215	0.000598819	0.00686812
gene-LOC4346275	21.0182	-3.16093	0.920993	-3.43208	0.000598962	0.00686812
gene-LOC4329630	2120.39	-0.790916	0.230474	-3.43169	0.000599833	0.00687406
gene-LOC4326376	439.229	-1.16032	0.338161	-3.43125	0.000600797	0.00688106
gene-LOC4330583	841.314	0.832303	0.242655	3.42998	0.00060363	0.00690943
gene-LOC9266358	1320.96	0.750642	0.218898	3.42919	0.000605388	0.00692549
gene-LOC4349333	397.575	-1.32991	0.388211	-3.42574	0.000613118	0.00700979
gene-LOC4345755	120.519	-1.87745	0.548262	-3.42436	0.000616257	0.00704154
gene-LOC4334761	594.342	-0.715007	0.208911	-3.42254	0.000620399	0.00708471
gene-LOC4333768	1787.62	-0.599728	0.175255	-3.42203	0.000621557	0.00709082
gene-LOC4339291	152.166	-1.18918	0.347512	-3.42198	0.000621663	0.00709082
gene-LOC4334845	3580.84	0.594356	0.173741	3.42094	0.000624055	0.00711394
gene-LOC4333365	332.615	-1.68656	0.493437	-3.41797	0.000630897	0.00718772
gene-LOC4350103	1224.83	0.784086	0.229421	3.41768	0.000631577	0.00719126
gene-LOC4329303	368.968	0.934543	0.273477	3.41726	0.000632552	0.00719815
gene-LOC4325168	732.364	-0.788614	0.230841	-3.41626	0.000634881	0.00722043
gene-LOC4351304	127.81	1.18816	0.348108	3.4132	0.000642055	0.00729775
gene-LOC4333985	748.501	1.15126	0.33734	3.41275	0.000643114	0.00730552
gene-LOC4328632	1178.69	0.667082	0.195557	3.41118	0.000646813	0.00734325
gene-LOC4330845	4036.71	-0.607803	0.178195	-3.41089	0.00064751	0.00734688
gene-LOC4339201	654.293	1.08649	0.318553	3.41069	0.00064799	0.00734804
gene-LOC9270682	366.892	0.880501	0.2582	3.41015	0.000649271	0.00735729
gene-LOC4334447	3030.21	-0.823135	0.241387	-3.41003	0.000649562	0.00735729
gene-LOC4333865	358.79	-0.830346	0.243523	-3.40973	0.000650283	0.00736117
gene-LOC4333437	432.587	-0.979752	0.287385	-3.40919	0.000651551	0.00736489
gene-LOC4346968	911.951	-0.766852	0.224938	-3.40917	0.0006516	0.00736489
gene-LOC9267409	142.49	-1.34333	0.394041	-3.40911	0.000651747	0.00736489
gene-LOC4349963	3387.49	-0.600735	0.176269	-3.40805	0.000654283	0.00738926
gene-LOC4342830	252.374	-0.976357	0.286642	-3.40619	0.000658756	0.00743546
gene-LOC4339227	45.4157	-1.9409	0.57041	-3.40263	0.000667396	0.00752861
gene-LOC4336451	2056.81	0.595849	0.175122	3.40247	0.000667789	0.00752869
gene-LOC4349454	524.296	-0.894649	0.26302	-3.40145	0.000670294	0.00754608
gene-LOC4328818	1473.81	-0.633861	0.186353	-3.4014	0.00067041	0.00754608
gene-LOC4331771	218.628	0.988538	0.290629	3.40137	0.000670496	0.00754608
gene-LOC4329203	1411	0.605236	0.178052	3.3992	0.000675821	0.00760162
gene-LOC4332209	1139.45	-0.685847	0.201805	-3.39855	0.000677431	0.00761532
gene-LOC4333058	112.296	-1.2335	0.36302	-3.39788	0.000679112	0.00762664
gene-LOC4328451	626.65	-0.876825	0.258054	-3.39783	0.000679221	0.00762664
gene-LOC107279951	209.99	-1.53545	0.451934	-3.39752	0.000679994	0.00763091
gene-LOC4329899	6522.61	-0.860583	0.253455	-3.39541	0.000685259	0.00768557
gene-LOC4341880	398.495	0.814536	0.239958	3.39449	0.000687573	0.00770707
gene-LOC4342458	186.415	-1.58123	0.465855	-3.39426	0.000688132	0.00770891
gene-LOC4350787	2103.14	0.860533	0.253567	3.39372	0.000689509	0.00771934
gene-LOC9267611	30.3203	2.86996	0.845721	3.3935	0.000690045	0.00771934
gene-LOC4339595	158.475	-1.27036	0.37436	-3.39342	0.000690254	0.00771934
gene-LOC4327279	2136.84	-0.588156	0.173379	-3.39232	0.000693039	0.00774603
gene-LOC4349689	901.876	0.83872	0.247367	3.39059	0.000697428	0.00778794
gene-LOC4330567	4931.2	-0.546847	0.161287	-3.39053	0.000697589	0.00778794
gene-LOC4350310	1115.44	0.640615	0.18906	3.38842	0.000702958	0.00784338
gene-LOC4346061	153.53	-1.11413	0.328916	-3.38728	0.000705893	0.00787161
gene-LOC4332204	162.725	-2.20127	0.649922	-3.38697	0.000706683	0.00787591
gene-LOC4346214	611.325	-0.739979	0.218637	-3.38451	0.000713053	0.00794236
gene-LOC4330563	555.426	0.702953	0.20771	3.38429	0.000713623	0.00794416
gene-LOC4340049	512.31	-0.713731	0.210931	-3.38373	0.000715088	0.00795592
gene-LOC4338566	193.465	-1.08848	0.321744	-3.38306	0.000716829	0.00797073
gene-LOC4342702	1971.52	0.562928	0.166506	3.38082	0.000722698	0.0080314
gene-LOC4340486	1116.33	-0.780917	0.231044	-3.37994	0.000725006	0.00805244
gene-LOC4344710	410.103	-0.75531	0.223526	-3.37906	0.00072733	0.00807366
gene-LOC4346323	2674.57	0.736061	0.217871	3.37842	0.000729034	0.00808795
gene-LOC4339284	629.466	0.736818	0.218135	3.37781	0.000730644	0.0081012
gene-LOC4347554	3581.6	0.613183	0.181545	3.37757	0.000731285	0.00810369
gene-LOC4351676	2579.9	-0.579143	0.171526	-3.3764	0.000734401	0.00813359
gene-LOC4333818	95.2776	-2.4463	0.724634	-3.37592	0.000735695	0.0081398
gene-LOC4340187	1275.93	-1.32987	0.393932	-3.37588	0.000735799	0.0081398
gene-LOC4348816	581.986	-0.757837	0.224527	-3.37527	0.000737437	0.00815329
gene-LOC4337484	330.669	0.896324	0.265606	3.37464	0.000739119	0.00815926
gene-LOC4327957	1090.22	1.36672	0.405003	3.3746	0.000739229	0.00815926
gene-LOC4324666	128.228	1.18602	0.351456	3.3746	0.000739235	0.00815926
gene-LOC4351220	261.943	0.9344	0.276922	3.37423	0.000740217	0.00816547
gene-LOC9272501	601.463	0.73977	0.219334	3.37281	0.000744052	0.00820312
gene-LOC4335065	102.34	-2.13398	0.632787	-3.37235	0.000745302	0.00821224
gene-LOC9271069	694.993	0.677027	0.200787	3.37186	0.000746616	0.00822207
gene-LOC107275669	108.78	-2.28521	0.677768	-3.37167	0.000747134	0.00822312
gene-LOC9269534	275.8	-1.24714	0.369987	-3.37077	0.000749584	0.00824543
gene-LOC107278113	219.385	-1.10616	0.328255	-3.36984	0.000752121	0.00826866
gene-LOC4337235	1665.18	-0.612935	0.181898	-3.36967	0.000752587	0.0082691
gene-LOC4325902	365.897	-0.797555	0.236708	-3.36936	0.00075344	0.00827381
gene-LOC4336846	1672.76	0.580416	0.172294	3.36876	0.000755065	0.00828698
gene-LOC4336046	196.899	-1.01666	0.301809	-3.36855	0.000755643	0.00828865
gene-LOC4341167	35.2688	-2.19181	0.651006	-3.3668	0.000760462	0.0083368
gene-LOC4339042	407.956	0.772949	0.229695	3.36511	0.000765133	0.00838329
gene-LOC4324628	735.876	-0.859511	0.255475	-3.36437	0.000767196	0.00840052
gene-LOC4332357	203.977	1.14834	0.341338	3.36423	0.000767569	0.00840052
gene-LOC9266089	658.898	-0.829857	0.246807	-3.36238	0.00077275	0.00845247
gene-LOC4330625	2007.26	-0.660684	0.196508	-3.36212	0.000773454	0.00845389
gene-LOC4326089	550.239	-0.869879	0.258748	-3.36187	0.000774159	0.00845389
gene-LOC4352201	1638.25	-0.622038	0.185028	-3.36186	0.000774183	0.00845389
gene-LOC9271082	1400.69	0.70776	0.210541	3.36162	0.000774867	0.00845617
gene-LOC4334119	34.0329	2.48691	0.739826	3.36148	0.000775261	0.00845617
gene-LOC4331077	490.162	-0.864717	0.257257	-3.3613	0.000775772	0.008457
gene-LOC4337254	4222.82	-0.541192	0.161063	-3.36014	0.00077904	0.00848787
gene-LOC4341957	69.1073	-1.82477	0.54309	-3.35997	0.00077951	0.00848824
gene-LOC4332840	709.681	-0.779464	0.232025	-3.35939	0.000781134	0.00850117
gene-LOC4352886	1122.18	0.637644	0.189993	3.35614	0.000790379	0.00859697
gene-LOC4334299	485.715	-1.06658	0.317856	-3.35556	0.000792047	0.00861031
gene-LOC4340656	812.866	-1.06749	0.318183	-3.35495	0.000793798	0.00862014
gene-LOC4330358	31.3815	-4.17795	1.24531	-3.35493	0.000793838	0.00862014
gene-LOC4336263	563.671	-0.797797	0.237849	-3.35421	0.000795915	0.00863787
gene-LOC4342034	197.835	1.0827	0.32329	3.34902	0.000810985	0.00879652
gene-LOC4344080	495.424	0.798332	0.238459	3.34787	0.000814339	0.00882798
gene-LOC4340162	373.953	-0.972131	0.290645	-3.34473	0.000823626	0.00892369
gene-LOC4326773	1710.33	0.567576	0.169708	3.34442	0.000824548	0.0089287
gene-LOC4348512	730.044	0.659128	0.197161	3.3431	0.000828482	0.00896631
gene-LOC107277568	166.138	-1.93346	0.578506	-3.34216	0.000831283	0.00899163
gene-LOC4343466	344.422	-0.843192	0.252317	-3.3418	0.000832378	0.00899847
gene-LOC4348208	2865.18	-0.658008	0.196957	-3.34087	0.000835164	0.00902357
gene-LOC4330552	610.797	1.01681	0.30443	3.34003	0.00083768	0.00904444
gene-LOC4351642	38.8662	-2.06644	0.61871	-3.33992	0.000838025	0.00904444
gene-LOC4338678	631.786	-0.815522	0.244251	-3.33886	0.000841216	0.00907385
gene-LOC9271925	39.0834	2.38652	0.715011	3.33773	0.000844652	0.00910587
gene-LOC107277534	185.012	-1.66839	0.500148	-3.33578	0.000850603	0.00916494
gene-LOC107278685	155.767	-1.14549	0.343498	-3.33479	0.000853642	0.0091926
gene-LOC4336978	1481.74	0.759491	0.227817	3.33378	0.000856732	0.00922076
gene-LOC4327409	1157.51	0.602185	0.180733	3.3319	0.00086255	0.00927825
gene-LOC4324505	956.782	-0.816267	0.245032	-3.33127	0.000864504	0.00929414
gene-LOC4351434	510.791	-0.729314	0.218985	-3.33043	0.000867128	0.00931719
gene-LOC4347684	442.338	-0.977479	0.293635	-3.32889	0.000871921	0.00936352
gene-LOC4333411	398.679	1.26576	0.380271	3.32857	0.000872941	0.00936931
gene-LOC4326656	2135.14	-0.747219	0.2245	-3.32836	0.000873587	0.00937107
gene-LOC4339157	13579.2	0.570546	0.171429	3.32818	0.000874142	0.00937186
gene-LOC4325987	222.121	-1.13301	0.340473	-3.32777	0.000875446	0.00938068
gene-LOC4325241	535.622	-1.12423	0.337928	-3.32684	0.00087838	0.00940694
gene-LOC4332562	262.687	0.995693	0.299398	3.32565	0.000882133	0.00944193
gene-LOC4332392	99.2412	-1.42516	0.428966	-3.3223	0.000892777	0.0095506
gene-LOC4323875	31.8771	-2.2204	0.668961	-3.31918	0.000902831	0.00965285
gene-LOC4327295	1941.73	0.561094	0.169166	3.31683	0.000910464	0.00972912
gene-LOC4337168	2238.85	-0.786078	0.237013	-3.3166	0.000911209	0.00973173
gene-LOC4347074	472.303	-1.1058	0.333472	-3.31602	0.000913097	0.00974655
gene-LOC4351483	3515.84	0.584009	0.176149	3.31544	0.000915005	0.00976156
gene-LOC4344470	3168.24	-0.579311	0.17476	-3.31489	0.000916785	0.00977518
gene-LOC4338757	178.949	1.21016	0.365129	3.31432	0.000918651	0.00978972
gene-LOC4336909	1502.58	-0.810553	0.244575	-3.31412	0.000919312	0.00979135
gene-LOC4330727	3700.52	-0.89317	0.269517	-3.31397	0.00091981	0.00979135
gene-LOC4347784	224.735	-2.01586	0.608366	-3.31357	0.000921127	0.00980001
gene-LOC4332270	1575.69	-0.627597	0.189484	-3.31214	0.00092586	0.00984497
gene-LOC9272478	175.552	-1.00561	0.303656	-3.31167	0.000927412	0.00985609
gene-LOC4331515	1163.86	-0.696682	0.210431	-3.31075	0.000930474	0.00988324
gene-LOC4337904	5213.77	0.5195	0.156936	3.31027	0.000932063	0.00989471
gene-LOC4329716	655.118	-0.713033	0.215476	-3.3091	0.000935966	0.00992389
gene-LOC4326319	827.966	0.749978	0.226647	3.30902	0.000936241	0.00992389
gene-LOC107278247	41.969	-1.89375	0.572304	-3.30899	0.000936341	0.00992389
gene-LOC4332937	682.199	0.691134	0.209238	3.3031	0.00095622	0.010126
gene-LOC4345404	139.066	1.07189	0.324517	3.30303	0.000956454	0.010126
gene-LOC4339685	567.406	0.696425	0.210949	3.3014	0.000962051	0.0101797
gene-LOC9266041	592.761	-0.898204	0.272093	-3.30109	0.000963084	0.0101851
gene-LOC4341606	232.128	-1.43958	0.436132	-3.30078	0.000964179	0.0101912
gene-LOC4337044	985.76	0.631407	0.191309	3.30046	0.000965272	0.0101972
gene-LOC4330643	502.167	-1.1272	0.34162	-3.29959	0.000968267	0.0102191
gene-LOC9270863	153.194	-1.13041	0.342596	-3.29955	0.000968397	0.0102191
gene-LOC4348876	1120.21	-0.643172	0.19494	-3.29933	0.000969149	0.0102215
gene-LOC4326720	3749.12	0.561887	0.170355	3.29833	0.000972631	0.0102514
gene-LOC9269577	306.945	0.853375	0.258748	3.29809	0.000973441	0.0102514
gene-LOC4330459	1097.91	-0.832261	0.252349	-3.29806	0.000973567	0.0102514
gene-LOC4341024	19.7959	3.5523	1.07728	3.29748	0.000975561	0.0102669
gene-LOC107275453	9.75307	-6.81793	2.06772	-3.29731	0.000976143	0.0102674
gene-LOC107279225	1397.85	0.59004	0.179012	3.2961	0.000980376	0.0103064
gene-LOC4352817	365.571	0.773892	0.234868	3.29501	0.000984171	0.0103407
gene-LOC4335075	167.433	1.13592	0.344835	3.29409	0.000987408	0.0103691
gene-LOC4349796	52.3658	2.29912	0.697997	3.29388	0.000988138	0.0103712
gene-LOC4330829	105.6	-1.90454	0.57838	-3.29289	0.000991643	0.0104024
gene-LOC4346184	321.704	-0.829914	0.252055	-3.2926	0.000992672	0.0104075
gene-LOC107278589	38.8935	-3.96489	1.20444	-3.2919	0.000995128	0.0104277
gene-LOC107275836	126.723	1.13924	0.346203	3.29068	0.000999452	0.0104653
gene-LOC4331465	282.274	0.821179	0.249554	3.29058	0.000999794	0.0104653
gene-LOC4332921	1892.57	0.598222	0.181976	3.28737	0.00101128	0.0105782
gene-LOC4343579	1201.69	-0.799783	0.243298	-3.28726	0.00101166	0.0105782
gene-LOC4327887	46.7228	-2.08822	0.635388	-3.28652	0.00101432	0.0106003
gene-LOC4350940	5703.57	0.569412	0.173266	3.28634	0.00101497	0.0106013
gene-LOC4329831	2537.23	-0.603103	0.183587	-3.2851	0.00101946	0.0106425
gene-LOC4330293	236.644	-0.972386	0.296046	-3.28458	0.00102135	0.0106528
gene-LOC107278586	683.433	-0.69811	0.212545	-3.28453	0.00102154	0.0106528
gene-LOC4331291	1305.09	0.573175	0.174591	3.28296	0.00102722	0.0107063
gene-LOC4338407	102.731	1.28673	0.392208	3.28073	0.0010354	0.0107838
gene-LOC4350054	57.3863	2.20911	0.67338	3.28063	0.00103576	0.0107838
gene-LOC4342154	198.657	-0.959012	0.292355	-3.2803	0.00103698	0.01079
gene-LOC4343510	67.577	-3.33173	1.01576	-3.28004	0.00103794	0.01079
gene-LOC4336150	2068.72	0.721142	0.219865	3.27994	0.00103831	0.01079
gene-LOC4336331	2792.47	-0.592458	0.180635	-3.27986	0.00103858	0.01079
gene-LOC4324062	1870.1	0.605722	0.184694	3.27959	0.00103958	0.0107947
gene-LOC9267609	98.9906	-1.52464	0.465107	-3.27804	0.0010453	0.0108482
gene-LOC4333681	442.015	0.718926	0.219408	3.27666	0.00105044	0.0108958
gene-LOC4349121	33.3476	2.14704	0.655553	3.27516	0.001056	0.0109434
gene-LOC4334384	520.32	0.826588	0.252384	3.27512	0.00105616	0.0109434
gene-LOC4349423	688.072	-0.638977	0.195229	-3.27295	0.0010643	0.011021
gene-LOC4325083	88.3125	-1.46744	0.44837	-3.27283	0.00106478	0.011021
gene-LOC4350452	33.1353	3.12114	0.953796	3.27233	0.00106664	0.0110344
gene-LOC4330462	199.357	-1.46792	0.448905	-3.27	0.00107549	0.0111201
gene-LOC4337355	387.713	0.77908	0.238287	3.2695	0.00107736	0.011129
gene-LOC4346653	251.81	-0.857427	0.262253	-3.26947	0.00107749	0.011129
gene-LOC9267037	1858.87	-0.610697	0.186871	-3.26801	0.00108306	0.0111805
gene-LOC4352887	58.842	-1.61002	0.492821	-3.26694	0.00108715	0.0112168
gene-LOC4347051	1167.28	-0.733312	0.224515	-3.2662	0.00109001	0.0112403
gene-LOC4334701	1471.88	-0.869712	0.266294	-3.26598	0.00109085	0.0112431
gene-LOC112936083	23.5716	2.67811	0.820116	3.26552	0.00109262	0.0112553
gene-LOC4339599	1496.63	-0.706911	0.216551	-3.26441	0.00109692	0.0112936
gene-LOC9272304	1398.35	0.578453	0.177272	3.26308	0.00110208	0.0113408
gene-LOC9267138	34.5787	-2.66937	0.818458	-3.26146	0.00110841	0.0113954
gene-LOC4341541	516.159	0.869689	0.26666	3.26142	0.00110856	0.0113954
gene-LOC4338790	57.1433	1.62204	0.497431	3.26084	0.00111083	0.0114127
gene-LOC4326027	392.72	0.883499	0.271006	3.26007	0.00111386	0.0114377
gene-LOC107277045	17.3359	-3.79001	1.16279	-3.2594	0.00111647	0.0114585
gene-LOC112936899	20.7062	3.64314	1.11795	3.25877	0.00111897	0.0114782
gene-LOC4327851	174.956	-0.963711	0.295994	-3.25585	0.00113054	0.0115907
gene-LOC4335676	5116.88	0.731798	0.224785	3.25554	0.00113177	0.0115972
gene-LOC107277277	306.557	0.809749	0.248742	3.25537	0.00113243	0.0115979
gene-LOC4351807	301.727	-0.797902	0.245247	-3.25347	0.00114006	0.0116699
gene-LOC4340579	629.659	-0.681371	0.20947	-3.25283	0.00114261	0.0116898
gene-LOC4349517	112.149	-1.17316	0.360909	-3.25056	0.00115176	0.0117773
gene-LOC4326530	55.2632	-2.66962	0.821441	-3.24992	0.00115436	0.0117976
gene-LOC4331751	57.4711	2.55961	0.787797	3.24907	0.00115782	0.0118268
gene-LOC107278529	327.566	0.796442	0.245193	3.24822	0.00116128	0.0118559
gene-LOC4333161	2249.26	-0.551171	0.169806	-3.24589	0.00117083	0.0119472
gene-LOC4337468	100.921	-2.19851	0.677635	-3.24438	0.00117706	0.0120044
gene-LOC4329748	386.483	-0.873616	0.269304	-3.24398	0.00117872	0.012015
gene-LOC4335748	716.146	-0.791997	0.244207	-3.24314	0.0011822	0.0120442
gene-LOC4338644	80.29	-1.6662	0.513895	-3.24229	0.00118575	0.0120703
gene-LOC4352342	1342.61	-0.707596	0.218244	-3.24223	0.001186	0.0120703
gene-LOC4343412	9173.39	-1.11318	0.343489	-3.24081	0.00119193	0.0121243
gene-LOC4339749	39.1038	-3.44938	1.06451	-3.24033	0.0011939	0.012138
gene-LOC4351264	10595.9	0.63054	0.194636	3.23959	0.001197	0.0121595
gene-LOC4335756	379.972	-1.4737	0.454912	-3.23953	0.00119727	0.0121595
gene-LOC4331745	1228.45	0.619201	0.191182	3.2388	0.00120032	0.0121841
gene-LOC4349747	791.428	-0.952425	0.294098	-3.23846	0.00120176	0.0121924
gene-LOC9270026	259.991	-1.25351	0.387115	-3.23808	0.00120338	0.0122025
gene-LOC4344208	320.29	1.07833	0.333164	3.23665	0.00120944	0.0122575
gene-LOC4328132	1068.5	0.699207	0.216114	3.23537	0.00121486	0.0123061
gene-LOC4338782	10069.6	0.568601	0.175783	3.23467	0.00121783	0.0123297
gene-LOC4324898	162.031	1.05966	0.327744	3.23319	0.00122415	0.0123873
gene-LOC9272551	597.084	-0.715747	0.22141	-3.23268	0.00122633	0.0124029
gene-LOC4338867	483.158	-0.739541	0.228801	-3.23224	0.00122822	0.012412
gene-LOC4332663	1762.41	0.571293	0.176755	3.23211	0.00122881	0.012412
gene-LOC4336393	430.013	-0.845998	0.261754	-3.23203	0.00122915	0.012412
gene-LOC4337929	156.609	1.18807	0.367681	3.23126	0.00123247	0.0124392
gene-LOC4343558	1077.75	0.6154	0.190482	3.23076	0.00123461	0.0124542
gene-LOC4339190	1557.58	0.732483	0.226772	3.23005	0.0012377	0.012479
gene-LOC4334179	806.306	-0.964384	0.298601	-3.22968	0.00123931	0.0124851
gene-LOC4341087	1253.13	0.83652	0.259016	3.22961	0.00123959	0.0124851
gene-LOC4343941	84.699	1.4033	0.434637	3.22866	0.00124371	0.0125201
gene-LOC4347495	310.296	-1.08989	0.337719	-3.22722	0.00124999	0.0125751
gene-LOC4325113	3640.08	-0.790224	0.24487	-3.22711	0.00125046	0.0125751
gene-LOC4333106	508.103	-0.744975	0.230902	-3.22637	0.00125372	0.0126013
gene-LOC4340742	299.812	0.846958	0.262634	3.22486	0.00126035	0.0126614
gene-LOC4346222	104.247	-1.2774	0.396304	-3.22328	0.00126731	0.0127248
gene-LOC4345496	803.19	0.619753	0.192358	3.22188	0.00127354	0.0127798
gene-LOC4325575	756.412	0.921751	0.286103	3.22175	0.00127411	0.0127798
gene-LOC4349793	365.766	0.79093	0.245534	3.22127	0.00127623	0.0127946
gene-LOC4332254	164.245	-1.12643	0.349711	-3.22104	0.00127724	0.0127981
gene-LOC4341188	118.797	1.11939	0.34772	3.21924	0.00128533	0.0128725
gene-LOC4339877	432.988	0.823982	0.256005	3.21862	0.0012881	0.0128936
gene-LOC4329703	332.791	-0.818342	0.25431	-3.21789	0.00129138	0.0129197
gene-LOC9272515	21.8856	-4.48599	1.3945	-3.21692	0.00129575	0.0129568
gene-LOC4332931	871.623	0.641949	0.199597	3.21622	0.00129889	0.0129816
gene-LOC4328916	1055.06	0.612471	0.190478	3.21545	0.00130241	0.0130101
gene-LOC9266233	83.1065	-1.28855	0.400772	-3.21517	0.00130368	0.0130148
gene-LOC4324151	3241.43	-0.582896	0.181302	-3.21505	0.00130423	0.0130148
gene-LOC4324671	481.846	-0.84962	0.264277	-3.21488	0.00130499	0.0130157
gene-LOC4343738	1874.13	-0.69983	0.217732	-3.21418	0.00130816	0.0130407
gene-LOC4339021	1501.04	0.563191	0.175281	3.21309	0.00131317	0.013084
gene-LOC4350705	652.704	0.692654	0.215653	3.2119	0.00131862	0.0131315
gene-LOC4330811	715.342	-0.638125	0.198797	-3.20993	0.00132769	0.0132151
gene-LOC4332426	3550.78	-0.677381	0.211053	-3.20953	0.00132953	0.0132266
gene-LOC4348829	3016.92	0.629991	0.196317	3.20905	0.00133174	0.0132418
gene-LOC4334013	1476.71	0.819463	0.255402	3.20852	0.0013342	0.0132595
gene-LOC4342462	1290.54	-0.769172	0.239754	-3.20816	0.00133585	0.0132692
gene-LOC107277051	12.233	-4.0373	1.25906	-3.2066	0.00134312	0.0133346
gene-LOC4330452	1063.73	-0.590867	0.18429	-3.20617	0.00134513	0.0133477
gene-LOC4344168	130.53	-1.21199	0.378149	-3.20507	0.00135032	0.0133844
gene-LOC4329367	1343.88	0.914336	0.285284	3.20501	0.00135058	0.0133844
gene-LOC4325269	1030.66	0.659203	0.205683	3.20494	0.00135089	0.0133844
gene-LOC4324378	1730.41	0.662248	0.206663	3.20448	0.00135307	0.0133991
gene-LOC4334673	369.074	0.796687	0.248695	3.20347	0.00135783	0.0134395
gene-LOC4323909	1473.04	-0.861177	0.268914	-3.20242	0.00136277	0.0134794
gene-LOC4336779	268.741	-0.860784	0.2688	-3.20232	0.00136325	0.0134794
gene-LOC4331832	129.292	-1.81788	0.567709	-3.20213	0.00136416	0.0134815
gene-LOC4324334	254.706	-0.866066	0.270576	-3.20083	0.00137034	0.0135358
gene-LOC4340145	270.949	0.925259	0.28917	3.1997	0.00137569	0.0135817
gene-LOC4326799	951.242	-0.62273	0.194661	-3.19905	0.00137882	0.0136057
gene-LOC4339274	1418.01	0.564951	0.176685	3.19751	0.00138621	0.0136717
gene-LOC9270036	484.851	0.850415	0.266139	3.19538	0.00139649	0.0137661
gene-LOC4340109	68.3117	-1.42789	0.446965	-3.19463	0.00140012	0.0137889
gene-LOC4336515	1171.5	-0.925208	0.289616	-3.1946	0.00140022	0.0137889
gene-LOC4340245	17.7364	3.61811	1.13298	3.19346	0.00140581	0.0138369
gene-LOC4324910	16.9886	-3.4733	1.08803	-3.19229	0.00141151	0.0138861
gene-LOC4341675	400.439	0.856288	0.268254	3.19208	0.00141251	0.013887
gene-LOC4330656	361.409	0.902309	0.282681	3.19197	0.00141304	0.013887
gene-LOC4325237	1073.42	-0.887227	0.278061	-3.19076	0.00141899	0.0139384
gene-LOC4343927	594.173	-0.683159	0.21416	-3.18995	0.00142298	0.0139706
gene-LOC9266116	137.694	1.07089	0.335852	3.18859	0.00142968	0.0140293
gene-OrsajM_p16	13.7607	-4.82776	1.51461	-3.18745	0.00143531	0.0140597
gene-LOC4337062	332.234	-0.792407	0.248603	-3.18744	0.00143536	0.0140597
gene-LOC9270402	368.496	-0.775271	0.243229	-3.18741	0.00143554	0.0140597
gene-LOC4343463	58.4587	-1.66023	0.520874	-3.18738	0.00143567	0.0140597
gene-LOC9270767	1585.74	-0.545338	0.171119	-3.18689	0.0014381	0.0140764
gene-LOC4346583	443.327	0.719477	0.2258	3.18635	0.00144081	0.0140959
gene-LOC4336676	2524.44	-0.517222	0.162336	-3.18612	0.00144193	0.0140997
gene-LOC4344279	1004.3	3.84443	1.20739	3.18408	0.00145215	0.0141914
gene-LOC4326490	115.801	-1.12954	0.354759	-3.18396	0.00145276	0.0141914
gene-LOC4330768	138.713	1.03744	0.325898	3.18332	0.00145596	0.0142133
gene-LOC4346199	118.696	-1.10093	0.345859	-3.18318	0.00145665	0.0142133
gene-LOC4349116	1294.43	0.673169	0.211484	3.18308	0.00145719	0.0142133
gene-LOC4328100	182.236	0.946059	0.297256	3.18264	0.0014594	0.0142277
gene-LOC4341697	101.568	-1.43717	0.451772	-3.18118	0.00146677	0.0142924
gene-LOC4336028	591.758	-1.01812	0.320175	-3.17988	0.00147335	0.0143469
[truncated: 22,141 more rows]
